# Supplementary material for: In vitro characterisation of the MS2 RNA polymerase complex reveals host factors that modulate emesviral replicase activity
Source: Commun Biol. 2022 Mar 25;5:264. doi: 10.1038/s42003-022-03178-2 (PMC8956599; doi:10.1038/s42003-022-03178-2)
Supplement: Supplementary file 4 — Supplementary Data 1 [file 42003_2022_3178_MOESM4_ESM.xlsx]

## Sheet: Peptides
Sequence	N-term cleavage window	C-term cleavage window	Amino acid before	First amino acid	Second amino acid	Second last amino acid	Last amino acid	Amino acid after	A Count	R Count	N Count	D Count	C Count	Q Count	E Count	G Count	H Count	I Count	L Count	K Count	M Count	F Count	P Count	S Count	T Count	W Count	Y Count	V Count	U Count	O Count	Length	Missed cleavages	Mass	Proteins	Leading razor protein	Start position	End position	Gene names	Protein names	Unique (Groups)	Unique (Proteins)	Charges	PEP	Score	Experiment 1	Experiment 2	Experiment 3	Experiment 4	Experiment 5
EDLLANR	______________________________	LNNVTGYREDLLANRAIVKHGNFALLTPDG	R	E	D	N	R	A	1	1	1	1	0	0	1	0	0	0	2	0	0	0	0	0	0	0	0	0	0	0	7	0	82942938	P75713	P75713	12	18	allE	(S)-ureidoglycine aminohydrolase	yes	yes	2	0.014575	66994					1
GEAFSYIYSK	FMGAYSLQAGYGVGRGEAFSYIYSKDCNRD	YGVGRGEAFSYIYSKDCNRDVEI_______	R	G	E	S	K	D	1	0	0	0	0	0	1	1	0	1	0	1	0	1	0	2	0	0	2	0	0	0	10	0	11635499	P75713	P75713	244	253	allE	(S)-ureidoglycine aminohydrolase	yes	yes	2	0.014364	51445					1
GYLNNVTGYREDLLANR	______________________________	LNNVTGYREDLLANRAIVKHGNFALLTPDG	M	G	Y	N	R	A	1	2	3	1	0	0	1	2	0	0	3	0	0	0	0	0	1	0	2	1	0	0	17	1	19669861	P75713	P75713	2	18	allE	(S)-ureidoglycine aminohydrolase	yes	yes	3	0.011358	35329					1
HGNFALLTPDGLVK	TGYREDLLANRAIVKHGNFALLTPDGLVKN	KHGNFALLTPDGLVKNIIPGFENCDATILS	K	H	G	V	K	N	1	0	1	1	0	0	0	2	1	0	3	1	0	1	1	0	1	0	0	1	0	0	14	0	14808038	P75713	P75713	23	36	allE	(S)-ureidoglycine aminohydrolase	yes	yes	3	0.033496	29491					1
DLNLTYR	EGGDNWHHGVQRLVRDLNLTYRHHKAMHEL	HGVQRLVRDLNLTYRHHKAMHELDFDPYGF	R	D	L	Y	R	H	0	1	1	1	0	0	0	0	0	0	2	0	0	0	0	0	1	0	1	0	0	0	7	0	89346068	P07762	P07762	605	611	glgB	1,4-alpha-glucan branching enzyme GlgB	yes	yes	2	0.018514	60.76	1
EGEWIPNEFGGR	VDAVASMIYRDYSRKEGEWIPNEFGGRENL	SRKEGEWIPNEFGGRENLEAIEFLRNTNRI	K	E	G	G	R	E	0	1	1	0	0	0	3	3	0	1	0	0	0	1	1	0	0	1	0	0	0	0	12	0	13896313	P07762	P07762	419	430	glgB	1,4-alpha-glucan branching enzyme GlgB	yes	yes	2	0.012775	44863	1		1
ENLEAIEFLR	SRKEGEWIPNEFGGRENLEAIEFLRNTNRI	EFGGRENLEAIEFLRNTNRILGEQVSGAVT	R	E	N	L	R	N	1	1	1	0	0	0	3	0	0	1	2	0	0	1	0	0	0	0	0	0	0	0	10	0	12326401	P07762	P07762	431	440	glgB	1,4-alpha-glucan branching enzyme GlgB	yes	yes	2	0.41061	89247	1
FGIDALR	VSNFLVGNALYWIERFGIDALRVDAVASMI	NALYWIERFGIDALRVDAVASMIYRDYSRK	R	F	G	L	R	V	1	1	0	1	0	0	0	1	0	1	1	0	0	1	0	0	0	0	0	0	0	0	7	0	79043374	P07762	P07762	397	403	glgB	1,4-alpha-glucan branching enzyme GlgB	yes	yes	2	0.047886	50966	1
FSVWAPNAR	LGAHADTMDGVTGTRFSVWAPNARRVSVVG	GVTGTRFSVWAPNARRVSVVGQFNYWDGRR	R	F	S	A	R	R	2	1	1	0	0	0	0	0	0	0	0	0	0	1	1	1	0	1	0	1	0	0	9	0	10465298	P07762	P07762	140	148	glgB	1,4-alpha-glucan branching enzyme GlgB	yes	yes	2	0.002276	67032	1
LLFMGNEFAQGR	LRAYYGWMWAFPGKKLLFMGNEFAQGREWN	GKKLLFMGNEFAQGREWNHDASLDWHLLEG	K	L	L	G	R	E	1	1	1	0	0	1	1	2	0	0	2	0	1	2	0	0	0	0	0	0	0	0	12	0	13816813	P07762	P07762	565	576	glgB	1,4-alpha-glucan branching enzyme GlgB	yes	yes	2	0.0018753	78655	1
YEMIDANGNLR	WELFIPGAHNGQLYKYEMIDANGNLRLKSD	QLYKYEMIDANGNLRLKSDPYAFEAQMRPE	K	Y	E	L	R	L	1	1	2	1	0	0	1	1	0	1	1	0	1	0	0	0	0	0	1	0	0	0	11	0	12945976	P07762	P07762	190	200	glgB	1,4-alpha-glucan branching enzyme GlgB	yes	yes	2	0.00062695	57598	1
DDSGVHHLNVLDFQR	SGGDQKVRGDYGGYKDDSGVHHLNVLDFQR	DDSGVHHLNVLDFQRQIRTCPKPVVAMVAG	K	D	D	Q	R	Q	0	1	1	3	0	1	0	1	2	0	2	0	0	1	0	1	0	0	0	2	0	0	15	0	17508387	P0ABU0	P0ABU0	99	113	menB	1,4-dihydroxy-2-naphthoyl-CoA synthase	yes	yes	3	0.27187	72175				1
EMIQALADAR	NRPQVRNAFRPLTVKEMIQALADARYDDNI	PLTVKEMIQALADARYDDNIGVIILTGAGD	K	E	M	A	R	Y	3	1	0	1	0	1	1	0	0	1	1	0	1	0	0	0	0	0	0	0	0	0	10	0	11165597	P0ABU0	P0ABU0	55	64	menB	1,4-dihydroxy-2-naphthoyl-CoA synthase	yes	yes	2	0.038858	40331				1
EMLQNSPMALR	VPLADLEKETVRWCREMLQNSPMALRCLKA	RWCREMLQNSPMALRCLKAALNADCDGQAG	R	E	M	L	R	C	1	1	1	0	0	1	1	0	0	0	2	0	2	0	1	1	0	0	0	0	0	0	11	0	12886268	P0ABU0	P0ABU0	220	230	menB	1,4-dihydroxy-2-naphthoyl-CoA synthase	yes	yes	2	0.0099195	46891				1
GDYGGYKDDSGVHHLNVLDFQR	AGDKAFCSGGDQKVRGDYGGYKDDSGVHHL	DDSGVHHLNVLDFQRQIRTCPKPVVAMVAG	R	G	D	Q	R	Q	0	1	1	4	0	1	0	4	2	0	2	1	0	1	0	1	0	0	2	2	0	0	22	1	24911516	P0ABU0	P0ABU0	92	113	menB	1,4-dihydroxy-2-naphthoyl-CoA synthase	yes	yes	4	0.013757	35436				1
ITINRPQVR	FEDIRYEKSTDGIAKITINRPQVRNAFRPL	TDGIAKITINRPQVRNAFRPLTVKEMIQAL	K	I	T	V	R	N	0	2	1	0	0	1	0	0	0	2	0	0	0	0	1	0	1	0	0	1	0	0	9	1	10956513	P0ABU0	P0ABU0	37	45	menB	1,4-dihydroxy-2-naphthoyl-CoA synthase	yes	yes	3	0.00030316	81548				1
NAFRPLTVK	TDGIAKITINRPQVRNAFRPLTVKEMIQAL	NRPQVRNAFRPLTVKEMIQALADARYDDNI	R	N	A	V	K	E	1	1	1	0	0	0	0	0	0	0	1	1	0	1	1	0	1	0	0	1	0	0	9	1	1044608	P0ABU0	P0ABU0	46	54	menB	1,4-dihydroxy-2-naphthoyl-CoA synthase	yes	yes	2;3	0.006351	67494				2
VGSFDGGWGASYMAR	TIAADNAIFGQTGPKVGSFDGGWGASYMAR	VGSFDGGWGASYMARIVGQKKAREIWFLCR	K	V	G	A	R	I	2	1	0	1	0	0	0	4	0	0	0	0	1	1	0	2	0	1	1	1	0	0	15	0	15596827	P0ABU0	P0ABU0	159	173	menB	1,4-dihydroxy-2-naphthoyl-CoA synthase	yes	yes	2	0.00046424	58172				1
GEVLAVGNGR	GGIVLTGSAAAKSTRGEVLAVGNGRILENG	AKSTRGEVLAVGNGRILENGEVKPLDVKVG	R	G	E	G	R	I	1	1	1	0	0	0	1	3	0	0	1	0	0	0	0	0	0	0	0	2	0	0	10	0	97051959	P0A6F9	P0A6F9	38	47	groS	10 kDa chaperonin	yes	yes	2	0.010223	51854
VGDIVIFNDGYGVK	GRILENGEVKPLDVKVGDIVIFNDGYGVKS	KVGDIVIFNDGYGVKSEKIDNEEVLIMSES	K	V	G	V	K	S	0	0	1	2	0	0	0	3	0	2	0	1	0	1	0	0	0	0	1	3	0	0	14	0	14947718	P0A6F9	P0A6F9	61	74	groS	10 kDa chaperonin	yes	yes	2	0.95214	68069
AELGLDAAGMEAK	LPDFFIPQGTQEEMRAELGLDAAGMEAKIK	MRAELGLDAAGMEAKIKAWLA_________	R	A	E	A	K	I	4	0	0	1	0	0	2	2	0	0	2	1	1	0	0	0	0	0	0	0	0	0	13	0	12746177	P77488	P77488	602	614	dxs	1-deoxy-D-xylulose-5-phosphate synthase	yes	yes	2	0.00015795	84658	1	2
AGIVGADGQTHQGAFDLSYLR	DVAIQKLPVLFAIDRAGIVGADGQTHQGAF	DGQTHQGAFDLSYLRCIPEMVIMTPSDENE	R	A	G	L	R	C	3	1	0	2	0	2	0	4	1	1	2	0	0	1	0	1	1	0	1	1	0	0	21	0	21750709	P77488	P77488	421	441	dxs	1-deoxy-D-xylulose-5-phosphate synthase	yes	yes	3	4.8643e-06	76768		1
AYDQVLHDVAIQK	GYKPIVAIYSTFLQRAYDQVLHDVAIQKLP	QRAYDQVLHDVAIQKLPVLFAIDRAGIVGA	R	A	Y	Q	K	L	2	0	0	2	0	2	0	0	1	1	1	1	0	0	0	0	0	0	1	2	0	0	13	0	1498778	P77488	P77488	399	411	dxs	1-deoxy-D-xylulose-5-phosphate synthase	yes	yes	3	0.00026507	63611	1	1
GNAVGVELTPLEK	GYHYNDGPSAVRYPRGNAVGVELTPLEKLP	PRGNAVGVELTPLEKLPIGKGIVKRRGEKL	R	G	N	E	K	L	1	0	1	0	0	0	2	2	0	0	2	1	0	0	1	0	1	0	0	2	0	0	13	0	13257191	P77488	P77488	479	491	dxs	1-deoxy-D-xylulose-5-phosphate synthase	yes	yes	2	3.3801e-10	121.36	1	1
LAILNFGTLMPEAAK	KLPIGKGIVKRRGEKLAILNFGTLMPEAAK	LAILNFGTLMPEAAKVAESLNATLVDMRFV	K	L	A	A	K	V	3	0	1	0	0	0	1	1	0	1	3	1	1	1	1	0	1	0	0	0	0	0	15	0	15878695	P77488	P77488	506	520	dxs	1-deoxy-D-xylulose-5-phosphate synthase	yes	yes	2	0.00020845	64.55		1
LMAITPAMR	IFGDWLCETAAKDNKLMAITPAMREGSGMV	AAKDNKLMAITPAMREGSGMVEFSRKFPDR	K	L	M	M	R	E	2	1	0	0	0	0	0	0	0	1	1	0	2	0	1	0	1	0	0	0	0	0	9	0	10025354	P77488	P77488	339	347	dxs	1-deoxy-D-xylulose-5-phosphate synthase	yes	yes	2	0.035319	41029	1
LPVLFAIDR	QRAYDQVLHDVAIQKLPVLFAIDRAGIVGA	DVAIQKLPVLFAIDRAGIVGADGQTHQGAF	K	L	P	D	R	A	1	1	0	1	0	0	0	0	0	1	2	0	0	1	1	0	0	0	0	1	0	0	9	0	10426175	P77488	P77488	412	420	dxs	1-deoxy-D-xylulose-5-phosphate synthase	yes	yes	2	0.0005391	117.04	1	1
SSGGLPSYSK	HAVPKFDPSSGCLPKSSGGLPSYSKIFGDW	GCLPKSSGGLPSYSKIFGDWLCETAAKDNK	K	S	S	S	K	I	0	0	0	0	0	0	0	2	0	0	1	1	0	0	1	4	0	0	1	0	0	0	10	0	98147673	P77488	P77488	314	323	dxs	1-deoxy-D-xylulose-5-phosphate synthase	yes	yes	2	0.00088221	64.04	1	1
VAESLNATLVDMR	LAILNFGTLMPEAAKVAESLNATLVDMRFV	AKVAESLNATLVDMRFVKPLDEALILEMAA	K	V	A	M	R	F	2	1	1	1	0	0	1	0	0	0	2	0	1	0	0	1	1	0	0	2	0	0	13	0	14177235	P77488	P77488	521	533	dxs	1-deoxy-D-xylulose-5-phosphate synthase	yes	yes	2	0.12627	69672	1
YLLDSVSR	LPKESLPKLCDELRRYLLDSVSRSSGHFAS	LCDELRRYLLDSVSRSSGHFASGLGTVELT	R	Y	L	S	R	S	0	1	0	1	0	0	0	0	0	0	2	0	0	0	0	2	0	0	1	1	0	0	8	0	95150255	P77488	P77488	38	45	dxs	1-deoxy-D-xylulose-5-phosphate synthase	yes	yes	2	0.023334	51854	1
YPTLALVDSTQELR	______________________________	KYPTLALVDSTQELRLLPKESLPKLCDELR	K	Y	P	L	R	L	1	1	0	1	0	1	1	0	0	0	3	0	0	0	1	1	2	0	1	1	0	0	14	0	1604841	P77488	P77488	8	21	dxs	1-deoxy-D-xylulose-5-phosphate synthase	yes	yes	2	8.1091e-05	87184	1	1
DLGIDVTVGGFLGK	LHAAGKGINVAKVLKDLGIDVTVGGFLGKD	KDLGIDVTVGGFLGKDNQDGFQQLFSELGI	K	D	L	G	K	D	0	0	0	2	0	0	0	4	0	1	2	1	0	1	0	0	1	0	0	2	0	0	14	0	13897504	P0AEW9	P0AEW9	51	64	fruK	1-phosphofructokinase	yes	yes	2	3.848e-09	112.15				1
DVIEAAHALR	RELEIWAGRKLPEMKDVIEAAHALREQGIA	LPEMKDVIEAAHALREQGIAHVVISLGAEG	K	D	V	L	R	E	3	1	0	1	0	0	1	0	1	1	1	0	0	0	0	0	0	0	0	1	0	0	10	0	1093588	P0AEW9	P0AEW9	204	213	fruK	1-phosphofructokinase	yes	yes	2	0.0001505	80219				1
EALVAGLK	RLRSQCPCIIFDSSREALVAGLKAAPWLVK	IIFDSSREALVAGLKAAPWLVKPNRRELEI	R	E	A	L	K	A	2	0	0	0	0	0	1	1	0	0	2	1	0	0	0	0	0	0	0	1	0	0	8	0	79948035	P0AEW9	P0AEW9	171	178	fruK	1-phosphofructokinase	yes	yes	2	0.0115	60788				1
ELEIWAGR	AGLKAAPWLVKPNRRELEIWAGRKLPEMKD	LVKPNRRELEIWAGRKLPEMKDVIEAAHAL	R	E	L	G	R	K	1	1	0	0	0	0	2	1	0	1	1	0	0	0	0	0	0	1	0	0	0	0	8	0	97250288	P0AEW9	P0AEW9	190	197	fruK	1-phosphofructokinase	yes	yes	2	0.0019202	90706				1
FQVVQGR	DGFQQLFSELGIANRFQVVQGRTRINVKLT	SELGIANRFQVVQGRTRINVKLTEKDGEVT	R	F	Q	G	R	T	0	1	0	0	0	2	0	1	0	0	0	0	0	1	0	0	0	0	0	2	0	0	7	0	83245554	P0AEW9	P0AEW9	83	89	fruK	1-phosphofructokinase	yes	yes	2	0.029606	52683				1
GEVNLVK	NPAYDLVGFCPEIERGEVNLVKTTGLHAAG	GFCPEIERGEVNLVKTTGLHAAGKGINVAK	R	G	E	V	K	T	0	0	1	0	0	0	1	1	0	0	1	1	0	0	0	0	0	0	0	2	0	0	7	0	7574334	P0AEW9	P0AEW9	26	32	fruK	1-phosphofructokinase	yes	yes	2	0.01933	59641				1
FADYDEAR	IEGAESRYFDKVPMKFADYDEARFQKEGFR	FDKVPMKFADYDEARFQKEGFRVVPPAAVR	K	F	A	A	R	F	2	1	0	2	0	0	1	0	0	0	0	0	0	1	0	0	0	0	1	0	0	0	8	0	98541412	P0A9D8	P0A9D8	90	97	dapD	2,3,4,5-tetrahydropyridine-2,6-dicarboxylate N-succinyltransferase	yes	yes	2	0.0058066	73.26				1
INDNQVIEGAESR	VTHQWLKKAVLLSFRINDNQVIEGAESRYF	FRINDNQVIEGAESRYFDKVPMKFADYDEA	R	I	N	S	R	Y	1	1	2	1	0	1	2	1	0	2	0	0	0	0	0	1	0	0	0	1	0	0	13	0	14436954	P0A9D8	P0A9D8	69	81	dapD	2,3,4,5-tetrahydropyridine-2,6-dicarboxylate N-succinyltransferase	yes	yes	2	8.5709e-12	118.48				1
RAEITPANADTVTR	______________________________	RRAEITPANADTVTREAVNQVIALLDSGAL	R	R	A	T	R	E	3	2	1	1	0	0	1	0	0	1	0	0	0	0	1	0	3	0	0	1	0	0	14	1	15137849	P0A9D8	P0A9D8	15	28	dapD	2,3,4,5-tetrahydropyridine-2,6-dicarboxylate N-succinyltransferase	yes	yes	3	0.0088029	42947				1
ELPLTESLALTIDR	RYPGHDPRYAKLSEKELPLTESLALTIDRV	KELPLTESLALTIDRVIPYWNETILPRMKS	K	E	L	D	R	V	1	1	0	1	0	0	2	0	0	1	4	0	0	0	1	1	2	0	0	0	0	0	14	0	15698614	P62707	P62707	147	160	gpmA	2,3-bisphosphoglycerate-dependent phosphoglycerate mutase	yes	yes	2	4.1057e-08	111.63					1
FTGWYDVDLSEK	VLVRHGESQWNKENRFTGWYDVDLSEKGVS	ENRFTGWYDVDLSEKGVSEAKAAGKLLKEE	R	F	T	E	K	G	0	0	0	2	0	0	1	1	0	0	1	1	0	1	0	1	1	1	1	1	0	0	12	0	14586667	P62707	P62707	22	33	gpmA	2,3-bisphosphoglycerate-dependent phosphoglycerate mutase	yes	yes	2	0.00063195	61353					1
HYGALQGLNK	QAWLPVEKSWKLNERHYGALQGLNKAETAE	KLNERHYGALQGLNKAETAEKYGDEQVKQW	R	H	Y	N	K	A	1	0	1	0	0	1	0	2	1	0	2	1	0	0	0	0	0	0	1	0	0	0	10	0	10995774	P62707	P62707	91	100	gpmA	2,3-bisphosphoglycerate-dependent phosphoglycerate mutase	yes	yes	2	0.06999	111.65					1
VIIAAHGNSLR	YWNETILPRMKSGERVIIAAHGNSLRALVK	SGERVIIAAHGNSLRALVKYLDNMSEEEIL	R	V	I	L	R	A	2	1	1	0	0	0	0	1	1	2	1	0	0	0	0	1	0	0	0	1	0	0	11	0	11496618	P62707	P62707	179	189	gpmA	2,3-bisphosphoglycerate-dependent phosphoglycerate mutase	yes	yes	2;3	0.00030754	64.04					2
VIPYWNETILPR	KELPLTESLALTIDRVIPYWNETILPRMKS	IDRVIPYWNETILPRMKSGERVIIAAHGNS	R	V	I	P	R	M	0	1	1	0	0	0	1	0	0	2	1	0	0	0	2	0	1	1	1	1	0	0	12	0	14998136	P62707	P62707	161	172	gpmA	2,3-bisphosphoglycerate-dependent phosphoglycerate mutase	yes	yes	2	0.0037006	98249					1
YYLGNADEIAAK	PLVYEFDENFKPLKRYYLGNADEIAAKAAA	LKRYYLGNADEIAAKAAAVANQGKAK____	R	Y	Y	A	K	A	3	0	1	1	0	0	1	1	0	1	1	1	0	0	0	0	0	0	2	0	0	0	12	0	13266456	P62707	P62707	228	239	gpmA	2,3-bisphosphoglycerate-dependent phosphoglycerate mutase	yes	yes	2	0.001421	55567					1
AFFANPVLTGAVDK	VYQDLTRLDVEIKDRAFFANPVLTGAVDKA	RAFFANPVLTGAVDKAKNAGKAVHIMGLLS	R	A	F	D	K	A	3	0	1	1	0	0	0	1	0	0	1	1	0	2	1	0	1	0	0	2	0	0	14	0	14487664	P37689	P37689	92	105	gpmI	2,3-bisphosphoglycerate-independent phosphoglycerate mutase	yes	yes	2	0.31367	73781			1
AFVNADFDGFAR	IFMNFRADRAREITRAFVNADFDGFARKKV	ITRAFVNADFDGFARKKVVNVDFVMLTEYA	R	A	F	A	R	K	3	1	1	2	0	0	0	1	0	0	0	0	0	3	0	0	0	0	0	1	0	0	12	0	13286149	P37689	P37689	273	284	gpmI	2,3-bisphosphoglycerate-independent phosphoglycerate mutase	yes	yes	2	0.0026124	94692			1
ILINSPK	FFNGGVEESFKGEDRILINSPKVATYDLQP	ESFKGEDRILINSPKVATYDLQPEMSSAEL	R	I	L	P	K	V	0	0	1	0	0	0	0	0	0	2	1	1	0	0	1	1	0	0	0	0	0	0	7	0	78348544	P37689	P37689	358	364	gpmI	2,3-bisphosphoglycerate-independent phosphoglycerate mutase	yes	yes	2	0.035918	50632			1
VATYDLQPEMSSAELTEK	ESFKGEDRILINSPKVATYDLQPEMSSAEL	YDLQPEMSSAELTEKLVAAIKSGKYDTIIC	K	V	A	E	K	L	2	0	0	1	0	1	3	0	0	0	2	1	1	0	1	2	2	0	1	1	0	0	18	0	20109456	P37689	P37689	365	382	gpmI	2,3-bisphosphoglycerate-independent phosphoglycerate mutase	yes	yes	2	0.00025685	59.57			1
IGMSAYGASK	GAIVTVASDAAHTPRIGMSAYGASKAALKS	AHTPRIGMSAYGASKAALKSLALSVGLELA	R	I	G	S	K	A	2	0	0	0	0	0	0	2	0	1	0	1	1	0	0	2	0	0	1	0	0	0	10	0	98347462	P15047	P15047	139	148	entA	2,3-dihydro-2,3-dihydroxybenzoate dehydrogenase	yes	yes	2	0.0054339	46426	1
AFLDAGHYQPLR	SRDPGDSAEMMQARRAFLDAGHYQPLRDAI	ARRAFLDAGHYQPLRDAIVAQLRERLDDKA	R	A	F	L	R	D	2	1	0	1	0	1	0	1	1	0	2	0	0	1	1	0	0	0	1	0	0	0	12	0	13867044	P36999	P36999	60	71	rlmA	23S rRNA (guanine(745)-N(1))-methyltransferase	yes	yes	2;3	1.6309e-29	178.22				2
AKPEVWQTLAAK	DEAVALLQMTPFAWRAKPEVWQTLAAKEVF	AWRAKPEVWQTLAAKEVFDCQTDFNIHLWQ	R	A	K	A	K	E	3	0	0	0	0	1	1	0	0	0	1	2	0	0	1	0	1	1	0	1	0	0	12	1	13407452	P36999	P36999	240	251	rlmA	23S rRNA (guanine(745)-N(1))-methyltransferase	yes	yes	2;3	0.0087346	58.37				2
DAIVAQLR	ARRAFLDAGHYQPLRDAIVAQLRERLDDKA	GHYQPLRDAIVAQLRERLDDKATAVLDIGC	R	D	A	L	R	E	2	1	0	1	0	1	0	0	0	1	1	0	0	0	0	0	0	0	0	1	0	0	8	0	88450797	P36999	P36999	72	79	rlmA	23S rRNA (guanine(745)-N(1))-methyltransferase	yes	yes	2	0.0030533	97068				1
DPGDSAEMMQAR	EGYVNLLPVQHKRSRDPGDSAEMMQARRAF	RSRDPGDSAEMMQARRAFLDAGHYQPLRDA	R	D	P	A	R	R	2	1	0	2	0	1	1	1	0	0	0	0	2	0	1	1	0	0	0	0	0	0	12	0	13065282	P36999	P36999	47	58	rlmA	23S rRNA (guanine(745)-N(1))-methyltransferase	yes	yes	2	1.265e-30	174.41				3	1
EGYVNLLPVQHK	NSYICPQRHQFDMAKEGYVNLLPVQHKRSR	MAKEGYVNLLPVQHKRSRDPGDSAEMMQAR	K	E	G	H	K	R	0	0	1	0	0	1	1	1	1	0	2	1	0	0	1	0	0	0	1	2	0	0	12	0	1395751	P36999	P36999	32	43	rlmA	23S rRNA (guanine(745)-N(1))-methyltransferase	yes	yes	2;3	1.6851e-10	144.5				2	2
GDEAVALLQMTPFAWR	TLQQSAELCYPMRLRGDEAVALLQMTPFAW	DEAVALLQMTPFAWRAKPEVWQTLAAKEVF	R	G	D	W	R	A	3	1	0	1	0	1	1	1	0	0	2	0	1	1	1	0	1	1	0	1	0	0	16	0	18038978	P36999	P36999	224	239	rlmA	23S rRNA (guanine(745)-N(1))-methyltransferase	yes	yes	2	1.0807e-46	184.44				1
LPFSDTSMDAIIR	KRYPQVTFCVASSHRLPFSDTSMDAIIRIY	HRLPFSDTSMDAIIRIYAPCKAEELARVVK	R	L	P	I	R	I	1	1	0	2	0	0	0	0	0	2	1	0	1	1	1	2	1	0	0	0	0	0	13	0	14647283	P36999	P36999	142	154	rlmA	23S rRNA (guanine(745)-N(1))-methyltransferase	yes	yes	2	6.3112e-07	97456				1
LRGDEAVALLQMTPFAWR	GFTLQQSAELCYPMRLRGDEAVALLQMTPF	DEAVALLQMTPFAWRAKPEVWQTLAAKEVF	R	L	R	W	R	A	3	2	0	1	0	1	1	1	0	0	3	0	1	1	1	0	1	1	0	1	0	0	18	1	2073083	P36999	P36999	222	239	rlmA	23S rRNA (guanine(745)-N(1))-methyltransferase	yes	yes	3	1.5268e-14	101.67				1
PGGWVITATPGPR	IYAPCKAEELARVVKPGGWVITATPGPRHL	VKPGGWVITATPGPRHLMELKGLIYNEVHL	K	P	G	P	R	H	1	1	0	0	0	0	0	3	0	1	0	0	0	0	3	0	2	1	0	1	0	0	13	0	13076986	P36999	P36999	170	182	rlmA	23S rRNA (guanine(745)-N(1))-methyltransferase	yes	yes	2	2.733e-08	105.86				1
RAFLDAGHYQPLR	RSRDPGDSAEMMQARRAFLDAGHYQPLRDA	ARRAFLDAGHYQPLRDAIVAQLRERLDDKA	R	R	A	L	R	D	2	2	0	1	0	1	0	1	1	0	2	0	0	1	1	0	0	0	1	0	0	0	13	1	15428055	P36999	P36999	59	71	rlmA	23S rRNA (guanine(745)-N(1))-methyltransferase	yes	yes	3	0.013363	75088				1	1
SFSCPLCHQPLSR	______________________________	______________________________	M	S	F	S	R	E	0	1	0	0	2	1	0	0	1	0	2	0	0	1	2	3	0	0	0	0	0	0	13	0	14736857	P36999	P36999	2	14	rlmA	23S rRNA (guanine(745)-N(1))-methyltransferase	yes	yes	2	0.00014062	82171				1
SRDPGDSAEMMQAR	AKEGYVNLLPVQHKRSRDPGDSAEMMQARR	RSRDPGDSAEMMQARRAFLDAGHYQPLRDA	R	S	R	A	R	R	2	2	0	2	0	1	1	1	0	0	0	0	2	0	1	2	0	0	0	0	0	0	14	1	15496613	P36999	P36999	45	58	rlmA	23S rRNA (guanine(745)-N(1))-methyltransferase	yes	yes	2;3	3.1783e-09	118.24				4	2
VVKPGGWVITATPGPR	IIRIYAPCKAEELARVVKPGGWVITATPGP	VKPGGWVITATPGPRHLMELKGLIYNEVHL	R	V	V	P	R	H	1	1	0	0	0	0	0	3	0	1	0	1	0	0	3	0	2	1	0	3	0	0	16	1	16339304	P36999	P36999	167	182	rlmA	23S rRNA (guanine(745)-N(1))-methyltransferase	yes	yes	2;3	0.00010542	67456				2	2
DPFGAASGGR	NSPVIFDVTHALQCRDPFGAASGGRRAQVA	ALQCRDPFGAASGGRRAQVAELARAGMAVG	R	D	P	G	R	R	2	1	0	1	0	0	0	3	0	0	0	0	0	1	1	1	0	0	0	0	0	0	10	0	93343044	P0A715	P0A715	208	217	kdsA	2-dehydro-3-deoxyphosphooctonate aldolase	yes	yes	2	0.0019042	58433				1
GFEELDTSK	EPFLKQMKAIDDLVKGFEELDTSK______	IDDLVKGFEELDTSK_______________	K	G	F	S	K	-	0	0	0	1	0	0	2	1	0	0	1	1	0	1	0	1	1	0	0	0	0	0	9	0	10244713	P0A715	P0A715	276	284	kdsA	2-dehydro-3-deoxyphosphooctonate aldolase	yes	yes	2	0.0032124	63419				1
GPGLEEGMK	ASFDKANRSSIHSYRGPGLEEGMKIFQELK	SIHSYRGPGLEEGMKIFQELKQTFGVKIIT	R	G	P	M	K	I	0	0	0	0	0	0	2	3	0	0	1	1	1	0	1	0	0	0	0	0	0	0	9	0	91643242	P0A715	P0A715	71	79	kdsA	2-dehydro-3-deoxyphosphooctonate aldolase	yes	yes	2	0.018101	45.68				1
IITDVHEPSQAQPVADVVDVIQLPAFLAR	GMKIFQELKQTFGVKIITDVHEPSQAQPVA	ADVVDVIQLPAFLARQTDLVEAMAKTGAVI	K	I	I	A	R	Q	4	1	0	3	0	3	1	0	1	3	2	0	0	1	3	1	1	0	0	5	0	0	29	0	3140687	P0A715	P0A715	92	120	kdsA	2-dehydro-3-deoxyphosphooctonate aldolase	yes	yes	3	1.8856e-20	88001				1
KPQFVSPGQMGNIVDK	LVEAMAKTGAVINVKKPQFVSPGQMGNIVD	PQFVSPGQMGNIVDKFKEGGNEKVILCDRG	K	K	P	D	K	F	0	0	1	1	0	2	0	2	0	1	0	2	1	1	2	1	0	0	0	2	0	0	16	1	17438978	P0A715	P0A715	139	154	kdsA	2-dehydro-3-deoxyphosphooctonate aldolase	yes	yes	3	0.00015602	61265				1
TGAVINVK	AFLARQTDLVEAMAKTGAVINVKKPQFVSP	LVEAMAKTGAVINVKKPQFVSPGQMGNIVD	K	T	G	V	K	K	1	0	1	0	0	0	0	1	0	1	0	1	0	0	0	0	1	0	0	2	0	0	8	0	8004756	P0A715	P0A715	131	138	kdsA	2-dehydro-3-deoxyphosphooctonate aldolase	yes	yes	2	0.0092791	63306				1
EVIPFGASLR	PLNQGAWYCSQHHFREVIPFGASLRYAGRP	QHHFREVIPFGASLRYAGRPASASPAVGYM	R	E	V	L	R	Y	1	1	0	0	0	0	1	1	0	1	1	0	0	1	1	1	0	0	0	1	0	0	10	0	10876026	P0AFG3	P0AFG3	891	900	sucA	2-oxoglutarate dehydrogenase E1 component	yes	yes	2	0.020825	42599			1
FLSELTAAEGLER	IESGRATFNSEEKKRFLSELTAAEGLERYL	KRFLSELTAAEGLERYLGAKFPGAKRFSLE	R	F	L	E	R	Y	2	1	0	0	0	0	3	1	0	0	3	0	0	1	0	1	1	0	0	0	0	0	13	0	14347355	P0AFG3	P0AFG3	203	215	sucA	2-oxoglutarate dehydrogenase E1 component	yes	yes	2	0.0001035	78655			1	1
GYEVGGTVR	GQGVVQETLNMSKARGYEVGGTVRIVINNQ	NMSKARGYEVGGTVRIVINNQVGFTTSNPL	R	G	Y	V	R	I	0	1	0	0	0	0	1	3	0	0	0	0	0	0	0	0	1	0	1	2	0	0	9	0	93646649	P0AFG3	P0AFG3	377	385	sucA	2-oxoglutarate dehydrogenase E1 component	yes	yes	2	0.0003417	87181		1	1
KIYADKLEQEK	QPLMYQKIKKHPTPRKIYADKLEQEKVATL	PTPRKIYADKLEQEKVATLEDATEMVNLYR	R	K	I	E	K	V	1	0	0	1	0	1	2	0	0	1	1	3	0	0	0	0	0	0	1	0	0	0	11	2	13637347	P0AFG3	P0AFG3	485	495	sucA	2-oxoglutarate dehydrogenase E1 component	yes	yes	3	0.0093049	76165		1	1
LDRLDEPSSNK	LEIVSPVVIGSVRARLDRLDEPSSNKVLPI	VRARLDRLDEPSSNKVLPITIHGDAAVTGQ	R	L	D	N	K	V	0	1	1	2	0	0	1	0	0	0	2	1	0	0	1	2	0	0	0	0	0	0	11	1	1272631	P0AFG3	P0AFG3	338	348	sucA	2-oxoglutarate dehydrogenase E1 component	yes	yes	3	0.035842	29805			1
LGELLEALK	TFNVGSFASGKETMKLGELLEALKQTYCGP	GKETMKLGELLEALKQTYCGPIGAEYMHIT	K	L	G	L	K	Q	1	0	0	0	0	0	2	1	0	0	4	1	0	0	0	0	0	0	0	0	0	0	9	0	98458555	P0AFG3	P0AFG3	153	161	sucA	2-oxoglutarate dehydrogenase E1 component	yes	yes	2	0.016154	47198			1
RLQELAK	NHEWDEEYPNKVEMKRLQELAKRISTVPEA	YPNKVEMKRLQELAKRISTVPEAVEMQSRV	K	R	L	A	K	R	1	1	0	0	0	1	1	0	0	0	2	1	0	0	0	0	0	0	0	0	0	0	7	1	85651305	P0AFG3	P0AFG3	553	559	sucA	2-oxoglutarate dehydrogenase E1 component	yes	yes	2	0.039017	50127			1
STFQQLPGTGVKPDQFHSQTR	EDFLTDPDSVDANWRSTFQQLPGTGVKPDQ	PGTGVKPDQFHSQTREYFRRLAKDASRYSS	R	S	T	T	R	E	0	1	0	1	0	4	0	2	1	0	1	1	0	2	2	2	3	0	0	1	0	0	21	1	23581717	P0AFG3	P0AFG3	43	63	sucA	2-oxoglutarate dehydrogenase E1 component	yes	yes	3;4	0.04777	29384			2
VATLEDATEMVNLYR	PTPRKIYADKLEQEKVATLEDATEMVNLYR	VATLEDATEMVNLYRDALDAGDCVVAEWRP	K	V	A	Y	R	D	2	1	1	1	0	0	2	0	0	0	2	0	1	0	0	0	2	0	1	2	0	0	15	0	17238451	P0AFG3	P0AFG3	496	510	sucA	2-oxoglutarate dehydrogenase E1 component	yes	yes	2	0.88467	66595			1
VLQLINAYR	SSTISDPDTNVKQVKVLQLINAYRFRGHQH	NVKQVKVLQLINAYRFRGHQHANLDPLGLW	K	V	L	Y	R	F	1	1	1	0	0	1	0	0	0	1	2	0	0	0	0	0	0	0	1	1	0	0	9	0	10886342	P0AFG3	P0AFG3	92	100	sucA	2-oxoglutarate dehydrogenase E1 component	yes	yes	2	0.00073531	94407			1
VYYDLLEQR	LDPKGVKRVVMCSGKVYYDLLEQRRKNNQH	VMCSGKVYYDLLEQRRKNNQHDVAIVRIEQ	K	V	Y	Q	R	R	0	1	0	1	0	1	1	0	0	0	2	0	0	0	0	0	0	0	2	1	0	0	9	0	1197603	P0AFG3	P0AFG3	824	832	sucA	2-oxoglutarate dehydrogenase E1 component	yes	yes	2	0.0021962	67993			1
YSSTISDPDTNVK	QTREYFRRLAKDASRYSSTISDPDTNVKQV	SRYSSTISDPDTNVKQVKVLQLINAYRFRG	R	Y	S	V	K	Q	0	0	1	2	0	0	0	0	0	1	0	1	0	0	1	3	2	0	1	1	0	0	13	0	14256624	P0AFG3	P0AFG3	76	88	sucA	2-oxoglutarate dehydrogenase E1 component	yes	yes	2	0.0065982	50353	1		1
AAIADGAK	VTTGVSAADRITTVRAAIADGAKPSDLNRP	DRITTVRAAIADGAKPSDLNRPGHVFPLRA	R	A	A	A	K	P	4	0	0	1	0	0	0	1	0	1	0	1	0	0	0	0	0	0	0	0	0	0	8	0	71538645	P0A7J0	P0A7J0	120	127	ribB	3,4-dihydroxy-2-butanone 4-phosphate synthase	yes	yes	2	0.0041759	79451					1
AAIADGAKPSDLNR	VTTGVSAADRITTVRAAIADGAKPSDLNRP	RAAIADGAKPSDLNRPGHVFPLRAQAGGVL	R	A	A	N	R	P	4	1	1	2	0	0	0	1	0	1	1	1	0	0	1	1	0	0	0	0	0	0	14	1	13977263	P0A7J0	P0A7J0	120	133	ribB	3,4-dihydroxy-2-butanone 4-phosphate synthase	yes	yes	2;3	0.0002004	61167					2
AAIADGAKPSDLNRPGHVFPLR	VTTGVSAADRITTVRAAIADGAKPSDLNRP	KPSDLNRPGHVFPLRAQAGGVLTRGGHTEA	R	A	A	L	R	A	4	2	1	2	0	0	0	2	1	1	2	1	0	1	3	1	0	0	0	1	0	0	22	2	23012342	P0A7J0	P0A7J0	120	141	ribB	3,4-dihydroxy-2-butanone 4-phosphate synthase	yes	yes	4;5	3.6482e-11	90316					2
AQAGGVLTR	KPSDLNRPGHVFPLRAQAGGVLTRGGHTEA	HVFPLRAQAGGVLTRGGHTEATIDLMTLAG	R	A	Q	T	R	G	2	1	0	0	0	1	0	2	0	0	1	0	0	0	0	0	1	0	0	1	0	0	9	0	87148756	P0A7J0	P0A7J0	142	150	ribB	3,4-dihydroxy-2-butanone 4-phosphate synthase	yes	yes	2	0.002045	69812					1
GGHTEATIDLMTLAGFK	HVFPLRAQAGGVLTRGGHTEATIDLMTLAG	HTEATIDLMTLAGFKPAGVLCELTNDDGTM	R	G	G	F	K	P	2	0	0	1	0	0	1	3	1	1	2	1	1	1	0	0	3	0	0	0	0	0	17	0	17608767	P0A7J0	P0A7J0	151	167	ribB	3,4-dihydroxy-2-butanone 4-phosphate synthase	yes	yes	3	0.43156	65467					1
GVMVLDDEDR	FERVENALAALREGRGVMVLDDEDRENEGD	LREGRGVMVLDDEDRENEGDMIFPAETMTV	R	G	V	D	R	E	0	1	0	3	0	0	1	1	0	0	1	0	1	0	0	0	0	0	0	2	0	0	10	0	11475179	P0A7J0	P0A7J0	28	37	ribB	3,4-dihydroxy-2-butanone 4-phosphate synthase	yes	yes	2	0.084522	87308					1
GVMVLDDEDRENEGDMIFPAETMTVEQMALTIR	FERVENALAALREGRGVMVLDDEDRENEGD	PAETMTVEQMALTIRHGSGIVCLCITEDRR	R	G	V	I	R	H	2	2	1	4	0	1	5	2	0	2	2	0	4	1	1	0	3	0	0	3	0	0	33	1	37547198	P0A7J0	P0A7J0	28	60	ribB	3,4-dihydroxy-2-butanone 4-phosphate synthase	yes	yes	3	5.7404e-10	70982					2
HGSGIVCLCITEDR	PAETMTVEQMALTIRHGSGIVCLCITEDRR	RHGSGIVCLCITEDRRKQLDLPMMVENNTS	R	H	G	D	R	R	0	1	0	1	2	0	1	2	1	2	1	0	0	0	0	1	1	0	0	1	0	0	14	0	15017017	P0A7J0	P0A7J0	61	74	ribB	3,4-dihydroxy-2-butanone 4-phosphate synthase	yes	yes	2	0.16822	69979					1
HNMALVTIEDLVAYR	GTMARAPECIEFANKHNMALVTIEDLVAYR	HNMALVTIEDLVAYRQAHERKAS_______	K	H	N	Y	R	Q	2	1	1	1	0	0	1	0	1	1	2	0	1	0	0	0	1	0	1	2	0	0	15	0	17438978	P0A7J0	P0A7J0	195	209	ribB	3,4-dihydroxy-2-butanone 4-phosphate synthase	yes	yes	2;3	1.1661e-80	208.27					4
MNQTLLSSFGTPFER	______________________________	MNQTLLSSFGTPFERVENALAALREGRGVM	-	M	N	E	R	V	0	1	1	0	0	1	1	1	0	0	2	0	1	2	1	2	2	0	0	0	0	0	15	0	17268349	P0A7J0	P0A7J0	1	15	ribB	3,4-dihydroxy-2-butanone 4-phosphate synthase	yes	yes	2	6.1378e-191	273.04					2
NQTLLSSFGTPFER	______________________________	MNQTLLSSFGTPFERVENALAALREGRGVM	M	N	Q	E	R	V	0	1	1	0	0	1	1	1	0	0	2	0	0	2	1	2	2	0	0	0	0	0	14	0	15957944	P0A7J0	P0A7J0	2	15	ribB	3,4-dihydroxy-2-butanone 4-phosphate synthase	yes	yes	2	3.859e-09	112.13					1
PGHVFPLR	RAAIADGAKPSDLNRPGHVFPLRAQAGGVL	KPSDLNRPGHVFPLRAQAGGVLTRGGHTEA	R	P	G	L	R	A	0	1	0	0	0	0	0	1	1	0	1	0	0	1	2	0	0	0	0	1	0	0	8	0	92151847	P0A7J0	P0A7J0	134	141	ribB	3,4-dihydroxy-2-butanone 4-phosphate synthase	yes	yes	3	0.046792	28174					1
PSDLNRPGHVFPLR	DRITTVRAAIADGAKPSDLNRPGHVFPLRA	KPSDLNRPGHVFPLRAQAGGVLTRGGHTEA	K	P	S	L	R	A	0	2	1	1	0	0	0	1	1	0	2	0	0	1	3	1	0	0	0	1	0	0	14	1	16038583	P0A7J0	P0A7J0	128	141	ribB	3,4-dihydroxy-2-butanone 4-phosphate synthase	yes	yes	3;4	1.4457e-08	110.8					2
VENALAALR	MNQTLLSSFGTPFERVENALAALREGRGVM	GTPFERVENALAALREGRGVMVLDDEDREN	R	V	E	L	R	E	3	1	1	0	0	0	1	0	0	0	2	0	0	0	0	0	0	0	0	1	0	0	9	0	95554508	P0A7J0	P0A7J0	16	24	ribB	3,4-dihydroxy-2-butanone 4-phosphate synthase	yes	yes	2	0.00016444	130.22					1
ILQITDTHLFAQK	ESLLTLPLAGEARVRILQITDTHLFAQKHE	VRILQITDTHLFAQKHEALLGVNTWESYQA	R	I	L	Q	K	H	1	0	0	1	0	2	0	0	1	2	2	1	0	1	0	0	2	0	0	0	0	0	13	0	15268457	P0AEW4	P0AEW4	17	29	cpdA	3,5-cyclic adenosine monophosphate phosphodiesterase CpdA	yes	yes	2	0.0037986	52.79				1
MESLLTLPLAGEAR	______________________________	______________________________	-	M	E	A	R	V	2	1	0	0	0	0	2	1	0	0	4	0	1	0	1	1	1	0	0	0	0	0	14	0	14998018	P0AEW4	P0AEW4	1	14	cpdA	3,5-cyclic adenosine monophosphate phosphodiesterase CpdA	yes	yes	2	2.2752e-11	128.01				1
NAGELDTVLAK	PLPAGCSWLDQHSLRNAGELDTVLAKFPHV	HSLRNAGELDTVLAKFPHVKYLLCGHIHQE	R	N	A	A	K	F	2	0	1	1	0	0	1	1	0	0	2	1	0	0	0	0	1	0	0	1	0	0	11	0	11295979	P0AEW4	P0AEW4	182	192	cpdA	3,5-cyclic adenosine monophosphate phosphodiesterase CpdA	yes	yes	2	0.88382	60518				1
TLELHADGTLTTEVHR	HCSNFTLDTIAPGWRTLELHADGTLTTEVH	LELHADGTLTTEVHRLADTRFQPDTASEGY	R	T	L	H	R	L	1	1	0	1	0	0	2	1	2	0	3	0	0	0	0	0	4	0	0	1	0	0	16	0	17919115	P0AEW4	P0AEW4	245	260	cpdA	3,5-cyclic adenosine monophosphate phosphodiesterase CpdA	yes	yes	3	0.27836	71.08				1
AFLPGSLVDVR	GKVKGGFTVELNGIRAFLPGSLVDVRPVRD	NGIRAFLPGSLVDVRPVRDTLHLEGKELEF	R	A	F	V	R	P	1	1	0	1	0	0	0	1	0	0	2	0	0	1	1	1	0	0	0	2	0	0	11	0	11726554	P0AG67	P0AG67	129	139	rpsA	30S ribosomal protein S1	yes	yes	2	2.4268e-05	120.12	2	1	2	1	1
AFLPGSLVDVRPVR	GKVKGGFTVELNGIRAFLPGSLVDVRPVRD	RAFLPGSLVDVRPVRDTLHLEGKELEFKVI	R	A	F	V	R	D	1	2	0	1	0	0	0	1	0	0	2	0	0	1	2	1	0	0	0	3	0	0	14	1	15248776	P0AG67	P0AG67	129	142	rpsA	30S ribosomal protein S1	yes	yes	2;3	1.3925e-58	205.53	12	4	5	2	2
AFLPGSLVDVRPVRDTLHLEGK	GKVKGGFTVELNGIRAFLPGSLVDVRPVRD	VDVRPVRDTLHLEGKELEFKVIKLDQKRNN	R	A	F	G	K	E	1	2	0	2	0	0	1	2	1	0	4	1	0	1	2	1	1	0	0	3	0	0	22	2	24183383	P0AG67	P0AG67	129	150	rpsA	30S ribosomal protein S1	yes	yes	3;4;5	2.1546e-06	77.08	6
AISLSVR	DEVEAKFTGVDRKNRAISLSVRAKDEADEK	TGVDRKNRAISLSVRAKDEADEKDAIATVN	R	A	I	V	R	A	1	1	0	0	0	0	0	0	0	1	1	0	0	0	0	2	0	0	0	1	0	0	7	0	74444939	P0AG67	P0AG67	514	520	rpsA	30S ribosomal protein S1	yes	yes	2	0.0045371	113.08	5	1	1		1
AKDEADEKDAIATVNK	TGVDRKNRAISLSVRAKDEADEKDAIATVN	KDEADEKDAIATVNKQEDANFSNNAMAEAF	R	A	K	N	K	Q	4	0	1	3	0	0	2	0	0	1	0	3	0	0	0	0	1	0	0	1	0	0	16	2	1716853	P0AG67	P0AG67	521	536	rpsA	30S ribosomal protein S1	yes	yes	2;3;4	6.7543e-168	269.4	12	1	4	1	4
AKDEADEKDAIATVNKQEDANFSNNAMAEAFK	TGVDRKNRAISLSVRAKDEADEKDAIATVN	EDANFSNNAMAEAFKAAKGE__________	R	A	K	F	K	A	8	0	4	4	0	1	4	0	0	1	0	4	1	2	0	1	1	0	0	1	0	0	32	3	34846053	P0AG67	P0AG67	521	552	rpsA	30S ribosomal protein S1	yes	yes	3;4;5	0	354.88	10	1	5	3	3
AKRHEAWITLEK	AVEDGFGETLLSREKAKRHEAWITLEKAYE	REKAKRHEAWITLEKAYEDAETVTGVINGK	K	A	K	E	K	A	2	1	0	0	0	0	2	0	1	1	1	2	0	0	0	0	1	1	0	0	0	0	12	2	1480815	P0AG67	P0AG67	89	100	rpsA	30S ribosomal protein S1	yes	yes	3	0.00016758	62162	1
ANPWQQFAETHNK	DEERRRISLGLKQCKANPWQQFAETHNKGD	CKANPWQQFAETHNKGDRVEGKIKSITDFG	K	A	N	N	K	G	2	0	2	0	0	2	1	0	1	0	0	1	0	1	1	0	1	1	0	0	0	0	13	0	15697324	P0AG67	P0AG67	351	363	rpsA	30S ribosomal protein S1	yes	yes	2;3	1.1798e-10	127.42	2	2	2	2	2
ANPWQQFAETHNKGDR	DEERRRISLGLKQCKANPWQQFAETHNKGD	NPWQQFAETHNKGDRVEGKIKSITDFGIFI	K	A	N	D	R	V	2	1	2	1	0	2	1	1	1	0	0	1	0	1	1	0	1	1	0	0	0	0	16	1	1897882	P0AG67	P0AG67	351	366	rpsA	30S ribosomal protein S1	yes	yes	2;3;4	8.2953e-24	148.96	4	1	2
ANPWQQFAETHNKGDRVEGK	DEERRRISLGLKQCKANPWQQFAETHNKGD	QFAETHNKGDRVEGKIKSITDFGIFIGLDG	K	A	N	G	K	I	2	1	2	1	0	2	2	2	1	0	0	2	0	1	1	0	1	1	0	1	0	0	20	2	23111094	P0AG67	P0AG67	351	370	rpsA	30S ribosomal protein S1	yes	yes	3;5	0.0046214	75.55	2
ASEASRDRVEDATLVLSVGDEVEAK	GATVELADGVEGYLRASEASRDRVEDATLV	DATLVLSVGDEVEAKFTGVDRKNRAISLSV	R	A	S	A	K	F	4	2	0	3	0	0	4	1	0	0	2	1	0	0	0	3	1	0	0	4	0	0	25	2	26453144	P0AG67	P0AG67	480	504	rpsA	30S ribosomal protein S1	yes	yes	3	1.3641e-58	149.99	1
AVIESENSAER	IKLDQKRNNVVVSRRAVIESENSAERDQLL	VSRRAVIESENSAERDQLLENLQEGMEVKG	R	A	V	E	R	D	2	1	1	0	0	0	3	0	0	1	0	0	0	0	0	2	0	0	0	1	0	0	11	0	12035731	P0AG67	P0AG67	172	182	rpsA	30S ribosomal protein S1	yes	yes	1;2	8.8291e-21	163.32	3	1	1	1	1
AVIESENSAERDQLLENLQEGMEVK	IKLDQKRNNVVVSRRAVIESENSAERDQLL	RDQLLENLQEGMEVKGIVKNLTDYGAFVDL	R	A	V	V	K	G	2	1	2	1	0	2	6	1	0	1	3	1	1	0	0	2	0	0	0	2	0	0	25	1	28303655	P0AG67	P0AG67	172	196	rpsA	30S ribosomal protein S1	yes	yes	2;3;4	7.2103e-148	231.62	8	4	4	2	2
AYEDAETVTGVINGK	REKAKRHEAWITLEKAYEDAETVTGVINGK	AYEDAETVTGVINGKVKGGFTVELNGIRAF	K	A	Y	G	K	V	2	0	1	1	0	0	2	2	0	1	0	1	0	0	0	0	2	0	1	2	0	0	15	0	15657573	P0AG67	P0AG67	101	115	rpsA	30S ribosomal protein S1	yes	yes	3	1.4683e-14	114.7	1	1
AYEDAETVTGVINGKVK	REKAKRHEAWITLEKAYEDAETVTGVINGK	EDAETVTGVINGKVKGGFTVELNGIRAFLP	K	A	Y	V	K	G	2	0	1	1	0	0	2	2	0	1	0	2	0	0	0	0	2	0	1	3	0	0	17	1	17929207	P0AG67	P0AG67	101	117	rpsA	30S ribosomal protein S1	yes	yes	2;3	2.8562e-13	108.56	2
DAIATVNK	AISLSVRAKDEADEKDAIATVNKQEDANFS	KDEADEKDAIATVNKQEDANFSNNAMAEAF	K	D	A	N	K	Q	2	0	1	1	0	0	0	0	0	1	0	1	0	0	0	0	1	0	0	1	0	0	8	0	83044978	P0AG67	P0AG67	529	536	rpsA	30S ribosomal protein S1	yes	yes	2	0.0050375	77058	2			1
DAIATVNKQEDANFSNNAMAEAFK	AISLSVRAKDEADEKDAIATVNKQEDANFS	EDANFSNNAMAEAFKAAKGE__________	K	D	A	F	K	A	6	0	4	2	0	1	2	0	0	1	0	2	1	2	0	1	1	0	0	1	0	0	24	1	2598202	P0AG67	P0AG67	529	552	rpsA	30S ribosomal protein S1	yes	yes	2;3	1.9898e-52	159.69	4		1
DEADEKDAIATVNK	VDRKNRAISLSVRAKDEADEKDAIATVNKQ	KDEADEKDAIATVNKQEDANFSNNAMAEAF	K	D	E	N	K	Q	3	0	1	3	0	0	2	0	0	1	0	2	0	0	0	0	1	0	0	1	0	0	14	1	15177209	P0AG67	P0AG67	523	536	rpsA	30S ribosomal protein S1	yes	yes	2;3	3.1894e-179	276.41	3		1
DEADEKDAIATVNKQEDANFSNNAMAEAFK	VDRKNRAISLSVRAKDEADEKDAIATVNKQ	EDANFSNNAMAEAFKAAKGE__________	K	D	E	F	K	A	7	0	4	4	0	1	4	0	0	1	0	3	1	2	0	1	1	0	0	1	0	0	30	2	32854732	P0AG67	P0AG67	523	552	rpsA	30S ribosomal protein S1	yes	yes	3;4	1.1697e-14	84561	5
DQLLENLQEGMEVK	VSRRAVIESENSAERDQLLENLQEGMEVKG	RDQLLENLQEGMEVKGIVKNLTDYGAFVDL	R	D	Q	V	K	G	0	0	1	1	0	2	3	1	0	0	3	1	1	0	0	0	0	0	0	1	0	0	14	0	16448029	P0AG67	P0AG67	183	196	rpsA	30S ribosomal protein S1	yes	yes	2;3	1.7226e-137	253.79	7	2	2	2	1
DRVEDATLVLSVGDEVEAK	ADGVEGYLRASEASRDRVEDATLVLSVGDE	DATLVLSVGDEVEAKFTGVDRKNRAISLSV	R	D	R	A	K	F	2	1	0	3	0	0	3	1	0	0	2	1	0	0	0	1	1	0	0	4	0	0	19	1	20440324	P0AG67	P0AG67	486	504	rpsA	30S ribosomal protein S1	yes	yes	2;3	4.2884e-237	286.02	12	5	10	4	4
DTLHLEGK	RAFLPGSLVDVRPVRDTLHLEGKELEFKVI	VDVRPVRDTLHLEGKELEFKVIKLDQKRNN	R	D	T	G	K	E	0	0	0	1	0	0	1	1	1	0	2	1	0	0	0	0	1	0	0	0	0	0	8	0	91147125	P0AG67	P0AG67	143	150	rpsA	30S ribosomal protein S1	yes	yes	1;2;3	0.0016064	113.71	8	2	3	3	2
DTLHLEGKELEFK	RAFLPGSLVDVRPVRDTLHLEGKELEFKVI	VRDTLHLEGKELEFKVIKLDQKRNNVVVSR	R	D	T	F	K	V	0	0	0	1	0	0	3	1	1	0	3	2	0	1	0	0	1	0	0	0	0	0	13	1	15578039	P0AG67	P0AG67	143	155	rpsA	30S ribosomal protein S1	yes	yes	3	0.00025396	59607	1
DVVLVDAGLK	RPGSIVRGVVVAIDKDVVLVDAGLKSESAI	VAIDKDVVLVDAGLKSESAIPAEQFKNAQG	K	D	V	L	K	S	1	0	0	2	0	0	0	1	0	0	2	1	0	0	0	0	0	0	0	3	0	0	10	0	10275914	P0AG67	P0AG67	34	43	rpsA	30S ribosomal protein S1	yes	yes	1;2	0.00025795	75378	4	1	1	1	1
DVVLVDAGLKSESAIPAEQFK	RPGSIVRGVVVAIDKDVVLVDAGLKSESAI	AGLKSESAIPAEQFKNAQGELEIQVGDEVD	K	D	V	F	K	N	3	0	0	2	0	1	2	1	0	1	2	2	0	1	1	2	0	0	0	3	0	0	21	1	22151736	P0AG67	P0AG67	34	54	rpsA	30S ribosomal protein S1	yes	yes	2;3	1.3495e-45	147.64	2
EIETRPGSIVR	______________________________	ESLKEIETRPGSIVRGVVVAIDKDVVLVDA	K	E	I	V	R	G	0	2	0	0	0	0	2	1	0	2	0	0	0	0	1	1	1	0	0	1	0	0	11	1	12556884	P0AG67	P0AG67	15	25	rpsA	30S ribosomal protein S1	yes	yes	1;2;3	1.331e-05	123.86	6	2	2	1	2
ELEFKVIK	VDVRPVRDTLHLEGKELEFKVIKLDQKRNN	TLHLEGKELEFKVIKLDQKRNNVVVSRRAV	K	E	L	I	K	L	0	0	0	0	0	0	2	0	0	1	1	2	0	1	0	0	0	0	0	1	0	0	8	1	10045906	P0AG67	P0AG67	151	158	rpsA	30S ribosomal protein S1	yes	yes	2	0.027942	100.74	1
EYKKGDEIAAVVLQVDAERER	LSDISWNVAGEEAVREYKKGDEIAAVVLQV	EIAAVVLQVDAERERISLGVKQLAEDPFNN	R	E	Y	E	R	I	3	2	0	2	0	1	4	1	0	1	1	2	0	0	0	0	0	0	1	3	0	0	21	3	24172551	P0AG67	P0AG67	408	428	rpsA	30S ribosomal protein S1	yes	yes	4	0.00095578	73.21	1
FTGVDRK	DATLVLSVGDEVEAKFTGVDRKNRAISLSV	VGDEVEAKFTGVDRKNRAISLSVRAKDEAD	K	F	T	R	K	N	0	1	0	1	0	0	0	1	0	0	0	1	0	1	0	0	1	0	0	1	0	0	7	1	82143955	P0AG67	P0AG67	505	511	rpsA	30S ribosomal protein S1	yes	yes	2	0.00075745	118.69	3		1		1
GAIVTGK	LAEDPFNNWVALNKKGAIVTGKVTAVDAKG	NWVALNKKGAIVTGKVTAVDAKGATVELAD	K	G	A	G	K	V	1	0	0	0	0	0	0	2	0	1	0	1	0	0	0	0	1	0	0	1	0	0	7	0	64438573	P0AG67	P0AG67	451	457	rpsA	30S ribosomal protein S1	yes	yes	2	0.0052671	88734	3	1	1	1	1
GATVELADGVEGYLR	KGAIVTGKVTAVDAKGATVELADGVEGYLR	GATVELADGVEGYLRASEASRDRVEDATLV	K	G	A	L	R	A	2	1	0	1	0	0	2	3	0	0	2	0	0	0	0	0	1	0	1	2	0	0	15	0	15487784	P0AG67	P0AG67	465	479	rpsA	30S ribosomal protein S1	yes	yes	1;2;3	0	394.78	15	2	8	1	2
GDEIAAVVLQVDAER	SWNVAGEEAVREYKKGDEIAAVVLQVDAER	GDEIAAVVLQVDAERERISLGVKQLAEDPF	K	G	D	E	R	E	3	1	0	2	0	1	2	1	0	1	1	0	0	0	0	0	0	0	0	3	0	0	15	0	15838155	P0AG67	P0AG67	412	426	rpsA	30S ribosomal protein S1	yes	yes	2;3	1.4886e-56	195.25	3		1
GDEIAAVVLQVDAERER	SWNVAGEEAVREYKKGDEIAAVVLQVDAER	EIAAVVLQVDAERERISLGVKQLAEDPFNN	K	G	D	E	R	I	3	2	0	2	0	1	3	1	0	1	1	0	0	0	0	0	0	0	0	3	0	0	17	1	18689592	P0AG67	P0AG67	412	428	rpsA	30S ribosomal protein S1	yes	yes	2;3	3.2E-114	232.6	3
GGFTVELNGIR	EDAETVTGVINGKVKGGFTVELNGIRAFLP	GKVKGGFTVELNGIRAFLPGSLVDVRPVRD	K	G	G	I	R	A	0	1	1	0	0	0	1	3	0	1	1	0	0	1	0	0	1	0	0	1	0	0	11	0	11616142	P0AG67	P0AG67	118	128	rpsA	30S ribosomal protein S1	yes	yes	1;2	3.5187e-51	199.46	5	1	2	1	1
GVVVAIDK	ESLKEIETRPGSIVRGVVVAIDKDVVLVDA	RPGSIVRGVVVAIDKDVVLVDAGLKSESAI	R	G	V	D	K	D	1	0	0	1	0	0	0	1	0	1	0	1	0	0	0	0	0	0	0	3	0	0	8	0	79948035	P0AG67	P0AG67	26	33	rpsA	30S ribosomal protein S1	yes	yes	2	0.014685	57177	1	1	1	1	1
GVVVAIDKDVVLVDAGLK	ESLKEIETRPGSIVRGVVVAIDKDVVLVDA	VAIDKDVVLVDAGLKSESAIPAEQFKNAQG	R	G	V	L	K	S	2	0	0	3	0	0	0	2	0	1	2	2	0	0	0	0	0	0	0	6	0	0	18	1	18090612	P0AG67	P0AG67	26	43	rpsA	30S ribosomal protein S1	yes	yes	2;3	2.6306e-121	236.87	2	2	4	1	1
GVVVAIDKDVVLVDAGLKSESAIPAEQFK	ESLKEIETRPGSIVRGVVVAIDKDVVLVDA	AGLKSESAIPAEQFKNAQGELEIQVGDEVD	R	G	V	F	K	N	4	0	0	3	0	1	2	2	0	2	2	3	0	1	1	2	0	0	0	6	0	0	29	2	29966434	P0AG67	P0AG67	26	54	rpsA	30S ribosomal protein S1	yes	yes	3;4	8.7294e-184	240.42	2
HEAWITLEK	DGFGETLLSREKAKRHEAWITLEKAYEDAE	REKAKRHEAWITLEKAYEDAETVTGVINGK	R	H	E	E	K	A	1	0	0	0	0	0	2	0	1	1	1	1	0	0	0	0	1	1	0	0	0	0	9	0	11255819	P0AG67	P0AG67	92	100	rpsA	30S ribosomal protein S1	yes	yes	2;3	4.0851e-29	182.53	3	1	1	1	1
HPSEIVNVGDEITVK	DGLLHITDMAWKRVKHPSEIVNVGDEITVK	HPSEIVNVGDEITVKVLKFDRERTRVSLGL	K	H	P	V	K	V	0	0	1	1	0	0	2	1	1	2	0	1	0	0	1	1	1	0	0	3	0	0	15	0	16358468	P0AG67	P0AG67	230	244	rpsA	30S ribosomal protein S1	yes	yes	1;2;3	2.6104e-241	298.82	16	1	5
HPSEIVNVGDEITVKVLK	DGLLHITDMAWKRVKHPSEIVNVGDEITVK	EIVNVGDEITVKVLKFDRERTRVSLGLKQL	K	H	P	L	K	F	0	0	1	1	0	0	2	1	1	2	1	2	0	0	1	1	1	0	0	4	0	0	18	1	19760942	P0AG67	P0AG67	230	247	rpsA	30S ribosomal protein S1	yes	yes	3	1.0961e-14	102.58	1
ISLGLKQCK	VVEVMVLDIDEERRRISLGLKQCKANPWQQ	DEERRRISLGLKQCKANPWQQFAETHNKGD	R	I	S	C	K	A	0	0	0	0	1	1	0	1	0	1	2	2	0	0	0	1	0	0	0	0	0	0	9	1	98857394	P0AG67	P0AG67	342	350	rpsA	30S ribosomal protein S1	yes	yes	2;3	0.00010021	98997	2
KGAIVTGK	QLAEDPFNNWVALNKKGAIVTGKVTAVDAK	NWVALNKKGAIVTGKVTAVDAKGATVELAD	K	K	G	G	K	V	1	0	0	0	0	0	0	2	0	1	0	2	0	0	0	0	1	0	0	1	0	0	8	1	77248069	P0AG67	P0AG67	450	457	rpsA	30S ribosomal protein S1	yes	yes	2	0.003697	111.95			1
KGDEIAAVVLQVDAER	ISWNVAGEEAVREYKKGDEIAAVVLQVDAE	GDEIAAVVLQVDAERERISLGVKQLAEDPF	K	K	G	E	R	E	3	1	0	2	0	1	2	1	0	1	1	1	0	0	0	0	0	0	0	3	0	0	16	1	17119105	P0AG67	P0AG67	411	426	rpsA	30S ribosomal protein S1	yes	yes	2;3;4	1.4562e-168	268.59	21	5	12	3	2
KGDEIAAVVLQVDAERER	ISWNVAGEEAVREYKKGDEIAAVVLQVDAE	EIAAVVLQVDAERERISLGVKQLAEDPFNN	K	K	G	E	R	I	3	2	0	2	0	1	3	1	0	1	1	1	0	0	0	0	0	0	0	3	0	0	18	2	19970542	P0AG67	P0AG67	411	428	rpsA	30S ribosomal protein S1	yes	yes	2;3;4	7.6029e-254	301.75	17	2	3	1	1
MTESFAQLFEESLK	______________________________	______________________________	-	M	T	L	K	E	1	0	0	0	0	1	3	0	0	0	2	1	1	2	0	2	1	0	0	0	0	0	14	0	16587862	P0AG67	P0AG67	1	14	rpsA	30S ribosomal protein S1	yes	yes	1;2;3	2.6733e-158	260.59	10	2	1	2	2
MTESFAQLFEESLKEIETR	______________________________	FAQLFEESLKEIETRPGSIVRGVVVAIDKD	-	M	T	T	R	P	1	1	0	0	0	1	5	0	0	1	2	1	1	2	0	2	2	0	0	0	0	0	19	1	22871042	P0AG67	P0AG67	1	19	rpsA	30S ribosomal protein S1	yes	yes	2;3	0	387.81	8	1	2	2	3
MTESFAQLFEESLKEIETRPGSIVR	______________________________	ESLKEIETRPGSIVRGVVVAIDKDVVLVDA	-	M	T	V	R	G	1	2	0	0	0	1	5	1	0	2	2	1	1	2	1	3	2	0	0	1	0	0	25	2	28964641	P0AG67	P0AG67	1	25	rpsA	30S ribosomal protein S1	yes	yes	2;3;4	5.0573e-149	232.82	9		2	1	2
NAQGELEIQVGDEVDVALDAVEDGFGETLLSR	AGLKSESAIPAEQFKNAQGELEIQVGDEVD	LDAVEDGFGETLLSREKAKRHEAWITLEKA	K	N	A	S	R	E	3	1	1	4	0	2	5	4	0	1	4	0	0	1	0	1	1	0	0	4	0	0	32	0	33876318	P0AG67	P0AG67	55	86	rpsA	30S ribosomal protein S1	yes	yes	2;3;4	0	425.04	1	1	2	1	2
NAQGELEIQVGDEVDVALDAVEDGFGETLLSREK	AGLKSESAIPAEQFKNAQGELEIQVGDEVD	AVEDGFGETLLSREKAKRHEAWITLEKAYE	K	N	A	E	K	A	3	1	1	4	0	2	6	4	0	1	4	1	0	1	0	1	1	0	0	4	0	0	34	1	36447693	P0AG67	P0AG67	55	88	rpsA	30S ribosomal protein S1	yes	yes	3	0.025802	2020-02-21	1
NLTDYGAFVDLGGVDGLLHITDMAWK	LENLQEGMEVKGIVKNLTDYGAFVDLGGVD	GGVDGLLHITDMAWKRVKHPSEIVNVGDEI	K	N	L	W	K	R	2	0	1	4	0	0	0	4	1	1	4	1	1	1	0	0	2	1	1	2	0	0	26	0	28203793	P0AG67	P0AG67	201	226	rpsA	30S ribosomal protein S1	yes	yes	2;3	1.4066e-187	258.9	6		1	2
NNVVVSR	GKELEFKVIKLDQKRNNVVVSRRAVIESEN	VIKLDQKRNNVVVSRRAVIESENSAERDQL	R	N	N	S	R	R	0	1	2	0	0	0	0	0	0	0	0	0	0	0	0	1	0	0	0	3	0	0	7	0	7864348	P0AG67	P0AG67	164	170	rpsA	30S ribosomal protein S1	yes	yes	2	0.0052444	120.52	2	1		1	1
QCKANPWQQFAETHNK	LDIDEERRRISLGLKQCKANPWQQFAETHN	CKANPWQQFAETHNKGDRVEGKIKSITDFG	K	Q	C	N	K	G	2	0	2	0	1	3	1	0	1	0	0	2	0	1	1	0	1	1	0	0	0	0	16	1	19288952	P0AG67	P0AG67	348	363	rpsA	30S ribosomal protein S1	yes	yes	2;3	2.5267e-21	133.48	2
QEDANFSNNAMAEAFK	KDEADEKDAIATVNKQEDANFSNNAMAEAF	EDANFSNNAMAEAFKAAKGE__________	K	Q	E	F	K	A	4	0	3	1	0	1	2	0	0	0	0	1	1	2	0	1	0	0	0	0	0	0	16	0	17857628	P0AG67	P0AG67	537	552	rpsA	30S ribosomal protein S1	yes	yes	2;3	1.0614e-36	167.71	10	2	2	1	2
QLAEDPFNNWVALNK	LQVDAERERISLGVKQLAEDPFNNWVALNK	QLAEDPFNNWVALNKKGAIVTGKVTAVDAK	K	Q	L	N	K	K	2	0	3	1	0	1	1	0	0	0	2	1	0	1	1	0	0	1	0	1	0	0	15	0	17578737	P0AG67	P0AG67	435	449	rpsA	30S ribosomal protein S1	yes	yes	2	7.1715e-45	178.46	2	1	1	1	1
QLAEDPFNNWVALNKK	LQVDAERERISLGVKQLAEDPFNNWVALNK	LAEDPFNNWVALNKKGAIVTGKVTAVDAKG	K	Q	L	K	K	G	2	0	3	1	0	1	1	0	0	0	2	2	0	1	1	0	0	1	0	1	0	0	16	1	18859686	P0AG67	P0AG67	435	450	rpsA	30S ribosomal protein S1	yes	yes	2;3	7.3724e-21	134.3	7	1	3	2	1
QLGEDPWVAIAK	LKFDRERTRVSLGLKQLGEDPWVAIAKRYP	GLKQLGEDPWVAIAKRYPEGTKLTGRVTNL	K	Q	L	A	K	R	2	0	0	1	0	1	1	1	0	1	1	1	0	0	1	0	0	1	0	1	0	0	12	0	1325698	P0AG67	P0AG67	261	272	rpsA	30S ribosomal protein S1	yes	yes	2	0.00047835	102.52	4	1	2	1	1
RAVIESENSAER	VIKLDQKRNNVVVSRRAVIESENSAERDQL	VSRRAVIESENSAERDQLLENLQEGMEVKG	R	R	A	E	R	D	2	2	1	0	0	0	3	0	0	1	0	0	0	0	0	2	0	0	0	1	0	0	12	1	13596743	P0AG67	P0AG67	171	182	rpsA	30S ribosomal protein S1	yes	yes	2;3	1.5496e-129	258.48	4	2		2	2
RAVIESENSAERDQLLENLQEGMEVK	VIKLDQKRNNVVVSRRAVIESENSAERDQL	RDQLLENLQEGMEVKGIVKNLTDYGAFVDL	R	R	A	V	K	G	2	2	2	1	0	2	6	1	0	1	3	1	1	0	0	2	0	0	0	2	0	0	26	2	29864666	P0AG67	P0AG67	171	196	rpsA	30S ribosomal protein S1	yes	yes	2;3;4	3.9122e-104	199.41	8	2	2	3	3
RHEAWITLEK	EDGFGETLLSREKAKRHEAWITLEKAYEDA	REKAKRHEAWITLEKAYEDAETVTGVINGK	K	R	H	E	K	A	1	1	0	0	0	0	2	0	1	1	1	1	0	0	0	0	1	1	0	0	0	0	10	1	1281683	P0AG67	P0AG67	91	100	rpsA	30S ribosomal protein S1	yes	yes	2;3	0.044873	123.75	10	3	1	2	2
RISLGLK	DVVEVMVLDIDEERRRISLGLKQCKANPWQ	LDIDEERRRISLGLKQCKANPWQQFAETHN	R	R	I	L	K	Q	0	1	0	0	0	0	0	1	0	1	2	1	0	0	0	1	0	0	0	0	0	0	7	1	78551232	P0AG67	P0AG67	341	347	rpsA	30S ribosomal protein S1	yes	yes	2	0.0059161	84916	2	1	1
RISLGLKQCK	DVVEVMVLDIDEERRRISLGLKQCKANPWQ	DEERRRISLGLKQCKANPWQQFAETHNKGD	R	R	I	C	K	A	0	1	0	0	1	1	0	1	0	1	2	2	0	0	0	1	0	0	0	0	0	0	10	2	1144675	P0AG67	P0AG67	341	350	rpsA	30S ribosomal protein S1	yes	yes	3	0.033401	42068	1
RVKHPSEIVNVGDEITVK	GGVDGLLHITDMAWKRVKHPSEIVNVGDEI	HPSEIVNVGDEITVKVLKFDRERTRVSLGL	K	R	V	V	K	V	0	1	1	1	0	0	2	1	1	2	0	2	0	0	1	1	1	0	0	4	0	0	18	2	20191113	P0AG67	P0AG67	227	244	rpsA	30S ribosomal protein S1	yes	yes	3	0.012298	41348	1
RYPEGTK	GLKQLGEDPWVAIAKRYPEGTKLTGRVTNL	DPWVAIAKRYPEGTKLTGRVTNLTDYGCFV	K	R	Y	T	K	L	0	1	0	0	0	0	1	1	0	0	0	1	0	0	1	0	1	0	1	0	0	0	7	1	84943447	P0AG67	P0AG67	273	279	rpsA	30S ribosomal protein S1	yes	yes	2	0.0044835	126.28	2	1
RYPEGTKLTGR	GLKQLGEDPWVAIAKRYPEGTKLTGRVTNL	AIAKRYPEGTKLTGRVTNLTDYGCFVEIEE	K	R	Y	G	R	V	0	2	0	0	0	0	1	2	0	0	1	1	0	0	1	0	2	0	1	0	0	0	11	2	12766888	P0AG67	P0AG67	273	283	rpsA	30S ribosomal protein S1	yes	yes	3	0.0020465	50207	1
SESAIPAEQFK	VAIDKDVVLVDAGLKSESAIPAEQFKNAQG	AGLKSESAIPAEQFKNAQGELEIQVGDEVD	K	S	E	F	K	N	2	0	0	0	0	1	2	0	0	1	0	1	0	1	1	2	0	0	0	0	0	0	11	0	12055928	P0AG67	P0AG67	44	54	rpsA	30S ribosomal protein S1	yes	yes	1;2	1.855e-65	212.21	3	2	1	1	2
TESFAQLFEESLK	______________________________	______________________________	M	T	E	L	K	E	1	0	0	0	0	1	3	0	0	0	2	1	0	2	0	2	1	0	0	0	0	0	13	0	15277457	P0AG67	P0AG67	2	14	rpsA	30S ribosomal protein S1	yes	yes	2;3	3.0137e-46	185.77	4	1	1	1	1
TESFAQLFEESLKEIETR	______________________________	FAQLFEESLKEIETRPGSIVRGVVVAIDKD	M	T	E	T	R	P	1	1	0	0	0	1	5	0	0	1	2	1	0	2	0	2	2	0	0	0	0	0	18	1	21560637	P0AG67	P0AG67	2	19	rpsA	30S ribosomal protein S1	yes	yes	2;3	0	343.94	3			1	1
TESFAQLFEESLKEIETRPGSIVR	______________________________	ESLKEIETRPGSIVRGVVVAIDKDVVLVDA	M	T	E	V	R	G	1	2	0	0	0	1	5	1	0	2	2	1	0	2	1	3	2	0	0	1	0	0	24	2	27654236	P0AG67	P0AG67	2	25	rpsA	30S ribosomal protein S1	yes	yes	3;4	1.7936e-173	251.69	4
VEDATLVLSVGDEVEAK	GVEGYLRASEASRDRVEDATLVLSVGDEVE	DATLVLSVGDEVEAKFTGVDRKNRAISLSV	R	V	E	A	K	F	2	0	0	2	0	0	3	1	0	0	2	1	0	0	0	1	1	0	0	4	0	0	17	0	17729044	P0AG67	P0AG67	488	504	rpsA	30S ribosomal protein S1	yes	yes	2;3	3.8431e-30	159.08	14	1	1	1
VKGGFTVELNGIR	AYEDAETVTGVINGKVKGGFTVELNGIRAF	GKVKGGFTVELNGIRAFLPGSLVDVRPVRD	K	V	K	I	R	A	0	1	1	0	0	0	1	3	0	1	1	1	0	1	0	0	1	0	0	2	0	0	13	1	13887776	P0AG67	P0AG67	116	128	rpsA	30S ribosomal protein S1	yes	yes	2;3	6.5464e-17	152.07	2
VKHPSEIVNVGDEITVK	GVDGLLHITDMAWKRVKHPSEIVNVGDEIT	HPSEIVNVGDEITVKVLKFDRERTRVSLGL	R	V	K	V	K	V	0	0	1	1	0	0	2	1	1	2	0	2	0	0	1	1	1	0	0	4	0	0	17	1	18630102	P0AG67	P0AG67	228	244	rpsA	30S ribosomal protein S1	yes	yes	2;3;4	2.1003e-36	171.91	20	3	7	1
VLKFDRER	HPSEIVNVGDEITVKVLKFDRERTRVSLGL	GDEITVKVLKFDRERTRVSLGLKQLGEDPW	K	V	L	E	R	T	0	2	0	1	0	0	1	0	0	0	1	1	0	1	0	0	0	0	0	1	0	0	8	2	10615982	P0AG67	P0AG67	245	252	rpsA	30S ribosomal protein S1	yes	yes	3	0.0036595	60.91	2
VSLGLKQLGEDPWVAIAK	EITVKVLKFDRERTRVSLGLKQLGEDPWVA	GLKQLGEDPWVAIAKRYPEGTKLTGRVTNL	R	V	S	A	K	R	2	0	0	1	0	1	1	2	0	1	3	2	0	0	1	1	0	1	0	2	0	0	18	1	19230829	P0AG67	P0AG67	255	272	rpsA	30S ribosomal protein S1	yes	yes	3	2.0323e-08	90385	1
VTAVDAK	NWVALNKKGAIVTGKVTAVDAKGATVELAD	KGAIVTGKVTAVDAKGATVELADGVEGYLR	K	V	T	A	K	G	2	0	0	1	0	0	0	0	0	0	0	1	0	0	0	0	1	0	0	2	0	0	7	0	7023912	P0AG67	P0AG67	458	464	rpsA	30S ribosomal protein S1	yes	yes	2	0.0060231	81297	1				1
VTNLTDYGCFVEIEEGVEGLVHVSEMDWTNK	AIAKRYPEGTKLTGRVTNLTDYGCFVEIEE	VEGLVHVSEMDWTNKNIHPSKVVNVGDVVE	R	V	T	N	K	N	0	0	2	2	1	0	5	3	1	1	2	1	1	1	0	1	3	1	1	5	0	0	31	0	35126116	P0AG67	P0AG67	284	314	rpsA	30S ribosomal protein S1	yes	yes	3;4	8.6747e-47	120.93	2
VVNVGDVVEVMVLDIDEER	VSEMDWTNKNIHPSKVVNVGDVVEVMVLDI	GDVVEVMVLDIDEERRRISLGLKQCKANPW	K	V	V	E	R	R	0	1	1	3	0	0	3	1	0	1	1	0	1	0	0	0	0	0	0	7	0	0	19	0	21280722	P0AG67	P0AG67	321	339	rpsA	30S ribosomal protein S1	yes	yes	2;3	1.1729e-227	283.45	16	3	4	4	2
VVNVGDVVEVMVLDIDEERR	VSEMDWTNKNIHPSKVVNVGDVVEVMVLDI	DVVEVMVLDIDEERRRISLGLKQCKANPWQ	K	V	V	R	R	R	0	2	1	3	0	0	3	1	0	1	1	0	1	0	0	0	0	0	0	7	0	0	20	1	22841733	P0AG67	P0AG67	321	340	rpsA	30S ribosomal protein S1	yes	yes	2;3	0	404.92	5			1
YPEGTKLTGR	LKQLGEDPWVAIAKRYPEGTKLTGRVTNLT	AIAKRYPEGTKLTGRVTNLTDYGCFVEIEE	R	Y	P	G	R	V	0	1	0	0	0	0	1	2	0	0	1	1	0	0	1	0	2	0	1	0	0	0	10	1	11205877	P0AG67	P0AG67	274	283	rpsA	30S ribosomal protein S1	yes	yes	2	0.0025543	73985	1
ERFTVLISPHVNK	TGAQVRGPIPLPTRKERFTVLISPHVNKDA	RKERFTVLISPHVNKDARDQYEIRTHLRLV	K	E	R	N	K	D	0	1	1	0	0	0	1	0	1	1	1	1	0	1	1	1	1	0	0	2	0	0	13	1	15388569	P0A7R5	P0A7R5	47	59	rpsJ	30S ribosomal protein S10	yes	yes	3	0.0034188	46797
FTVLISPHVNK	AQVRGPIPLPTRKERFTVLISPHVNKDARD	RKERFTVLISPHVNKDARDQYEIRTHLRLV	R	F	T	N	K	D	0	0	1	0	0	0	0	0	1	1	1	1	0	1	1	1	1	0	0	2	0	0	11	0	12537132	P0A7R5	P0A7R5	49	59	rpsJ	30S ribosomal protein S10	yes	yes	2;3	0.0048109	82749
LIDQATAEIVETAK	QNQRIRIRLKAFDHRLIDQATAEIVETAKR	RLIDQATAEIVETAKRTGAQVRGPIPLPTR	R	L	I	A	K	R	3	0	0	1	0	1	2	0	0	2	1	1	0	0	0	0	2	0	0	1	0	0	14	0	15008035	P0A7R5	P0A7R5	17	30	rpsJ	30S ribosomal protein S10	yes	yes	2;3	5.1172e-08	109.6
LIDQATAEIVETAKR	QNQRIRIRLKAFDHRLIDQATAEIVETAKR	LIDQATAEIVETAKRTGAQVRGPIPLPTRK	R	L	I	K	R	T	3	1	0	1	0	1	2	0	0	2	1	1	0	0	0	0	2	0	0	1	0	0	15	1	16569046	P0A7R5	P0A7R5	17	31	rpsJ	30S ribosomal protein S10	yes	yes	2;3	0.0014189	79337
LVDIVEPTEK	NKDARDQYEIRTHLRLVDIVEPTEKTVDAL	RTHLRLVDIVEPTEKTVDALMRLDLAAGVD	R	L	V	E	K	T	0	0	0	1	0	0	2	0	0	1	1	1	0	0	1	0	1	0	0	2	0	0	10	0	11416231	P0A7R5	P0A7R5	73	82	rpsJ	30S ribosomal protein S10	yes	yes	2	0.00010292	82749
TVDALMR	RTHLRLVDIVEPTEKTVDALMRLDLAAGVD	DIVEPTEKTVDALMRLDLAAGVDVQISLG_	K	T	V	M	R	L	1	1	0	1	0	0	0	0	0	0	1	0	1	0	0	0	1	0	0	1	0	0	7	0	80441637	P0A7R5	P0A7R5	83	89	rpsJ	30S ribosomal protein S10	yes	yes	2	0.018807	60358
ALNAAGFR	VMVKGPGPGRESTIRALNAAGFRITNITDV	GRESTIRALNAAGFRITNITDVTPIPHNGC	R	A	L	F	R	I	3	1	1	0	0	0	0	1	0	0	1	0	0	1	0	0	0	0	0	0	0	0	8	0	81843989	P0A7R9	P0A7R9	99	106	rpsK	30S ribosomal protein S11	yes	yes	2	0.0069143	67035
KSTPFAAQVAAER	LGWATAGGSGFRGSRKSTPFAAQVAAERCA	SRKSTPFAAQVAAERCADAVKEYGIKNLEV	R	K	S	E	R	C	4	1	0	0	0	1	1	0	0	0	0	1	0	1	1	1	1	0	0	1	0	0	13	1	13747256	P0A7R9	P0A7R9	57	69	rpsK	30S ribosomal protein S11	yes	yes	2;3	0.00085465	53001
NLEVMVK	AAERCADAVKEYGIKNLEVMVKGPGPGRES	AVKEYGIKNLEVMVKGPGPGRESTIRALNA	K	N	L	V	K	G	0	0	1	0	0	0	1	0	0	0	1	1	1	0	0	0	0	0	0	2	0	0	7	0	83145242	P0A7R9	P0A7R9	81	87	rpsK	30S ribosomal protein S11	yes	yes	2	0.03656	41502
QGNALGWATAGGSGFR	IHASFNNTIVTITDRQGNALGWATAGGSGF	GNALGWATAGGSGFRGSRKSTPFAAQVAAE	R	Q	G	F	R	G	3	1	1	0	0	1	0	5	0	0	1	0	0	1	0	1	1	1	0	0	0	0	16	0	15487433	P0A7R9	P0A7R9	38	53	rpsK	30S ribosomal protein S11	yes	yes	2	0.011424	42809
STPFAAQVAAER	GWATAGGSGFRGSRKSTPFAAQVAAERCAD	SRKSTPFAAQVAAERCADAVKEYGIKNLEV	K	S	T	E	R	C	4	1	0	0	0	1	1	0	0	0	0	0	0	1	1	1	1	0	0	1	0	0	12	0	12466306	P0A7R9	P0A7R9	58	69	rpsK	30S ribosomal protein S11	yes	yes	2	0.00075736	60434
EISMSIK	RDEVAKFVVEGDLRREISMSIKRLMDLGCY	VVEGDLRREISMSIKRLMDLGCYRGLRHRR	R	E	I	I	K	R	0	0	0	0	0	0	1	0	0	2	0	1	1	0	0	2	0	0	0	0	0	0	7	0	80642079	P0A7S9	P0A7S9	72	78	rpsM	30S ribosomal protein S13	yes	yes	2	0.041474	40103
HAVIALTSIYGVGK	______________________________	KHAVIALTSIYGVGKTRSKAILAAAGIAED	K	H	A	G	K	T	2	0	0	0	0	0	0	2	1	2	1	1	0	0	0	1	1	0	1	2	0	0	14	0	14278136	P0A7S9	P0A7S9	14	27	rpsM	30S ribosomal protein S13	yes	yes	2	3.4802e-07	90108
AIISDVNASDEDR	VALADKYFAKRAELKAIISDVNASDEDRWN	LKAIISDVNASDEDRWNAVLKLQTLPRDSS	K	A	I	D	R	W	2	1	1	3	0	0	1	0	0	2	0	0	0	0	0	2	0	0	0	1	0	0	13	0	14036529	P0AG59	P0AG59	29	41	rpsN	30S ribosomal protein S14	yes	yes	2	1.7289e-07	107.83
AIISDVNASDEDRWNAVLK	VALADKYFAKRAELKAIISDVNASDEDRWN	DVNASDEDRWNAVLKLQTLPRDSSPSRQRN	K	A	I	L	K	L	3	1	2	3	0	0	1	0	0	2	1	1	0	0	0	2	0	1	0	2	0	0	19	1	21150596	P0AG59	P0AG59	29	47	rpsN	30S ribosomal protein S14	yes	yes	2;3	1.2447e-08	90223
GEIPGLK	KFGLSRIKVREAAMRGEIPGLKKASW____	KVREAAMRGEIPGLKKASW___________	R	G	E	L	K	K	0	0	0	0	0	0	1	2	0	1	1	1	0	0	1	0	0	0	0	0	0	0	7	0	71241194	P0AG59	P0AG59	91	97	rpsN	30S ribosomal protein S14	yes	yes	2	0.023938	54525
GEIPGLKK	KFGLSRIKVREAAMRGEIPGLKKASW____	VREAAMRGEIPGLKKASW____________	R	G	E	K	K	A	0	0	0	0	0	0	1	2	0	1	1	2	0	0	1	0	0	0	0	0	0	0	8	1	8405069	P0AG59	P0AG59	91	98	rpsN	30S ribosomal protein S14	yes	yes	2	0.046883	43124
DANDTGSTEVQVALLTAQINHLQGHFAEHK	LSTEATAKIVSEFGRDANDTGSTEVQVALL	TAQINHLQGHFAEHKKDHHSRRGLLRMVSQ	R	D	A	H	K	K	4	0	2	2	0	3	2	2	3	1	3	1	0	1	0	1	3	0	0	2	0	0	30	0	32435909	P0ADZ4	P0ADZ4	18	47	rpsO	30S ribosomal protein S15	yes	yes	3;4;5	3.134e-150	221.8					2
DANDTGSTEVQVALLTAQINHLQGHFAEHKK	LSTEATAKIVSEFGRDANDTGSTEVQVALL	AQINHLQGHFAEHKKDHHSRRGLLRMVSQR	R	D	A	K	K	D	4	0	2	2	0	3	2	2	3	1	3	2	0	1	0	1	3	0	0	2	0	0	31	1	33716858	P0ADZ4	P0ADZ4	18	48	rpsO	30S ribosomal protein S15	yes	yes	3;4;5	3.2426e-59	134.67					3
IVSEFGR	______________________________	LSTEATAKIVSEFGRDANDTGSTEVQVALL	K	I	V	G	R	D	0	1	0	0	0	0	1	1	0	1	0	0	0	1	0	1	0	0	0	1	0	0	7	0	80642865	P0ADZ4	P0ADZ4	11	17	rpsO	30S ribosomal protein S15	yes	yes	2	0.0061559	114.54
LLDYLKR	HSRRGLLRMVSQRRKLLDYLKRKDVARYTQ	RMVSQRRKLLDYLKRKDVARYTQLIERLGL	K	L	L	K	R	K	0	1	0	1	0	0	0	0	0	0	3	1	0	0	0	0	0	0	1	0	0	0	7	1	9195491	P0ADZ4	P0ADZ4	66	72	rpsO	30S ribosomal protein S15	yes	yes	2;3	0.012047	114.54
SLSTEATAK	______________________________	______________________________	M	S	L	A	K	I	2	0	0	0	0	0	1	0	0	0	1	1	0	0	0	2	2	0	0	0	0	0	9	0	90646583	P0ADZ4	P0ADZ4	2	10	rpsO	30S ribosomal protein S15	yes	yes	2	0.0010668	80438		1			1
SLSTEATAKIVSEFGR	______________________________	LSTEATAKIVSEFGRDANDTGSTEVQVALL	M	S	L	G	R	D	2	1	0	0	0	0	2	1	0	1	1	1	0	1	0	3	2	0	0	1	0	0	16	1	16948839	P0ADZ4	P0ADZ4	2	17	rpsO	30S ribosomal protein S15	yes	yes	3	6.6014e-06	66965
YTQLIER	RRKLLDYLKRKDVARYTQLIERLGLRR___	LKRKDVARYTQLIERLGLRR__________	R	Y	T	E	R	L	0	1	0	0	0	1	1	0	0	1	1	0	0	0	0	0	1	0	1	0	0	0	7	0	92149198	P0ADZ4	P0ADZ4	78	84	rpsO	30S ribosomal protein S15	yes	yes	2	0.005827	83377
IAHWVGQGATISDR	IASEKEEGTRLDLDRIAHWVGQGATISDRV	RIAHWVGQGATISDRVAALIKEVNKAA___	R	I	A	D	R	V	2	1	0	1	0	1	0	2	1	2	0	0	0	0	0	1	1	1	0	1	0	0	14	0	15097688	P0A7T3	P0A7T3	57	70	rpsP	30S ribosomal protein S16	yes	yes	2;3	3.2714e-07	96015
KRPFYQVVVADSR	______________________________	AKKRPFYQVVVADSRNARNGRFIERVGFFN	K	K	R	S	R	N	1	2	0	1	0	1	0	0	0	0	0	1	0	1	1	1	0	0	1	3	0	0	13	2	15638522	P0A7T3	P0A7T3	13	25	rpsP	30S ribosomal protein S16	yes	yes	3	0.016572	35809
VGFFNPIASEK	VADSRNARNGRFIERVGFFNPIASEKEEGT	FIERVGFFNPIASEKEEGTRLDLDRIAHWV	R	V	G	E	K	E	1	0	1	0	0	0	1	1	0	1	0	1	0	2	1	1	0	0	0	1	0	0	11	0	12076237	P0A7T3	P0A7T3	36	46	rpsP	30S ribosomal protein S16	yes	yes	2	0.0019763	54608
VGFFNPIASEKEEGTR	VADSRNARNGRFIERVGFFNPIASEKEEGT	GFFNPIASEKEEGTRLDLDRIAHWVGQGAT	R	V	G	T	R	L	1	1	1	0	0	0	3	2	0	1	0	1	0	2	1	1	1	0	0	1	0	0	16	1	17798792	P0A7T3	P0A7T3	36	51	rpsP	30S ribosomal protein S16	yes	yes	2;3	0.00055337	84.14
VGFFNPIASEKEEGTRLDLDR	VADSRNARNGRFIERVGFFNPIASEKEEGT	IASEKEEGTRLDLDRIAHWVGQGATISDRV	R	V	G	D	R	I	1	2	1	2	0	0	3	2	0	1	2	1	0	2	1	1	1	0	0	1	0	0	21	2	23922023	P0A7T3	P0A7T3	36	56	rpsP	30S ribosomal protein S16	yes	yes	3;4	0.11392	56936
LHVHDENNECGIGDVVEIR	VKHPIYGKFIKRTTKLHVHDENNECGIGDV	DENNECGIGDVVEIRECRPLSKTKSWTLVR	K	L	H	I	R	E	0	1	2	2	1	0	3	2	2	2	1	0	0	0	0	0	0	0	0	3	0	0	19	0	21470066	P0AG63	P0AG63	44	62	rpsQ	30S ribosomal protein S17	yes	yes	3	0.0037242	41202
FTAEGVQEIDYK	______________________________	FCRFTAEGVQEIDYKDIATLKNYITESGKI	R	F	T	Y	K	D	1	0	0	1	0	1	2	1	0	1	0	1	0	1	0	0	1	0	1	1	0	0	12	0	13986667	P0A7T7	P0A7T7	13	24	rpsR	30S ribosomal protein S18	yes	yes	2	2.2342e-10	141.95
FTAEGVQEIDYKDIATLK	______________________________	EGVQEIDYKDIATLKNYITESGKIVPSRIT	R	F	T	L	K	N	2	0	0	2	0	1	2	1	0	2	1	2	0	1	0	0	2	0	1	1	0	0	18	1	20400415	P0A7T7	P0A7T7	13	30	rpsR	30S ribosomal protein S18	yes	yes	3	0.01595	70783
NYITESGK	EGVQEIDYKDIATLKNYITESGKIVPSRIT	KDIATLKNYITESGKIVPSRITGTRAKYQR	K	N	Y	G	K	I	0	0	1	0	0	0	1	1	0	1	0	1	0	0	0	1	1	0	1	0	0	0	8	0	91043961	P0A7T7	P0A7T7	31	38	rpsR	30S ribosomal protein S18	yes	yes	2	0.0027796	95531
YLSLLPYTDR	AKYQRQLARAIKRARYLSLLPYTDRHQ___	IKRARYLSLLPYTDRHQ_____________	R	Y	L	D	R	H	0	1	0	1	0	0	0	0	0	0	3	0	0	0	1	1	1	0	2	0	0	0	10	0	12396499	P0A7T7	P0A7T7	64	73	rpsR	30S ribosomal protein S18	yes	yes	2	0.00038548	71501
GPFIDLHLLK	______________________________	RSLKKGPFIDLHLLKKVEKAVESGDKKPLR	K	G	P	L	K	K	0	0	0	1	0	0	0	1	1	1	3	1	0	1	1	0	0	0	0	0	0	0	10	0	11516703	P0A7U3	P0A7U3	8	17	rpsS	30S ribosomal protein S19	yes	yes	2	0.016228	50607
KGPFIDLHLLK	______________________________	RSLKKGPFIDLHLLKKVEKAVESGDKKPLR	K	K	G	L	K	K	0	0	0	1	0	0	0	1	1	1	3	2	0	1	1	0	0	0	0	0	0	0	11	1	12797652	P0A7U3	P0A7U3	7	17	rpsS	30S ribosomal protein S19	yes	yes	2;3	0.00045227	118.28
LGEFAPTR	QHVPVFVTDEMVGHKLGEFAPTRTYRGHAA	DEMVGHKLGEFAPTRTYRGHAADKKAKKK_	K	L	G	T	R	T	1	1	0	0	0	0	1	1	0	0	1	0	0	1	1	0	1	0	0	0	0	0	8	0	88946577	P0A7U3	P0A7U3	71	78	rpsS	30S ribosomal protein S19	yes	yes	2	0.001342	87323
QHVPVFVTDEMVGHK	FPNMIGLTIAVHNGRQHVPVFVTDEMVGHK	QHVPVFVTDEMVGHKLGEFAPTRTYRGHAA	R	Q	H	H	K	L	0	0	0	1	0	1	1	1	2	0	0	1	1	1	1	0	1	0	0	4	0	0	15	0	17218559	P0A7U3	P0A7U3	56	70	rpsS	30S ribosomal protein S19	yes	yes	3;4	0.000114	62.68
STIFPNMIGLTIAVHNGR	VESGDKKPLRTWSRRSTIFPNMIGLTIAVH	FPNMIGLTIAVHNGRQHVPVFVTDEMVGHK	R	S	T	G	R	Q	1	1	2	0	0	0	0	2	1	3	1	0	1	1	1	1	2	0	0	1	0	0	18	0	19400302	P0A7U3	P0A7U3	38	55	rpsS	30S ribosomal protein S19	yes	yes	3	0.00013585	60317
AVTLYLGAVAATVR	DGVDFVIPGNDDAIRAVTLYLGAVAATVRE	RAVTLYLGAVAATVREGRSQDLASQAEESF	R	A	V	V	R	E	4	1	0	0	0	0	0	1	0	0	2	0	0	0	0	0	2	0	1	3	0	0	14	0	14038136	P0A7V0	P0A7V0	209	222	rpsB	30S ribosomal protein S2	yes	yes	2	1.3521e-16	143.79					1
DAALSCDQFFVNHR	ILFVGTKRAASEAVKDAALSCDQFFVNHRW	KDAALSCDQFFVNHRWLGGMLTNWKTVRQS	K	D	A	H	R	W	2	1	1	2	1	1	0	0	1	0	1	0	0	2	0	1	0	0	0	1	0	0	14	0	16217307	P0A7V0	P0A7V0	82	95	rpsB	30S ribosomal protein S2	yes	yes	2	2.6304e-06	94297					1
DLETQSQDGTFDK	LTNWKTVRQSIKRLKDLETQSQDGTFDKLT	LKDLETQSQDGTFDKLTKKEALMRTRELEK	K	D	L	D	K	L	0	0	0	3	0	2	1	1	0	0	1	1	0	1	0	1	2	0	0	0	0	0	13	0	14826474	P0A7V0	P0A7V0	116	128	rpsB	30S ribosomal protein S2	yes	yes	2	0.11478	73499					2
DMGGLPDALFVIDADHEHIAIK	TRELEKLENSLGGIKDMGGLPDALFVIDAD	ALFVIDADHEHIAIKEANNLGIPVFAIVDT	K	D	M	I	K	E	3	0	0	4	0	0	1	2	2	3	2	1	1	1	1	0	0	0	0	1	0	0	22	0	23761784	P0A7V0	P0A7V0	153	174	rpsB	30S ribosomal protein S2	yes	yes	2;3;4	3.1044e-35	127.66					5
EANNLGIPVFAIVDTNSDPDGVDFVIPGNDDAIR	ALFVIDADHEHIAIKEANNLGIPVFAIVDT	DGVDFVIPGNDDAIRAVTLYLGAVAATVRE	K	E	A	I	R	A	3	1	4	6	0	0	1	3	0	4	1	0	0	2	3	1	1	0	0	4	0	0	34	0	35687322	P0A7V0	P0A7V0	175	208	rpsB	30S ribosomal protein S2	yes	yes	3	0.00096221	48693					1
ELEKLENSLGGIK	TFDKLTKKEALMRTRELEKLENSLGGIKDM	TRELEKLENSLGGIKDMGGLPDALFVIDAD	R	E	L	I	K	D	0	0	1	0	0	0	3	2	0	1	3	2	0	0	0	1	0	0	0	0	0	0	13	1	14287824	P0A7V0	P0A7V0	140	152	rpsB	30S ribosomal protein S2	yes	yes	2;3	0.00012455	68893					2
ILFVGTK	EALAELNKIASRKGKILFVGTKRAASEAVK	KIASRKGKILFVGTKRAASEAVKDAALSCD	K	I	L	T	K	R	0	0	0	0	0	0	0	1	0	1	1	1	0	1	0	0	1	0	0	1	0	0	7	0	77647963	P0A7V0	P0A7V0	67	73	rpsB	30S ribosomal protein S2	yes	yes	2	0.0045043	94407					1
LKDLETQSQDGTFDK	GMLTNWKTVRQSIKRLKDLETQSQDGTFDK	LKDLETQSQDGTFDKLTKKEALMRTRELEK	R	L	K	D	K	L	0	0	0	3	0	2	1	1	0	0	2	2	0	1	0	1	2	0	0	0	0	0	15	1	17238265	P0A7V0	P0A7V0	114	128	rpsB	30S ribosomal protein S2	yes	yes	2	1.1669e-11	99.5			1		1
LKDLETQSQDGTFDKLTK	GMLTNWKTVRQSIKRLKDLETQSQDGTFDK	LETQSQDGTFDKLTKKEALMRTRELEKLEN	R	L	K	T	K	K	0	0	0	3	0	2	1	1	0	0	3	3	0	1	0	1	3	0	0	0	0	0	18	2	20660532	P0A7V0	P0A7V0	114	131	rpsB	30S ribosomal protein S2	yes	yes	3	0.00017689	59182					1
MKPFIFGAR	AGVHFGHQTRYWNPKMKPFIFGARNKVHII	RYWNPKMKPFIFGARNKVHIINLEKTVPMF	K	M	K	A	R	N	1	1	0	0	0	0	0	1	0	1	0	1	1	2	1	0	0	0	0	0	0	0	9	1	10655794	P0A7V0	P0A7V0	27	35	rpsB	30S ribosomal protein S2	yes	yes	2;3	0.011546	47849					2
SQDLASQAEESFVEAE	TLYLGAVAATVREGRSQDLASQAEESFVEA	QDLASQAEESFVEAE_______________	R	S	Q	A	E	-	3	0	0	1	0	2	4	0	0	0	1	0	0	1	0	3	0	0	0	1	0	0	16	0	17387534	P0A7V0	P0A7V0	226	241	rpsB	30S ribosomal protein S2	yes	yes	2	1.0224e-07	95094					1
TVPMFNEALAELNK	IFGARNKVHIINLEKTVPMFNEALAELNKI	KTVPMFNEALAELNKIASRKGKILFVGTKR	K	T	V	N	K	I	2	0	2	0	0	0	2	0	0	0	2	1	1	1	1	0	1	0	0	1	0	0	14	0	15757967	P0A7V0	P0A7V0	46	59	rpsB	30S ribosomal protein S2	yes	yes	2	1.9696e-13	133.91			1		3
VHIINLEK	WNPKMKPFIFGARNKVHIINLEKTVPMFNE	IFGARNKVHIINLEKTVPMFNEALAELNKI	K	V	H	E	K	T	0	0	1	0	0	0	1	0	1	2	1	1	0	0	0	0	0	0	0	1	0	0	8	0	96457057	P0A7V0	P0A7V0	38	45	rpsB	30S ribosomal protein S2	yes	yes	2;3	0.0025608	95909			1	1	2
WLGGMLTNWK	KDAALSCDQFFVNHRWLGGMLTNWKTVRQS	FVNHRWLGGMLTNWKTVRQSIKRLKDLETQ	R	W	L	W	K	T	0	0	1	0	0	0	0	2	0	0	2	1	1	0	0	0	1	2	0	0	0	0	10	0	12046063	P0A7V0	P0A7V0	96	105	rpsB	30S ribosomal protein S2	yes	yes	2	0.00014954	99802					1
AFNEMQPIVDR	VYAAIEAGDKAAAQKAFNEMQPIVDRQAAK	AAQKAFNEMQPIVDRQAAKGLIHKNKAARH	K	A	F	D	R	Q	1	1	1	1	0	1	1	0	0	1	0	0	1	1	1	0	0	0	0	1	0	0	11	0	1318634	P0A7U7	P0A7U7	50	60	rpsT	30S ribosomal protein S20	yes	yes	2	0.38542	68893
AGVLAEVR	PFDVALRRFKRSCEKAGVLAEVRRREFYEK	FKRSCEKAGVLAEVRRREFYEKPTTERKRA	K	A	G	V	R	R	2	1	0	0	0	0	1	1	0	0	1	0	0	0	0	0	0	0	0	2	0	0	8	0	81347085	P68679	P68679	26	33	rpsU	30S ribosomal protein S21	yes	yes	2	0.048642	42396
EFYEKPTTER	RSCEKAGVLAEVRRREFYEKPTTERKRAKA	EVRRREFYEKPTTERKRAKASAVKRHAKKL	R	E	F	E	R	K	0	1	0	0	0	0	3	0	0	0	0	1	0	1	1	0	2	0	1	0	0	0	10	1	12986143	P68679	P68679	36	45	rpsU	30S ribosomal protein S21	yes	yes	2;3	0.00076249	81548
ENEPFDVALR	______________________________	VIKVRENEPFDVALRRFKRSCEKAGVLAEV	R	E	N	L	R	R	1	1	1	1	0	0	2	0	0	0	1	0	0	1	1	0	0	0	0	1	0	0	10	0	11885775	P68679	P68679	8	17	rpsU	30S ribosomal protein S21	yes	yes	2	0.27829	86744
ENEPFDVALRR	______________________________	IKVRENEPFDVALRRFKRSCEKAGVLAEVR	R	E	N	R	R	F	1	2	1	1	0	0	2	0	0	0	1	0	0	1	1	0	0	0	0	1	0	0	11	1	13446786	P68679	P68679	8	18	rpsU	30S ribosomal protein S21	yes	yes	2	0.04563	38293
REFYEKPTTER	KRSCEKAGVLAEVRRREFYEKPTTERKRAK	EVRRREFYEKPTTERKRAKASAVKRHAKKL	R	R	E	E	R	K	0	2	0	0	0	0	3	0	0	0	0	1	0	1	1	0	2	0	1	0	0	0	11	2	14547154	P68679	P68679	35	45	rpsU	30S ribosomal protein S21	yes	yes	3	0.020875	34386
VRENEPFDVALR	______________________________	VIKVRENEPFDVALRRFKRSCEKAGVLAEV	K	V	R	L	R	R	1	2	1	1	0	0	2	0	0	0	1	0	0	1	1	0	0	0	0	2	0	0	12	1	1443747	P68679	P68679	6	17	rpsU	30S ribosomal protein S21	yes	yes	3	0.00025264	112.84
ADIDYNTSEAHTTYGVIGVK	TEWYREGRVPLHTLRADIDYNTSEAHTTYG	NTSEAHTTYGVIGVKVWIFKGEILGGMAAV	R	A	D	V	K	V	2	0	1	2	0	0	1	2	1	2	0	1	0	0	0	1	3	0	2	2	0	0	20	0	21530277	P0A7V3	P0A7V3	180	199	rpsC	30S ribosomal protein S3	yes	yes	2;3	1.1659e-22	116.84			2		2
AVQNAMR	SQLERRVMFRRAMKRAVQNAMRLGAKGIKV	MFRRAMKRAVQNAMRLGAKGIKVEVSGRLG	R	A	V	M	R	L	2	1	1	0	0	1	0	0	0	0	0	0	1	0	0	0	0	0	0	1	0	0	7	0	78839631	P0A7V3	P0A7V3	137	143	rpsC	30S ribosomal protein S3	yes	yes	2	0.005841	83229					1
EFADNLDSDFK	GIVKPWNSTWFANTKEFADNLDSDFKVRQY	ANTKEFADNLDSDFKVRQYLTKELAKASVS	K	E	F	F	K	V	1	0	1	3	0	0	1	0	0	0	1	1	0	2	0	1	0	0	0	0	0	0	11	0	12995619	P0A7V3	P0A7V3	28	38	rpsC	30S ribosomal protein S3	yes	yes	2	8.0678e-06	127.3	1		1	1	3
GEILGGMAAVEQPEKPAAQPK	HTTYGVIGVKVWIFKGEILGGMAAVEQPEK	MAAVEQPEKPAAQPKKQQRKGRK_______	K	G	E	P	K	K	4	0	0	0	0	2	3	3	0	1	1	2	1	0	3	0	0	0	0	1	0	0	21	1	21200936	P0A7V3	P0A7V3	205	225	rpsC	30S ribosomal protein S3	yes	yes	2;3	1.4337e-39	134.21			2		4
IVIERPAK	RQYLTKELAKASVSRIVIERPAKSIRVTIH	AKASVSRIVIERPAKSIRVTIHTARPGIVI	R	I	V	A	K	S	1	1	0	0	0	0	1	0	0	2	0	1	0	0	1	0	0	0	0	1	0	0	8	1	92457565	P0A7V3	P0A7V3	55	62	rpsC	30S ribosomal protein S3	yes	yes	3	0.0033483	61962			1		1
KVVADIAGVPAQINIAEVR	GIVIGKKGEDVEKLRKVVADIAGVPAQINI	DIAGVPAQINIAEVRKPELDAKLVADSITS	R	K	V	V	R	K	4	1	1	1	0	1	1	1	0	3	0	1	0	0	1	0	0	0	0	4	0	0	19	1	19621262	P0A7V3	P0A7V3	89	107	rpsC	30S ribosomal protein S3	yes	yes	2;3	9.7476e-26	129.38					2
LGGAEIAR	MRLGAKGIKVEVSGRLGGAEIARTEWYREG	KVEVSGRLGGAEIARTEWYREGRVPLHTLR	R	L	G	A	R	T	2	1	0	0	0	0	1	2	0	1	1	0	0	0	0	0	0	0	0	0	0	0	8	0	78543955	P0A7V3	P0A7V3	157	164	rpsC	30S ribosomal protein S3	yes	yes	2	0.0030165	82671			1		1
LGIVKPWNSTWFANTK	______________________________	GIVKPWNSTWFANTKEFADNLDSDFKVRQY	R	L	G	T	K	E	1	0	2	0	0	0	0	1	0	1	1	2	0	1	1	1	2	2	0	1	0	0	16	1	18609887	P0A7V3	P0A7V3	12	27	rpsC	30S ribosomal protein S3	yes	yes	2;3	4.0321e-15	117.31					2
LVADSITSQLER	QINIAEVRKPELDAKLVADSITSQLERRVM	DAKLVADSITSQLERRVMFRRAMKRAVQNA	K	L	V	E	R	R	1	1	0	1	0	1	1	0	0	1	2	0	0	0	0	2	1	0	0	1	0	0	12	0	13307092	P0A7V3	P0A7V3	115	126	rpsC	30S ribosomal protein S3	yes	yes	2	7.3781e-22	171.85			1	1	1
PGIVIGK	ERPAKSIRVTIHTARPGIVIGKKGEDVEKL	RVTIHTARPGIVIGKKGEDVEKLRKVVADI	R	P	G	G	K	K	0	0	0	0	0	0	0	2	0	2	0	1	0	0	1	0	0	0	0	1	0	0	7	0	68243776	P0A7V3	P0A7V3	73	79	rpsC	30S ribosomal protein S3	yes	yes	2	0.0075719	75131			1	1	1
PWNSTWFANTK	GQKVHPNGIRLGIVKPWNSTWFANTKEFAD	GIVKPWNSTWFANTKEFADNLDSDFKVRQY	K	P	W	T	K	E	1	0	2	0	0	0	0	0	0	0	0	1	0	1	1	1	2	2	0	0	0	0	11	0	13506357	P0A7V3	P0A7V3	17	27	rpsC	30S ribosomal protein S3	yes	yes	2	0.0038564	52725					1
VPLHTLR	GGAEIARTEWYREGRVPLHTLRADIDYNTS	TEWYREGRVPLHTLRADIDYNTSEAHTTYG	R	V	P	L	R	A	0	1	0	0	0	0	0	0	1	0	2	0	0	0	1	0	1	0	0	1	0	0	7	0	83450757	P0A7V3	P0A7V3	173	179	rpsC	30S ribosomal protein S3	yes	yes	2	0.0041461	97071				1	1
VTIHTARPGIVIGK	SVSRIVIERPAKSIRVTIHTARPGIVIGKK	RVTIHTARPGIVIGKKGEDVEKLRKVVADI	R	V	T	G	K	K	1	1	0	0	0	0	0	2	1	3	0	1	0	0	1	0	2	0	0	2	0	0	14	1	14608827	P0A7V3	P0A7V3	66	79	rpsC	30S ribosomal protein S3	yes	yes	3	0.018555	33204					1
VVADIAGVPAQINIAEVR	IVIGKKGEDVEKLRKVVADIAGVPAQINIA	DIAGVPAQINIAEVRKPELDAKLVADSITS	K	V	V	V	R	K	4	1	1	1	0	1	1	1	0	3	0	0	0	0	1	0	0	0	0	4	0	0	18	0	18340312	P0A7V3	P0A7V3	90	107	rpsC	30S ribosomal protein S3	yes	yes	2;3	3.9168e-25	121.27			1		2
AALELAEQR	VVSIREKAKKQSRVKAALELAEQREKPTWL	KQSRVKAALELAEQREKPTWLEVDAGKMEG	K	A	A	Q	R	E	3	1	0	0	0	1	2	0	0	0	2	0	0	0	0	0	0	0	0	0	0	0	9	0	99953491	P0A7V8	P0A7V8	157	165	rpsD	30S ribosomal protein S4	yes	yes	2	0.00067457	93374			1	1	1
AIMVNGR	FGATRAEARQLVSHKAIMVNGRVVNIASYQ	ARQLVSHKAIMVNGRVVNIASYQVSPNDVV	K	A	I	G	R	V	1	1	1	0	0	0	0	1	0	1	0	0	1	0	0	0	0	0	0	1	0	0	7	0	75940614	P0A7V8	P0A7V8	122	128	rpsD	30S ribosomal protein S4	yes	yes	2	0.0086399	61997					2
EGTDLFLK	______________________________	KLKLSRREGTDLFLKSGVRAIDTKCKIEQA	R	E	G	L	K	S	0	0	0	1	0	0	1	1	0	0	2	1	0	1	0	0	1	0	0	0	0	0	8	0	92148075	P0A7V8	P0A7V8	15	22	rpsD	30S ribosomal protein S4	yes	yes	2	0.032067	47849					1
EKPTWLEVDAGK	KQSRVKAALELAEQREKPTWLEVDAGKMEG	EQREKPTWLEVDAGKMEGTFKRKPERSDLS	R	E	K	G	K	M	1	0	0	1	0	0	2	1	0	0	1	2	0	0	1	0	1	1	0	1	0	0	12	1	13717034	P0A7V8	P0A7V8	166	177	rpsD	30S ribosomal protein S4	yes	yes	2	0.0029576	63408			1
GNTGENLLALLEGR	ERQFRNYYKEAARLKGNTGENLLALLEGRL	KGNTGENLLALLEGRLDNVVYRMGFGATRA	K	G	N	G	R	L	1	1	2	0	0	0	2	3	0	0	4	0	0	0	0	0	1	0	0	0	0	0	14	0	14557682	P0A7V8	P0A7V8	84	97	rpsD	30S ribosomal protein S4	yes	yes	2	5.6416e-72	212.2					1
IYGVLER	SDYGVQLREKQKVRRIYGVLERQFRNYYKE	REKQKVRRIYGVLERQFRNYYKEAARLKGN	R	I	Y	E	R	Q	0	1	0	0	0	0	1	1	0	1	1	0	0	0	0	0	0	0	1	1	0	0	7	0	8484756	P0A7V8	P0A7V8	64	70	rpsD	30S ribosomal protein S4	yes	yes	2	0.0049787	100.74			1		1
LDNVVYR	KGNTGENLLALLEGRLDNVVYRMGFGATRA	LLALLEGRLDNVVYRMGFGATRAEARQLVS	R	L	D	Y	R	M	0	1	1	1	0	0	0	0	0	0	1	0	0	0	0	0	0	0	1	2	0	0	7	0	87746577	P0A7V8	P0A7V8	98	104	rpsD	30S ribosomal protein S4	yes	yes	2	0.0041461	100.07			1		1
LKGNTGENLLALLEGR	VLERQFRNYYKEAARLKGNTGENLLALLEG	KGNTGENLLALLEGRLDNVVYRMGFGATRA	R	L	K	G	R	L	1	1	2	0	0	0	2	3	0	0	5	1	0	0	0	0	1	0	0	0	0	0	16	1	16969472	P0A7V8	P0A7V8	82	97	rpsD	30S ribosomal protein S4	yes	yes	3	8.9968e-18	127.66					1
LSDYGVQLR	KIEQAPGQHGARKPRLSDYGVQLREKQKVR	GARKPRLSDYGVQLREKQKVRRIYGVLERQ	R	L	S	L	R	E	0	1	0	1	0	1	0	1	0	0	2	0	0	0	0	1	0	0	1	1	0	0	9	0	10495506	P0A7V8	P0A7V8	48	56	rpsD	30S ribosomal protein S4	yes	yes	2	0.00073673	150.84					1
MGFGATR	LLALLEGRLDNVVYRMGFGATRAEARQLVS	RLDNVVYRMGFGATRAEARQLVSHKAIMVN	R	M	G	T	R	A	1	1	0	0	0	0	0	2	0	0	0	0	1	1	0	0	1	0	0	0	0	0	7	0	73834829	P0A7V8	P0A7V8	105	111	rpsD	30S ribosomal protein S4	yes	yes	2	0.0041561	73975					1
RIYGVLER	LSDYGVQLREKQKVRRIYGVLERQFRNYYK	REKQKVRRIYGVLERQFRNYYKEAARLKGN	R	R	I	E	R	Q	0	2	0	0	0	0	1	1	0	1	1	0	0	0	0	0	0	0	1	1	0	0	8	1	10045767	P0A7V8	P0A7V8	63	70	rpsD	30S ribosomal protein S4	yes	yes	2	0.046248	43246					1
VVNIASYQVSPNDVVSIR	ARQLVSHKAIMVNGRVVNIASYQVSPNDVV	IASYQVSPNDVVSIREKAKKQSRVKAALEL	R	V	V	I	R	E	1	1	2	1	0	1	0	0	0	2	0	0	0	0	1	3	0	0	1	5	0	0	18	0	19590425	P0A7V8	P0A7V8	129	146	rpsD	30S ribosomal protein S4	yes	yes	2;3	2.1417e-46	167.98			1		2
AVLEVAGVHNVLAK	PASEGTGIIAGGAMRAVLEVAGVHNVLAKA	RAVLEVAGVHNVLAKAYGSTNPINVVRATI	R	A	V	A	K	A	3	0	1	0	0	0	1	1	1	0	2	1	0	0	0	0	0	0	0	4	0	0	14	0	14188245	P0A7W1	P0A7W1	113	126	rpsE	30S ribosomal protein S5	yes	yes	2	0.00027941	64297					1
EVPAAIQK	GDGNGRVGFGYGKAREVPAAIQKAMEKARR	FGYGKAREVPAAIQKAMEKARRNMINVALN	R	E	V	Q	K	A	2	0	0	0	0	1	1	0	0	1	0	1	0	0	1	0	0	0	0	1	0	0	8	0	85448617	P0A7W1	P0A7W1	55	62	rpsE	30S ribosomal protein S5	yes	yes	2	0.041595	43814
IFSFTALTVVGDGNGR	LIAVNRVSKTVKGGRIFSFTALTVVGDGNG	FSFTALTVVGDGNGRVGFGYGKAREVPAAI	R	I	F	G	R	V	1	1	1	1	0	0	0	3	0	1	1	0	0	2	0	1	2	0	0	2	0	0	16	0	16528522	P0A7W1	P0A7W1	30	45	rpsE	30S ribosomal protein S5	yes	yes	2	3.0021e-06	87363
RNMINVALNNGTLQHPVKGVHTGSRVFMQPASEGTGIIAGGAMR	REVPAAIQKAMEKARRNMINVALNNGTLQH	PASEGTGIIAGGAMRAVLEVAGVHNVLAKA	R	R	N	M	R	A	4	3	4	0	0	2	1	7	2	3	2	1	3	1	2	2	3	0	0	4	0	0	44	3	45863533	P0A7W1	P0A7W1	69	112	rpsE	30S ribosomal protein S5	yes	yes	4;5	0.042468	10075				2
LANELSDAAENK	VEAARKRGDKSMALRLANELSDAAENKGTA	ALRLANELSDAAENKGTAVKKREDVHRMAE	R	L	A	N	K	G	3	0	2	1	0	0	2	0	0	0	2	1	0	0	0	1	0	0	0	0	0	0	12	0	1273615	P02359	P02359	120	131	rpsG	30S ribosomal protein S7	yes	yes	2	0.0011531	57532
AENQYYGTGR	______________________________	______________________________	M	A	E	G	R	R	1	1	1	0	0	1	1	2	0	0	0	0	0	0	0	0	1	0	2	0	0	0	10	0	11575102	P0A7X3	P0A7X3	2	11	rpsI	30S ribosomal protein S9	yes	yes	2	0.0092078	48283
SLEQYFGR	VFIKPGNGKIVINQRSLEQYFGRETARMVV	KIVINQRSLEQYFGRETARMVVRQPLELVD	R	S	L	G	R	E	0	1	0	0	0	1	1	1	0	0	1	0	0	1	0	1	0	0	1	0	0	0	8	0	99848214	P0A7X3	P0A7X3	34	41	rpsI	30S ribosomal protein S9	yes	yes	2	0.0033898	81635
GELVTVSETLQQILENHDYPQPVK	HDQLHRYLFENFAVRGELVTVSETLQQILE	LQQILENHDYPQPVKNVLAELLVATSLLTA	R	G	E	V	K	N	0	0	1	1	0	3	3	1	1	1	3	1	0	0	2	1	2	0	1	3	0	0	24	0	2736397	P0A6Y5	P0A6Y5	19	42	hslO	33 kDa chaperonin	yes	yes	3	0.00025271	51834				1
NNASPADPQVH	GNHYLFNAMDIAEIRNNASPADPQVH____	AEIRNNASPADPQVH_______________	R	N	N	V	H	-	2	0	2	1	0	1	0	0	1	0	0	0	0	0	2	1	0	0	0	1	0	0	11	0	1148521	P0A6Y5	P0A6Y5	282	292	hslO	33 kDa chaperonin	yes	yes	2	0.0055169	48794				1
SEQLPTR	EGDTLAACLEDYFMRSEQLPTRLFIRTGDV	CLEDYFMRSEQLPTRLFIRTGDVDGKPAAG	R	S	E	T	R	L	0	1	0	0	0	1	1	0	0	0	1	0	0	0	1	1	1	0	0	0	0	0	7	0	82942938	P0A6Y5	P0A6Y5	147	153	hslO	33 kDa chaperonin	yes	yes	2	0.0058047	83614				1
TEELLTLPANEVLWR	QDDFDHLATLTETIKTEELLTLPANEVLWR	TEELLTLPANEVLWRLYHEEEVTVYDPQDV	K	T	E	W	R	L	1	1	1	0	0	0	3	0	0	0	4	0	0	0	1	0	2	1	0	1	0	0	15	0	17829516	P0A6Y5	P0A6Y5	197	211	hslO	33 kDa chaperonin	yes	yes	2	0.00081025	59542				1
VQGEIPENADLK	VINGNNNQQMRGVARVQGEIPENADLKTLV	VARVQGEIPENADLKTLVGNGYVVITITPS	R	V	Q	L	K	T	1	0	1	1	0	1	2	1	0	1	1	1	0	0	1	0	0	0	0	1	0	0	12	0	1311667	P0A6Y5	P0A6Y5	94	105	hslO	33 kDa chaperonin	yes	yes	2	0.0034178	79659				1
YLFENFAVR	______________________________	HDQLHRYLFENFAVRGELVTVSETLQQILE	R	Y	L	V	R	G	1	1	1	0	0	0	1	0	0	0	1	0	0	2	0	0	0	0	1	1	0	0	9	0	11575869	P0A6Y5	P0A6Y5	10	18	hslO	33 kDa chaperonin	yes	yes	2	0.0037223	61999				1
FATITAYDYSFAK	TTISLLQKYKQEKKRFATITAYDYSFAKLF	KRFATITAYDYSFAKLFADEGLNVMLVGDS	R	F	A	A	K	L	3	0	0	1	0	0	0	0	0	1	0	1	0	2	0	1	2	0	2	0	0	0	13	0	14967187	P31057	P31057	19	31	panB	3-methyl-2-oxobutanoate hydroxymethyltransferase	yes	yes	2	0.00058822	82417					1
NFLAETGDIR	DAFGITGGHIPKFAKNFLAETGDIRAAVRQ	PKFAKNFLAETGDIRAAVRQYMAEVESGVY	K	N	F	I	R	A	1	1	1	1	0	0	1	1	0	1	1	0	0	1	0	0	1	0	0	0	0	0	10	0	11345669	P31057	P31057	232	241	panB	3-methyl-2-oxobutanoate hydroxymethyltransferase	yes	yes	2	0.0001505	80219					1
ITLPVDPHLEITEIADR	RDFLTLLEQQGELKRITLPVDPHLEITEIA	LPVDPHLEITEIADRTLRAGGPALLFENPK	R	I	T	D	R	T	1	1	0	2	0	0	2	0	1	3	2	0	0	0	2	0	2	0	0	1	0	0	17	0	19310364	P0AAB4	P0AAB4	25	41	ubiD	3-octaprenyl-4-hydroxybenzoate carboxy-lyase	yes	yes	3	2.2222e-08	94544		1
VAMGMGQEDVSALR	YSMPVLCNLFGTPKRVAMGMGQEDVSALRE	RVAMGMGQEDVSALREVGKLLAFLKEPEPP	R	V	A	L	R	E	2	1	0	1	0	1	1	2	0	0	1	0	2	0	0	1	0	0	0	2	0	0	14	0	14626908	P0AAB4	P0AAB4	73	86	ubiD	3-octaprenyl-4-hydroxybenzoate carboxy-lyase	yes	yes	2	0.00082615	59542		1
EVVFASIDTGTPAK	EIGHRDALYVGKGAKEVVFASIDTGTPAKF	KEVVFASIDTGTPAKFYYNCAPAHTTYPTK	K	E	V	A	K	F	2	0	0	1	0	0	1	1	0	1	0	1	0	1	1	1	2	0	0	2	0	0	14	0	14337402	Q46938	Q46938	112	125	kduI	4-deoxy-L-threo-5-hexosulose-uronate ketol-isomerase	yes	yes	2	0.39355	73067				1
AGDIVGEHTAMFADIGER	TGERVPGTIGFATVRAGDIVGEHTAMFADI	IVGEHTAMFADIGERLEITHKASSRMTFAN	R	A	G	E	R	L	3	1	0	2	0	0	2	3	1	2	0	0	1	1	0	0	1	0	0	1	0	0	18	0	18878785	P04036	P04036	213	230	dapB	4-hydroxy-tetrahydrodipicolinate reductase	yes	yes	3	0.012442	39237					1
EGSSLLGSDAGELAGAGK	ALALEGVQLGAALEREGSSLLGSDAGELAG	SLLGSDAGELAGAGKTGVTVQSSLDAVKDD	R	E	G	G	K	T	3	0	0	1	0	0	2	5	0	0	3	1	0	0	0	3	0	0	0	0	0	0	18	0	16177846	P04036	P04036	40	57	dapB	4-hydroxy-tetrahydrodipicolinate reductase	yes	yes	2	0.0073085	43382					1
GMVIGTTGFDEAGK	EGTLNHLAFCRQHGKGMVIGTTGFDEAGKQ	KGMVIGTTGFDEAGKQAIRDAAADIAIVFA	K	G	M	G	K	Q	1	0	0	1	0	0	1	4	0	1	0	1	1	1	0	0	2	0	0	1	0	0	14	0	13816548	P04036	P04036	98	111	dapB	4-hydroxy-tetrahydrodipicolinate reductase	yes	yes	2	0.0029094	49.5				1	1
VMGDYTDIEIIEAHHR	VGVNVMLKLLEKAAKVMGDYTDIEIIEAHH	MGDYTDIEIIEAHHRHKVDAPSGTALAMGE	K	V	M	H	R	H	1	1	0	2	0	0	2	1	2	3	0	0	1	0	0	0	1	0	1	1	0	0	16	0	18978992	P04036	P04036	146	161	dapB	4-hydroxy-tetrahydrodipicolinate reductase	yes	yes	3	0.0018196	44807				1	1
VPGTIGFATVR	KDCAVYSREGHTGERVPGTIGFATVRAGDI	TGERVPGTIGFATVRAGDIVGEHTAMFADI	R	V	P	V	R	A	1	1	0	0	0	0	0	2	0	1	0	0	0	1	1	0	2	0	0	2	0	0	11	0	11166291	P04036	P04036	202	212	dapB	4-hydroxy-tetrahydrodipicolinate reductase	yes	yes	2	0.0035159	84213				1	1
GNTLYWIGPPGGK	TRHPADQVIPQQDPRGNTLYWIGPPGGKCD	PRGNTLYWIGPPGGKCDAGPGTDFAAVDEG	R	G	N	G	K	C	0	0	1	0	0	0	0	4	0	1	1	1	0	0	2	0	1	1	1	0	0	0	13	0	13586983	P0A840	P0A840	193	205	surE	5/3-nucleotidase SurE	yes	yes	2	2.5426e-07	89247				1
HLGFPALAVSLDGHK	DVIYSGTVAAAMEGRHLGFPALAVSLDGHK	HLGFPALAVSLDGHKHYDTAAAVTCSILRA	R	H	L	H	K	H	2	0	0	1	0	0	0	2	2	0	3	1	0	1	1	1	0	0	0	1	0	0	15	0	15608413	P0A840	P0A840	115	129	surE	5/3-nucleotidase SurE	yes	yes	3	0.29012	71879				1
HPADQVIPQQDPR	LDQIKGIRVTRCGTRHPADQVIPQQDPRGN	TRHPADQVIPQQDPRGNTLYWIGPPGGKCD	R	H	P	P	R	G	1	1	0	2	0	3	0	0	1	1	0	0	0	0	3	0	0	0	0	1	0	0	13	0	14997481	P0A840	P0A840	180	192	surE	5/3-nucleotidase SurE	yes	yes	2;3	0.0043862	52278				2
ILLSNDDGVHAPGIQTLAK	______________________________	NDDGVHAPGIQTLAKALREFADVQVVAPDR	R	I	L	A	K	A	2	0	1	2	0	1	0	2	1	2	3	1	0	0	1	1	1	0	0	1	0	0	19	0	19610582	P0A840	P0A840	3	21	surE	5/3-nucleotidase SurE	yes	yes	3	0.00045476	76768				1
ILNINVPDLPLDQIK	SILRALCKEPLRTGRILNINVPDLPLDQIK	ILNINVPDLPLDQIKGIRVTRCGTRHPADQ	R	I	L	I	K	G	0	0	2	2	0	1	0	0	0	3	3	1	0	0	2	0	0	0	0	1	0	0	15	0	17039822	P0A840	P0A840	155	169	surE	5/3-nucleotidase SurE	yes	yes	2	1.1079e-16	123.67				1
AAGAELVGMEDLADQIK	RVAVFTQGANAEAAKAAGAELVGMEDLADQ	GAELVGMEDLADQIKKGEMNFDVVIASPDA	K	A	A	I	K	K	4	0	0	2	0	1	2	2	0	1	2	1	1	0	0	0	0	0	0	1	0	0	17	0	17298557	P0A7L0	P0A7L0	89	105	rplA	50S ribosomal protein L1	yes	yes	2	1.0242e-36	165.58					2
AAGAELVGMEDLADQIKK	RVAVFTQGANAEAAKAAGAELVGMEDLADQ	AELVGMEDLADQIKKGEMNFDVVIASPDAM	K	A	A	K	K	G	4	0	0	2	0	1	2	2	0	1	2	2	1	0	0	0	0	0	0	1	0	0	18	1	18579506	P0A7L0	P0A7L0	89	106	rplA	50S ribosomal protein L1	yes	yes	3	0.00021883	55589					2
ENLEALLVALK	HTTIGKVDFDADKLKENLEALLVALKKAKP	DKLKENLEALLVALKKAKPTQAKGVYIKKV	K	E	N	L	K	K	2	0	1	0	0	0	2	0	0	0	4	1	0	0	0	0	0	0	0	1	0	0	11	0	12117125	P0A7L0	P0A7L0	187	197	rplA	50S ribosomal protein L1	yes	yes	2	0.0028897	108.98					1
ENLEALLVALKK	HTTIGKVDFDADKLKENLEALLVALKKAKP	KLKENLEALLVALKKAKPTQAKGVYIKKVS	K	E	N	K	K	A	2	0	1	0	0	0	2	0	0	0	4	2	0	0	0	0	0	0	0	1	0	0	12	1	13398075	P0A7L0	P0A7L0	187	198	rplA	50S ribosomal protein L1	yes	yes	2;3	1.0968e-15	161.17					2
GATVLPHGTGR	VNLGIDARKSDQNVRGATVLPHGTGRSVRV	QNVRGATVLPHGTGRSVRVAVFTQGANAEA	R	G	A	G	R	S	1	1	0	0	0	0	0	3	1	0	1	0	0	0	1	0	2	0	0	1	0	0	11	0	10645727	P0A7L0	P0A7L0	61	71	rplA	50S ribosomal protein L1	yes	yes	2;3	0.0054917	104.2					2
GLMPNPK	AMRVVGQLGQVLGPRGLMPNPKVGTVTPNV	LGQVLGPRGLMPNPKVGTVTPNVAEAVKNA	R	G	L	P	K	V	0	0	1	0	0	0	0	1	0	0	1	1	1	0	2	0	0	0	0	0	0	0	7	0	755.4	P0A7L0	P0A7L0	135	141	rplA	50S ribosomal protein L1	yes	yes	1;2	0.0060207	122.5					3
KGEMNFDVVIASPDAMR	GAELVGMEDLADQIKKGEMNFDVVIASPDA	EMNFDVVIASPDAMRVVGQLGQVLGPRGLM	K	K	G	M	R	V	2	1	1	2	0	0	1	1	0	1	0	1	2	1	1	1	0	0	0	2	0	0	17	1	18788968	P0A7L0	P0A7L0	106	122	rplA	50S ribosomal protein L1	yes	yes	2;3	4.9995e-15	109.36					6
LKENLEALLVALK	IIHTTIGKVDFDADKLKENLEALLVALKKA	DKLKENLEALLVALKKAKPTQAKGVYIKKV	K	L	K	L	K	K	2	0	1	0	0	0	2	0	0	0	5	2	0	0	0	0	0	0	0	1	0	0	13	1	14528916	P0A7L0	P0A7L0	185	197	rplA	50S ribosomal protein L1	yes	yes	2;3	6.2472e-16	150.06					2
LKENLEALLVALKK	IIHTTIGKVDFDADKLKENLEALLVALKKA	KLKENLEALLVALKKAKPTQAKGVYIKKVS	K	L	K	K	K	A	2	0	1	0	0	0	2	0	0	0	5	3	0	0	0	0	0	0	0	1	0	0	14	2	15809865	P0A7L0	P0A7L0	185	198	rplA	50S ribosomal protein L1	yes	yes	3	6.8515e-08	102.52					1
NGIIHTTIGK	VKNAKAGQVRYRNDKNGIIHTTIGKVDFDA	YRNDKNGIIHTTIGKVDFDADKLKENLEAL	K	N	G	G	K	V	0	0	1	0	0	0	0	2	1	3	0	1	0	0	0	0	2	0	0	0	0	0	10	0	10525978	P0A7L0	P0A7L0	168	177	rplA	50S ribosomal protein L1	yes	yes	2;3	0.0011465	56729					2
QYDINEAIALLK	TKRMRVIREKVDATKQYDINEAIALLKELA	ATKQYDINEAIALLKELATAKFVESVDVAV	K	Q	Y	L	K	E	2	0	1	1	0	1	1	0	0	2	2	1	0	0	0	0	0	0	1	0	0	0	12	0	13897504	P0A7L0	P0A7L0	20	31	rplA	50S ribosomal protein L1	yes	yes	2	2.9476e-15	157.66					1
VAVFTQGANAEAAK	RGATVLPHGTGRSVRVAVFTQGANAEAAKA	RVAVFTQGANAEAAKAAGAELVGMEDLADQ	R	V	A	A	K	A	5	0	1	0	0	1	1	1	0	0	0	1	0	1	0	0	1	0	0	2	0	0	14	0	13757096	P0A7L0	P0A7L0	75	88	rplA	50S ribosomal protein L1	yes	yes	2	4.2441e-28	166.97					1
VDFDADKLK	YRNDKNGIIHTTIGKVDFDADKLKENLEAL	HTTIGKVDFDADKLKENLEALLVALKKAKP	K	V	D	L	K	E	1	0	0	3	0	0	0	0	0	0	1	2	0	1	0	0	0	0	0	1	0	0	9	1	10495393	P0A7L0	P0A7L0	178	186	rplA	50S ribosomal protein L1	yes	yes	3	0.00079967	65404					1
VDFDADKLKENLEALLVALK	YRNDKNGIIHTTIGKVDFDADKLKENLEAL	DKLKENLEALLVALKKAKPTQAKGVYIKKV	K	V	D	L	K	K	3	0	1	3	0	0	2	0	0	0	5	3	0	1	0	0	0	0	0	2	0	0	20	2	22432413	P0A7L0	P0A7L0	178	197	rplA	50S ribosomal protein L1	yes	yes	3;4	8.3036e-26	120.92					2
VDFDADKLKENLEALLVALKK	YRNDKNGIIHTTIGKVDFDADKLKENLEAL	KLKENLEALLVALKKAKPTQAKGVYIKKVS	K	V	D	K	K	A	3	0	1	3	0	0	2	0	0	0	5	4	0	1	0	0	0	0	0	2	0	0	21	3	23713363	P0A7L0	P0A7L0	178	198	rplA	50S ribosomal protein L1	yes	yes	4	7.8071e-11	88755					1
VGTVTPNVAEAVK	LGQVLGPRGLMPNPKVGTVTPNVAEAVKNA	PKVGTVTPNVAEAVKNAKAGQVRYRNDKNG	K	V	G	V	K	N	2	0	1	0	0	0	1	1	0	0	0	1	0	0	1	0	2	0	0	4	0	0	13	0	12837085	P0A7L0	P0A7L0	142	154	rplA	50S ribosomal protein L1	yes	yes	2	0.0013119	55401					1
VVGQLGQVLGPR	EMNFDVVIASPDAMRVVGQLGQVLGPRGLM	AMRVVGQLGQVLGPRGLMPNPKVGTVTPNV	R	V	V	P	R	G	0	1	0	0	0	2	0	3	0	0	2	0	0	0	1	0	0	0	0	3	0	0	12	0	12217194	P0A7L0	P0A7L0	123	134	rplA	50S ribosomal protein L1	yes	yes	2	3.212e-41	194.29					1
IFGPVTR	CVLLNNNSEQPIGTRIFGPVTRELRSEKFM	SEQPIGTRIFGPVTRELRSEKFMKIISLAP	R	I	F	T	R	E	0	1	0	0	0	0	0	1	0	1	0	0	0	1	1	0	1	0	0	1	0	0	7	0	78845447	P0ADY3	P0ADY3	99	105	rplN	50S ribosomal protein L14	yes	yes	2	0.0078673	108.24					1
RPDGSVIR	DVLKAVVVRTKKGVRRPDGSVIRFDGNACV	RTKKGVRRPDGSVIRFDGNACVLLNNNSEQ	R	R	P	I	R	F	0	2	0	1	0	0	0	1	0	1	0	0	0	0	1	1	0	0	0	1	0	0	8	1	89849846	P0ADY3	P0ADY3	71	78	rplN	50S ribosomal protein L14	yes	yes	2	0.022339	52716
YAGVGDIIK	RRVMCIKVLGGSHRRYAGVGDIIKITIKEA	GGSHRRYAGVGDIIKITIKEAIPRGKVKKG	R	Y	A	I	K	I	1	0	0	1	0	0	0	2	0	2	0	1	0	0	0	0	0	0	1	1	0	0	9	0	93451238	P0ADY3	P0ADY3	32	40	rplN	50S ribosomal protein L14	yes	yes	2	0.043897	45335
AAIEAAGGK	TPVTVRGLRVTKGARAAIEAAGGKIEE___	VTKGARAAIEAAGGKIEE____________	R	A	A	G	K	I	4	0	0	0	0	0	1	2	0	1	0	1	0	0	0	0	0	0	0	0	0	0	9	0	78642357	P02413	P02413	133	141	rplO	50S ribosomal protein L15	yes	yes	2	0.0031598	63565					1
AANIIGIQIEFAK	LAKVEGGVVDLNTLKAANIIGIQIEFAKVI	LKAANIIGIQIEFAKVILAGEVTTPVTVRG	K	A	A	A	K	V	3	0	1	0	0	1	1	1	0	4	0	1	0	1	0	0	0	0	0	0	0	0	13	0	13867871	P02413	P02413	97	109	rplO	50S ribosomal protein L15	yes	yes	2	0.0057496	51092
KAAITAEIR	MPLYRRLPKFGFTSRKAAITAEIRLSDLAK	FGFTSRKAAITAEIRLSDLAKVEGGVVDLN	R	K	A	I	R	L	3	1	0	0	0	0	1	0	0	2	0	1	0	0	0	0	1	0	0	0	0	0	9	1	97157638	P02413	P02413	70	78	rplO	50S ribosomal protein L15	yes	yes	2	0.020625	44349					1
LNTLSPAEGSK	______________________________	______________________________	R	L	N	S	K	K	1	0	1	0	0	0	1	1	0	0	2	1	0	0	1	2	1	0	0	0	0	0	11	0	11155823	P02413	P02413	3	13	rplO	50S ribosomal protein L15	yes	yes	2	0.0072677	79974				1	1
VILAGEVTTPVTVR	LKAANIIGIQIEFAKVILAGEVTTPVTVRG	KVILAGEVTTPVTVRGLRVTKGARAAIEAA	K	V	I	V	R	G	1	1	0	0	0	0	1	1	0	1	1	0	0	0	1	0	3	0	0	4	0	0	14	0	14538504	P02413	P02413	110	123	rplO	50S ribosomal protein L15	yes	yes	2	3.4185e-07	91855
GLAQGTDVSFGSFGLK	PKRTKFRKMHKGRNRGLAQGTDVSFGSFGL	LAQGTDVSFGSFGLKAVGRGRLTARQIEAA	R	G	L	L	K	A	1	0	0	1	0	1	0	4	0	0	2	1	0	2	0	2	1	0	0	1	0	0	16	0	15827991	P0ADY7	P0ADY7	19	34	rplP	50S ribosomal protein L16	yes	yes	2	3.2241e-08	97214
VLYEMDGVPEELAR	KGNVEYWVALIQPGKVLYEMDGVPEELARE	KVLYEMDGVPEELAREAFKLAAAKLPIKTT	K	V	L	A	R	E	1	1	0	1	0	0	3	1	0	0	2	0	1	0	1	0	0	0	1	2	0	0	14	0	16197865	P0ADY7	P0ADY7	101	114	rplP	50S ribosomal protein L16	yes	yes	2	0.0051343	44188					1
AIAEQLK	PNGSEVLVAASTVEKAIAEQLKYTGNKDAA	VAASTVEKAIAEQLKYTGNKDAAAAVGKAV	K	A	I	L	K	Y	2	0	0	0	0	1	1	0	0	1	1	1	0	0	0	0	0	0	0	0	0	0	7	0	77144905	P0C018	P0C018	57	63	rplR	50S ribosomal protein L18	yes	yes	2	0.015587	64776
KLQELGATR	DKKSARIRRATRARRKLQELGATRLVVHRT	ATRARRKLQELGATRLVVHRTPRHIYAQVI	R	K	L	T	R	L	1	1	0	0	0	1	1	1	0	0	2	1	0	0	0	0	1	0	0	0	0	0	9	1	10145822	P0C018	P0C018	17	25	rplR	50S ribosomal protein L18	yes	yes	2	0.033848	41448
SGFQYHGR	ERALEKGIKDVSFDRSGFQYHGRVQALADA	KDVSFDRSGFQYHGRVQALADAAREAGLQF	R	S	G	G	R	V	0	1	0	0	0	1	0	2	1	0	0	0	0	1	0	1	0	0	1	0	0	0	8	0	95043586	P0C018	P0C018	95	102	rplR	50S ribosomal protein L18	yes	yes	2	0.019628	53554
VQALADAAR	KDVSFDRSGFQYHGRVQALADAAREAGLQF	FQYHGRVQALADAAREAGLQF_________	R	V	Q	A	R	E	4	1	0	1	0	1	0	0	0	0	1	0	0	0	0	0	0	0	0	1	0	0	9	0	91349813	P0C018	P0C018	103	111	rplR	50S ribosomal protein L18	yes	yes	2	0.00094557	102.51
LQAFEGVVIAIR	TVEVKVWVVEGSKKRLQAFEGVVIAIRNRG	KKRLQAFEGVVIAIRNRGLHSAFTVRKISN	R	L	Q	I	R	N	2	1	0	0	0	1	1	1	0	2	1	0	0	1	0	0	0	0	0	2	0	0	12	0	1314766	P0A7K6	P0A7K6	40	51	rplS	50S ribosomal protein L19	yes	yes	2	0.00047817	87913
QDVPSFRPGDTVEVK	______________________________	QDVPSFRPGDTVEVKVWVVEGSKKRLQAFE	K	Q	D	V	K	V	0	1	0	2	0	1	1	1	0	0	0	1	0	1	2	1	1	0	0	3	0	0	15	1	1672842	P0A7K6	P0A7K6	15	29	rplS	50S ribosomal protein L19	yes	yes	3	0.014587	34.82
AGDQIQSGVDAAIK	KDGERRYILAPKGLKAGDQIQSGVDAAIKP	KAGDQIQSGVDAAIKPGNTLPMRNIPVGST	K	A	G	I	K	P	3	0	0	2	0	2	0	2	0	2	0	1	0	0	0	1	0	0	0	1	0	0	14	0	13716994	P60422	P60422	112	125	rplB	50S ribosomal protein L2	yes	yes	2	5.3376e-08	109.16				1	1
AGDQIQSGVDAAIKPGNTLPMR	KDGERRYILAPKGLKAGDQIQSGVDAAIKP	GVDAAIKPGNTLPMRNIPVGSTVHNVEMKP	K	A	G	M	R	N	3	1	1	2	0	2	0	3	0	2	1	1	1	0	2	1	1	0	0	1	0	0	22	1	22381427	P60422	P60422	112	133	rplB	50S ribosomal protein L2	yes	yes	2;3;4	4.9512e-17	101.42		2	4	8	5
ATLGEVGNAEHMLR	RLRSGEMRKVEADCRATLGEVGNAEHMLRV	RATLGEVGNAEHMLRVLGKAGAARWRGVRP	R	A	T	L	R	V	2	1	1	0	0	0	2	2	1	0	2	0	1	0	0	0	1	0	0	1	0	0	14	0	14967406	P60422	P60422	190	203	rplB	50S ribosomal protein L2	yes	yes	2;3	9.341e-15	137.89	2	1	3	4	6
DGAYVTLR	QLARSAGTYVQIVARDGAYVTLRLRSGEMR	YVQIVARDGAYVTLRLRSGEMRKVEADCRA	R	D	G	L	R	L	1	1	0	1	0	0	0	1	0	0	1	0	0	0	0	0	1	0	1	1	0	0	8	0	89346068	P60422	P60422	168	175	rplB	50S ribosomal protein L2	yes	yes	2	0.001342	110.31			1	4	3
DGIPAVVER	GHKQAYRIVDFKRNKDGIPAVVERLEYDPN	DFKRNKDGIPAVVERLEYDPNRSANIALVL	K	D	G	E	R	L	1	1	0	1	0	0	1	1	0	1	0	0	0	0	1	0	0	0	0	2	0	0	9	0	95451345	P60422	P60422	72	80	rplB	50S ribosomal protein L2	yes	yes	2	0.0041135	60.91	1		1	1	2
GKPFAPLLEK	GRRHVVKVVNPELHKGKPFAPLLEKNSKSG	PELHKGKPFAPLLEKNSKSGGRNNNGRITT	K	G	K	E	K	N	1	0	0	0	0	0	1	1	0	0	2	2	0	1	2	0	0	0	0	0	0	0	10	1	10986437	P60422	P60422	27	36	rplB	50S ribosomal protein L2	yes	yes	2;3	0.58563	78488			2	2	2
GKPFAPLLEKNSK	GRRHVVKVVNPELHKGKPFAPLLEKNSKSG	HKGKPFAPLLEKNSKSGGRNNNGRITTRHI	K	G	K	S	K	S	1	0	1	0	0	0	1	1	0	0	2	3	0	1	2	1	0	0	0	0	0	0	13	2	14278136	P60422	P60422	27	39	rplB	50S ribosomal protein L2	yes	yes	3	0.052157	24558				1
GTAMNPVDHPHGGGEGR	KAGAARWRGVRPTVRGTAMNPVDHPHGGGE	AMNPVDHPHGGGEGRNFGKHPVTPWGVQTK	R	G	T	G	R	N	1	1	1	1	0	0	1	5	2	0	0	0	1	0	2	0	1	0	0	1	0	0	17	0	16877485	P60422	P60422	222	238	rplB	50S ribosomal protein L2	yes	yes	2;3;4	4.3493e-38	173.59	1	1		4	6
GVRPTVR	HMLRVLGKAGAARWRGVRPTVRGTAMNPVD	KAGAARWRGVRPTVRGTAMNPVDHPHGGGE	R	G	V	V	R	G	0	2	0	0	0	0	0	1	0	0	0	0	0	0	1	0	1	0	0	2	0	0	7	1	78347152	P60422	P60422	215	221	rplB	50S ribosomal protein L2	yes	yes	2	0.00026507	148.33				1	1
HPVTPWGVQTK	VDHPHGGGEGRNFGKHPVTPWGVQTKGKKT	NFGKHPVTPWGVQTKGKKTRSNKRTDKFIV	K	H	P	T	K	G	0	0	0	0	0	1	0	1	1	0	0	1	0	0	2	0	2	1	0	2	0	0	11	0	12486615	P60422	P60422	243	253	rplB	50S ribosomal protein L2	yes	yes	2;3	5.2087e-51	200.6	1		1	1	2
HPVTPWGVQTKGK	VDHPHGGGEGRNFGKHPVTPWGVQTKGKKT	GKHPVTPWGVQTKGKKTRSNKRTDKFIVRR	K	H	P	G	K	K	0	0	0	0	0	1	0	2	1	0	0	2	0	0	2	0	2	1	0	2	0	0	13	1	14337779	P60422	P60422	243	255	rplB	50S ribosomal protein L2	yes	yes	3	0.0001562	62088				1
HVVKVVNPELHK	______________________________	GRRHVVKVVNPELHKGKPFAPLLEKNSKSG	R	H	V	H	K	G	0	0	1	0	0	0	1	0	2	0	1	2	0	0	1	0	0	0	0	4	0	0	12	1	13978143	P60422	P60422	15	26	rplB	50S ribosomal protein L2	yes	yes	3	0.098096	67385				1	1
LEYDPNR	DFKRNKDGIPAVVERLEYDPNRSANIALVL	GIPAVVERLEYDPNRSANIALVLYKDGERR	R	L	E	N	R	S	0	1	1	1	0	0	1	0	0	0	1	0	0	0	1	0	0	0	1	0	0	0	7	0	9054243	P60422	P60422	81	87	rplB	50S ribosomal protein L2	yes	yes	2	0.010857	70912		1	1		1
NFGKHPVTPWGVQTK	AMNPVDHPHGGGEGRNFGKHPVTPWGVQTK	NFGKHPVTPWGVQTKGKKTRSNKRTDKFIV	R	N	F	T	K	G	0	0	1	0	0	1	0	2	1	0	0	2	0	1	2	0	2	1	0	2	0	0	15	1	16948893	P60422	P60422	239	253	rplB	50S ribosomal protein L2	yes	yes	3	0.00044403	54.7				1	1
NIPVGSTVHNVEMK	GVDAAIKPGNTLPMRNIPVGSTVHNVEMKP	RNIPVGSTVHNVEMKPGKGGQLARSAGTYV	R	N	I	M	K	P	0	0	2	0	0	0	1	1	1	1	0	1	1	0	1	1	1	0	0	3	0	0	14	0	15237766	P60422	P60422	134	147	rplB	50S ribosomal protein L2	yes	yes	2;3	1.0499e-14	141.08				2	3
NIPVGSTVHNVEMKPGK	GVDAAIKPGNTLPMRNIPVGSTVHNVEMKP	PVGSTVHNVEMKPGKGGQLARSAGTYVQIV	R	N	I	G	K	G	0	0	2	0	0	0	1	2	1	1	0	2	1	0	2	1	1	0	0	3	0	0	17	1	18059458	P60422	P60422	134	150	rplB	50S ribosomal protein L2	yes	yes	2;3;4	1.0911e-13	112.42		2	2	8	6
NKDGIPAVVER	GGGHKQAYRIVDFKRNKDGIPAVVERLEYD	DFKRNKDGIPAVVERLEYDPNRSANIALVL	R	N	K	E	R	L	1	1	1	1	0	0	1	1	0	1	0	1	0	0	1	0	0	0	0	2	0	0	11	1	11966513	P60422	P60422	70	80	rplB	50S ribosomal protein L2	yes	yes	2;3	0.0091726	115.78	1	2	2	4	4
PFAPLLEK	RHVVKVVNPELHKGKPFAPLLEKNSKSGGR	PELHKGKPFAPLLEKNSKSGGRNNNGRITT	K	P	F	E	K	N	1	0	0	0	0	0	1	0	0	0	2	1	0	1	2	0	0	0	0	0	0	0	8	0	9135273	P60422	P60422	29	36	rplB	50S ribosomal protein L2	yes	yes	2	0.0010825	89296				1	1
PGNTLPMR	KAGDQIQSGVDAAIKPGNTLPMRNIPVGST	GVDAAIKPGNTLPMRNIPVGSTVHNVEMKP	K	P	G	M	R	N	0	1	1	0	0	0	0	1	0	0	1	0	1	0	2	0	1	0	0	0	0	0	8	0	88445382	P60422	P60422	126	133	rplB	50S ribosomal protein L2	yes	yes	2	0.00012486	139.28				2
RYILAPK	RSANIALVLYKDGERRYILAPKGLKAGDQI	VLYKDGERRYILAPKGLKAGDQIQSGVDAA	R	R	Y	P	K	G	1	1	0	0	0	0	0	0	0	1	1	1	0	0	1	0	0	0	1	0	0	0	7	1	85952797	P60422	P60422	102	108	rplB	50S ribosomal protein L2	yes	yes	2	0.006344	80555				1	1
SAGTYVQIVAR	HNVEMKPGKGGQLARSAGTYVQIVARDGAY	QLARSAGTYVQIVARDGAYVTLRLRSGEMR	R	S	A	A	R	D	2	1	0	0	0	1	0	1	0	1	0	0	0	0	0	1	1	0	1	2	0	0	11	0	11636299	P60422	P60422	157	167	rplB	50S ribosomal protein L2	yes	yes	2	6.6395e-15	157.91	1	1	1	2	1
SANIALVLYK	GIPAVVERLEYDPNRSANIALVLYKDGERR	YDPNRSANIALVLYKDGERRYILAPKGLKA	R	S	A	Y	K	D	2	0	1	0	0	0	0	0	0	1	2	1	0	0	0	1	0	0	1	1	0	0	10	0	10906386	P60422	P60422	88	97	rplB	50S ribosomal protein L2	yes	yes	1;2	0.10204	119.75	2	1	1	3	5
SANIALVLYKDGER	GIPAVVERLEYDPNRSANIALVLYKDGERR	RSANIALVLYKDGERRYILAPKGLKAGDQI	R	S	A	E	R	R	2	1	1	1	0	0	1	1	0	1	2	1	0	0	0	1	0	0	1	1	0	0	14	1	15478308	P60422	P60422	88	101	rplB	50S ribosomal protein L2	yes	yes	2	1.0471e-12	136.7				1	1
SANIALVLYKDGERR	GIPAVVERLEYDPNRSANIALVLYKDGERR	SANIALVLYKDGERRYILAPKGLKAGDQIQ	R	S	A	R	R	Y	2	2	1	1	0	0	1	1	0	1	2	1	0	0	0	1	0	0	1	1	0	0	15	2	17039319	P60422	P60422	88	102	rplB	50S ribosomal protein L2	yes	yes	3	0.019127	32523				1
VVNPELHK	VKCKPTSPGRRHVVKVVNPELHKGKPFAPL	GRRHVVKVVNPELHKGKPFAPLLEKNSKSG	K	V	V	H	K	G	0	0	1	0	0	0	1	0	1	0	1	1	0	0	1	0	0	0	0	2	0	0	8	0	93452362	P60422	P60422	19	26	rplB	50S ribosomal protein L2	yes	yes	2;3	0.001606	104.21	1	2	1	2	1
VVNPELHKGKPFAPLLEK	VKCKPTSPGRRHVVKVVNPELHKGKPFAPL	PELHKGKPFAPLLEKNSKSGGRNNNGRITT	K	V	V	E	K	N	1	0	1	0	0	0	2	1	1	0	3	3	0	1	3	0	0	0	0	2	0	0	18	2	20151568	P60422	P60422	19	36	rplB	50S ribosomal protein L2	yes	yes	4	0.00070368	49463				1
AGQYAYR	ARSRVYRVAFQAVIKAGQYAYRDRRQRKRQ	VAFQAVIKAGQYAYRDRRQRKRQFRQLWIA	K	A	G	Y	R	D	2	1	0	0	0	1	0	1	0	0	0	0	0	0	0	0	0	0	2	0	0	0	7	0	8273926	P0A7L3	P0A7L3	42	48	rplT	50S ribosomal protein L20	yes	yes	2	0.0044691	94669
ASVEIDRK	QNGISYSKFINGLKKASVEIDRKILADIAV	FINGLKKASVEIDRKILADIAVFDKVAFTA	K	A	S	R	K	I	1	1	0	1	0	0	1	0	0	1	0	1	0	0	0	1	0	0	0	1	0	0	8	1	91649779	P0A7L3	P0A7L3	86	93	rplT	50S ribosomal protein L20	yes	yes	2	0.010896	61962
ILADIAVFDK	FINGLKKASVEIDRKILADIAVFDKVAFTA	EIDRKILADIAVFDKVAFTALVEKAKAALA	K	I	L	D	K	V	2	0	0	2	0	0	0	0	0	2	1	1	0	1	0	0	0	0	0	1	0	0	10	0	11036227	P0A7L3	P0A7L3	94	103	rplT	50S ribosomal protein L20	yes	yes	2	0.00034792	72643					1
VAFQAVIK	KQAKGYYGARSRVYRVAFQAVIKAGQYAYR	ARSRVYRVAFQAVIKAGQYAYRDRRQRKRQ	R	V	A	I	K	A	2	0	0	0	0	1	0	0	0	1	0	1	0	1	0	0	0	0	0	2	0	0	8	0	87452764	P0A7L3	P0A7L3	34	41	rplT	50S ribosomal protein L20	yes	yes	2	0.0056794	73975				1
VAFTALVEK	EIDRKILADIAVFDKVAFTALVEKAKAALA	IAVFDKVAFTALVEKAKAALA_________	K	V	A	E	K	A	2	0	0	0	0	0	1	0	0	0	1	1	0	1	0	0	1	0	0	2	0	0	9	0	97655933	P0A7L3	P0A7L3	104	112	rplT	50S ribosomal protein L20	yes	yes	2	0.0023043	66692					1
IGVPFVDGGVIK	EFAEVLMIANGEEVKIGVPFVDGGVIKAEV	EVKIGVPFVDGGVIKAEVVAHGRGEKVKIV	K	I	G	I	K	A	0	0	0	1	0	0	0	3	0	2	0	1	0	1	1	0	0	0	0	3	0	0	12	0	11996914	P0AG48	P0AG48	49	60	rplU	50S ribosomal protein L21	yes	yes	2	0.0003971	63076
MYAVFQSGGK	______________________________	______________________________	-	M	Y	G	K	Q	1	0	0	0	0	1	0	2	0	0	0	1	1	1	0	1	0	0	1	1	0	0	10	0	10865168	P0AG48	P0AG48	1	10	rplU	50S ribosomal protein L21	yes	yes	2	0.0039566	49418
IFVDEGPSMK	EHNDGADIDDLKVTKIFVDEGPSMKRIMPR	LKVTKIFVDEGPSMKRIMPRAKGRADRILK	K	I	F	M	K	R	0	0	0	1	0	0	1	1	0	1	0	1	1	1	1	1	0	0	0	1	0	0	10	0	11215427	P61175	P61175	74	83	rplV	50S ribosomal protein L22	yes	yes	2	0.0028391	67993
KAAVLVK	KKVSQALDILTYTNKKAAVLVKKVLESAIA	DILTYTNKKAAVLVKKVLESAIANAEHNDG	K	K	A	V	K	K	2	0	0	0	0	0	0	0	0	0	1	2	0	0	0	0	0	0	0	2	0	0	7	1	72749561	P61175	P61175	42	48	rplV	50S ribosomal protein L22	yes	yes	2	0.021876	57335
VLESAIANAEHNDGADIDDLK	ILTYTNKKAAVLVKKVLESAIANAEHNDGA	ANAEHNDGADIDDLKVTKIFVDEGPSMKRI	K	V	L	L	K	V	4	0	2	4	0	0	2	1	1	2	2	1	0	0	0	1	0	0	0	1	0	0	21	0	22090499	P61175	P61175	50	70	rplV	50S ribosomal protein L22	yes	yes	2;3	9.205e-07	80522
VSQALDILTYTNK	AQKVRLVADLIRGKKVSQALDILTYTNKKA	KKVSQALDILTYTNKKAAVLVKKVLESAIA	K	V	S	N	K	K	1	0	1	1	0	1	0	0	0	1	2	1	0	0	0	1	2	0	1	1	0	0	13	0	14647824	P61175	P61175	29	41	rplV	50S ribosomal protein L22	yes	yes	2	0.18723	71555
VSQALDILTYTNKK	AQKVRLVADLIRGKKVSQALDILTYTNKKA	KVSQALDILTYTNKKAAVLVKKVLESAIAN	K	V	S	K	K	A	1	0	1	1	0	1	0	0	0	1	2	2	0	0	0	1	2	0	1	1	0	0	14	1	15928774	P61175	P61175	29	42	rplV	50S ribosomal protein L22	yes	yes	2	0.0010366	57836
AANKFPAIIYGGK	EVRKEQGKGASRRLRAANKFPAIIYGGKEA	LRAANKFPAIIYGGKEAPLAIELDHDKVMN	R	A	A	G	K	E	3	0	1	0	0	0	0	2	0	2	0	2	0	1	1	0	0	0	1	0	0	0	13	1	13487503	P68919	P68919	22	34	rplY	50S ribosomal protein L25	yes	yes	2;3	3.1108e-07	116.3
AEFYSEVLTIVVDGK	AIELDHDKVMNMQAKAEFYSEVLTIVVDGK	AEFYSEVLTIVVDGKEIKVKAQDVQRHPYK	K	A	E	G	K	E	1	0	0	1	0	0	2	1	0	1	1	1	0	1	0	1	1	0	1	3	0	0	15	0	16688611	P68919	P68919	54	68	rplY	50S ribosomal protein L25	yes	yes	2	1.5593e-07	95018
EAPLAIELDHDK	LRAANKFPAIIYGGKEAPLAIELDHDKVMN	GGKEAPLAIELDHDKVMNMQAKAEFYSEVL	K	E	A	D	K	V	2	0	0	2	0	0	2	0	1	1	2	1	0	0	1	0	0	0	0	0	0	0	12	0	13496827	P68919	P68919	35	46	rplY	50S ribosomal protein L25	yes	yes	2;3	0.00087548	85958
FPAIIYGGK	EQGKGASRRLRAANKFPAIIYGGKEAPLAI	LRAANKFPAIIYGGKEAPLAIELDHDKVMN	K	F	P	G	K	E	1	0	0	0	0	0	0	2	0	2	0	1	0	1	1	0	0	0	1	0	0	0	9	0	9645382	P68919	P68919	26	34	rplY	50S ribosomal protein L25	yes	yes	2	0.002276	67032
MFTINAEVR	______________________________	______________________________	-	M	F	V	R	K	1	1	1	0	0	0	1	0	0	1	0	0	1	1	0	0	1	0	0	1	0	0	9	0	10795434	P68919	P68919	1	9	rplY	50S ribosomal protein L25	yes	yes	2	0.00051489	90657
DHTLFAK	RGTKFHAGANVGCGRDHTLFAKADGKVKFE	GANVGCGRDHTLFAKADGKVKFEVKGPKNR	R	D	H	A	K	A	1	0	0	1	0	0	0	0	1	0	1	1	0	1	0	0	1	0	0	0	0	0	7	0	83042865	P0A7L8	P0A7L8	56	62	rpmA	50S ribosomal protein L27	yes	yes	2	9.5402e-05	154.09
FGGESVLAGSIIVR	RNGRDSEAKRLGVKRFGGESVLAGSIIVRQ	RFGGESVLAGSIIVRQRGTKFHAGANVGCG	R	F	G	V	R	Q	1	1	0	0	0	0	1	3	0	2	1	0	0	1	0	2	0	0	0	2	0	0	14	0	14037773	P0A7L8	P0A7L8	26	39	rpmA	50S ribosomal protein L27	yes	yes	2	1.7232e-11	129.69
FHAGANVGCGR	SVLAGSIIVRQRGTKFHAGANVGCGRDHTL	RGTKFHAGANVGCGRDHTLFAKADGKVKFE	K	F	H	G	R	D	2	1	1	0	1	0	0	3	1	0	0	0	0	1	0	0	0	0	0	1	0	0	11	0	10874981	P0A7L8	P0A7L8	45	55	rpmA	50S ribosomal protein L27	yes	yes	3	0.0015281	51276
KFISIEAE	ADGKVKFEVKGPKNRKFISIEAE_______	VKGPKNRKFISIEAE_______________	R	K	F	A	E	-	1	0	0	0	0	0	2	0	0	2	0	1	0	1	0	1	0	0	0	0	0	0	8	1	9354964	P0A7L8	P0A7L8	78	85	rpmA	50S ribosomal protein L27	yes	yes	2	0.018037	54611
FLPNLHSHR	TGNNRSHALNATKRRFLPNLHSHRFWVESE	NATKRRFLPNLHSHRFWVESEKRFVTLRVS	R	F	L	H	R	F	0	1	1	0	0	0	0	0	2	0	2	0	0	1	1	1	0	0	0	0	0	0	9	0	11195938	P0A7M2	P0A7M2	29	37	rpmB	50S ribosomal protein L28	yes	yes	3	0.0026438	53751
FWVESEK	NATKRRFLPNLHSHRFWVESEKRFVTLRVS	LPNLHSHRFWVESEKRFVTLRVSAKGMRVI	R	F	W	E	K	R	0	0	0	0	0	0	2	0	0	0	0	1	0	1	0	1	0	1	0	1	0	0	7	0	92343888	P0A7M2	P0A7M2	38	44	rpmB	50S ribosomal protein L28	yes	yes	2	0.015601	64757
FWVESEKR	NATKRRFLPNLHSHRFWVESEKRFVTLRVS	PNLHSHRFWVESEKRFVTLRVSAKGMRVID	R	F	W	K	R	F	0	1	0	0	0	0	2	0	0	0	0	1	0	1	0	1	0	1	0	1	0	0	8	1	1079.54	P0A7M2	P0A7M2	38	45	rpmB	50S ribosomal protein L28	yes	yes	2;3	0.0030691	59.35
GIDTVLAELR	TLRVSAKGMRVIDKKGIDTVLAELRARGEK	VIDKKGIDTVLAELRARGEKY_________	K	G	I	L	R	A	1	1	0	1	0	0	1	1	0	1	2	0	0	0	0	0	1	0	0	1	0	0	10	0	10856081	P0A7M2	P0A7M2	63	72	rpmB	50S ribosomal protein L28	yes	yes	2	0.051825	122.13
RFLPNLHSHR	VTGNNRSHALNATKRRFLPNLHSHRFWVES	NATKRRFLPNLHSHRFWVESEKRFVTLRVS	R	R	F	H	R	F	0	2	1	0	0	0	0	0	2	0	2	0	0	1	1	1	0	0	0	0	0	0	10	1	12756949	P0A7M2	P0A7M2	28	37	rpmB	50S ribosomal protein L28	yes	yes	3;4	0.0017323	49.5
AIQVTTGAK	NRVTQVKDLANDGYRAIQVTTGAKKANRVT	ANDGYRAIQVTTGAKKANRVTKPEAGHFAK	R	A	I	A	K	K	2	0	0	0	0	1	0	1	0	1	0	1	0	0	0	0	2	0	0	1	0	0	9	0	88750763	P60438	P60438	47	55	rplC	50S ribosomal protein L3	yes	yes	2	0.00086887	82279					1
GAVPGATGSDLIVKPAVK	DVVRVDAERNLLLVKGAVPGATGSDLIVKP	PGATGSDLIVKPAVKA______________	K	G	A	V	K	A	3	0	0	1	0	0	0	3	0	1	1	2	0	0	2	1	1	0	0	3	0	0	18	1	16789618	P60438	P60438	191	208	rplC	50S ribosomal protein L3	yes	yes	3	0.00025658	55589					1
GFAGTVK	ADVKKVDVTGTSKGKGFAGTVKRWNFRTQD	VTGTSKGKGFAGTVKRWNFRTQDATHGNSL	K	G	F	V	K	R	1	0	0	0	0	0	0	2	0	0	0	1	0	1	0	0	1	0	0	1	0	0	7	0	67837008	P60438	P60438	117	123	rplC	50S ribosomal protein L3	yes	yes	2	0.02101	57335					1
VTVQSLDVVR	VFKGKKMAGQMGNERVTVQSLDVVRVDAER	MGNERVTVQSLDVVRVDAERNLLLVKGAVP	R	V	T	V	R	V	0	1	0	1	0	1	0	0	0	0	1	0	0	0	0	1	1	0	0	4	0	0	10	0	11146346	P60438	P60438	170	179	rplC	50S ribosomal protein L3	yes	yes	2	0.040491	124.23					1
FNIPGSK	RDVATGGRVDRFNKRFNIPGSK________	RVDRFNKRFNIPGSK_______________	R	F	N	S	K	-	0	0	1	0	0	0	0	1	0	1	0	1	0	1	1	1	0	0	0	0	0	0	7	0	76140719	P0A7M9	P0A7M9	64	70	rpmE	50S ribosomal protein L31	yes	yes	2	0.018079	61357
RFNIPGSK	QRDVATGGRVDRFNKRFNIPGSK_______	RVDRFNKRFNIPGSK_______________	K	R	F	S	K	-	0	1	1	0	0	0	0	1	0	1	0	1	0	1	1	1	0	0	0	0	0	0	8	1	9175083	P0A7M9	P0A7M9	63	70	rpmE	50S ribosomal protein L31	yes	yes	2	0.027536	33642
HHITADGYYR	TSLSVDKTSGEKHLRHHITADGYYRGRKVI	EKHLRHHITADGYYRGRKVIAK________	R	H	H	Y	R	G	1	1	0	1	0	0	0	1	2	1	0	0	0	0	0	0	1	0	2	0	0	0	10	0	12315734	P0A7N4	P0A7N4	41	50	rpmF	50S ribosomal protein L32	yes	yes	3	0.77179	76345
SHDALTAVTSLSVDK	VQQNKPTRSKRGMRRSHDALTAVTSLSVDK	SHDALTAVTSLSVDKTSGEKHLRHHITADG	R	S	H	D	K	T	2	0	0	2	0	0	0	0	1	0	2	1	0	0	0	3	2	0	0	2	0	0	15	0	1542789	P0A7N4	P0A7N4	18	32	rpmF	50S ribosomal protein L32	yes	yes	2;3	6.1744e-17	126.76
LVSSAGTGHFYTTTK	______________________________	LVSSAGTGHFYTTTKNKRTKPEKLELKKFD	K	L	V	T	K	N	1	0	0	0	0	0	0	2	1	0	1	1	0	1	0	2	4	0	1	1	0	0	15	0	15687835	P0A7N9	P0A7N9	11	25	rpmG	50S ribosomal protein L33	yes	yes	2	0.0048441	48741
DAQSALTVSETTFGR	______________________________	DAQSALTVSETTFGRDFNEALVHQVVVAYA	K	D	A	G	R	D	2	1	0	1	0	1	1	1	0	0	1	0	0	1	0	2	3	0	0	1	0	0	15	0	15817635	P60723	P60723	7	21	rplD	50S ribosomal protein L4	yes	yes	2	0.0013877	54.7					1
SGGVTFAAR	TGRARSGSIKSPIWRSGGVTFAARPQDHSQ	KSPIWRSGGVTFAARPQDHSQKVNKKMYRG	R	S	G	A	R	P	2	1	0	0	0	0	0	2	0	0	0	0	0	1	0	1	1	0	0	1	0	0	9	0	86444537	P60723	P60723	80	88	rplD	50S ribosomal protein L4	yes	yes	2	0.004398	60118					1
VVMTADAVK	DATGIDPVSLIAFDKVVMTADAVKQVEEML	LIAFDKVVMTADAVKQVEEMLA________	K	V	V	V	K	Q	2	0	0	1	0	0	0	0	0	0	0	1	1	0	0	0	1	0	0	3	0	0	9	0	9325001	P60723	P60723	186	194	rplD	50S ribosomal protein L4	yes	yes	2	0.014424	42109					1
ALLAAFDFPFR	DITITTTAKSDEEGRALLAAFDFPFRK___	EEGRALLAAFDFPFRK______________	R	A	L	F	R	K	3	1	0	1	0	0	0	0	0	0	2	0	0	3	1	0	0	0	0	0	0	0	11	0	12666761	P62399	P62399	168	178	rplE	50S ribosomal protein L5	yes	yes	2	1.3926e-05	112.84
ALLAAFDFPFRK	DITITTTAKSDEEGRALLAAFDFPFRK___	EGRALLAAFDFPFRK_______________	R	A	L	R	K	-	3	1	0	1	0	0	0	0	0	0	2	1	0	3	1	0	0	0	0	0	0	0	12	1	13947711	P62399	P62399	168	179	rplE	50S ribosomal protein L5	yes	yes	2	1.584e-07	90629
EQIIFPEIDYDKVDR	AKSFDGRGNYSMGVREQIIFPEIDYDKVDR	EQIIFPEIDYDKVDRVRGLDITITTTAKSD	R	E	Q	D	R	V	0	1	0	3	0	1	2	0	0	3	0	1	0	1	1	0	0	0	1	1	0	0	15	1	18789363	P62399	P62399	134	148	rplE	50S ribosomal protein L5	yes	yes	2;3	0.00019251	68069
GLDITITTTAK	IIFPEIDYDKVDRVRGLDITITTTAKSDEE	DRVRGLDITITTTAKSDEEGRALLAAFDFP	R	G	L	A	K	S	1	0	0	1	0	0	0	1	0	2	1	1	0	0	0	0	4	0	0	0	0	0	11	0	1132634	P62399	P62399	151	161	rplE	50S ribosomal protein L5	yes	yes	2	0.0038544	107.21
GNYSMGVR	IRDFRGLSAKSFDGRGNYSMGVREQIIFPE	AKSFDGRGNYSMGVREQIIFPEIDYDKVDR	R	G	N	V	R	E	0	1	1	0	0	0	0	2	0	0	0	0	1	0	0	1	0	0	1	1	0	0	8	0	88240179	P62399	P62399	126	133	rplE	50S ribosomal protein L5	yes	yes	2	0.0078534	55676
LITIAVPR	KVTLRGERMWEFFERLITIAVPRIRDFRGL	MWEFFERLITIAVPRIRDFRGLSAKSFDGR	R	L	I	P	R	I	1	1	0	0	0	0	0	0	0	2	1	0	0	0	1	0	1	0	0	1	0	0	8	0	88156984	P62399	P62399	103	110	rplE	50S ribosomal protein L5	yes	yes	2	0.005601	74415
APVVVPAGVDVK	______________________________	VAKAPVVVPAGVDVKINGQVITIKGKNGEL	K	A	P	V	K	I	2	0	0	1	0	0	0	1	0	0	0	1	0	0	2	0	0	0	0	5	0	0	12	0	11496758	P0AG55	P0AG55	7	18	rplF	50S ribosomal protein L6	yes	yes	2	0.21854	70056					1
DGYADGWAQAGTAR	VEVKHADNTLTFGPRDGYADGWAQAGTARA	RDGYADGWAQAGTARALLNSMVIGVTEGFT	R	D	G	A	R	A	4	1	0	2	0	1	0	3	0	0	0	0	0	0	0	0	1	1	1	0	0	0	14	0	14376273	P0AG55	P0AG55	56	69	rplF	50S ribosomal protein L6	yes	yes	2	0.0065793	48741					1
HADNTLTFGPR	NGELTRTLNDAVEVKHADNTLTFGPRDGYA	VEVKHADNTLTFGPRDGYADGWAQAGTARA	K	H	A	P	R	D	1	1	1	1	0	0	0	1	1	0	1	0	0	1	1	0	2	0	0	0	0	0	11	0	12275996	P0AG55	P0AG55	45	55	rplF	50S ribosomal protein L6	yes	yes	2	0.006538	50.04					1
QVIGQVAADLR	ECPTQTEIVLKGADKQVIGQVAADLRAYRR	GADKQVIGQVAADLRAYRRPEPYKGKGVRY	K	Q	V	L	R	A	2	1	0	1	0	2	0	1	0	1	1	0	0	0	0	0	0	0	0	2	0	0	11	0	11686564	P0AG55	P0AG55	139	149	rplF	50S ribosomal protein L6	yes	yes	2	0.38542	68893					1
YADEVVR	RAYRRPEPYKGKGVRYADEVVRTKEAKKK_	PYKGKGVRYADEVVRTKEAKKK________	R	Y	A	V	R	T	1	1	0	1	0	0	1	0	0	0	0	0	0	0	0	0	0	0	1	2	0	0	7	0	85041848	P0AG55	P0AG55	164	170	rplF	50S ribosomal protein L6	yes	yes	2	0.018494	60788					1
ALEEAGAEVEVK	LKEGVSKDDAEALKKALEEAGAEVEVK___	LKKALEEAGAEVEVK_______________	K	A	L	V	K	-	3	0	0	0	0	0	4	1	0	0	1	1	0	0	0	0	0	0	0	2	0	0	12	0	12436296	P0A7K2	P0A7K2	110	121	rplL	50S ribosomal protein L7/L12	yes	yes	2	0.0012852	56563
DLVESAPAALK	KAVRGATGLGLKEAKDLVESAPAALKEGVS	KEAKDLVESAPAALKEGVSKDDAEALKKAL	K	D	L	L	K	E	3	0	0	1	0	0	1	0	0	0	2	1	0	0	1	1	0	0	0	1	0	0	11	0	11126077	P0A7K2	P0A7K2	86	96	rplL	50S ribosomal protein L7/L12	yes	yes	2	0.067512	75378
DQIIEAVAAMSVMDVVELISAMEEK	______________________________	SVMDVVELISAMEEKFGVSAAAAVAVAAGP	K	D	Q	E	K	F	4	0	0	2	0	1	4	0	0	3	1	1	3	0	0	2	0	0	0	4	0	0	25	0	27203322	P0A7K2	P0A7K2	6	30	rplL	50S ribosomal protein L7/L12	yes	yes	2;3	1.249e-22	100.77
EGVSKDDAEALKK	KEAKDLVESAPAALKEGVSKDDAEALKKAL	LKEGVSKDDAEALKKALEEAGAEVEVK___	K	E	G	K	K	A	2	0	0	2	0	0	2	1	0	0	1	3	0	0	0	1	0	0	0	1	0	0	13	2	13887147	P0A7K2	P0A7K2	97	109	rplL	50S ribosomal protein L7/L12	yes	yes	3	5.9143e-08	87719
TEFDVILK	AVAVAAGPVEAAEEKTEFDVILKAAGANKV	VEAAEEKTEFDVILKAAGANKVAVIKAVRG	K	T	E	L	K	A	0	0	0	1	0	0	1	0	0	1	1	1	0	1	0	0	1	0	0	1	0	0	8	0	9635277	P0A7K2	P0A7K2	53	60	rplL	50S ribosomal protein L7/L12	yes	yes	2	0.035169	46426
AAVEEGVVAGGGVALIR	KEKKARVEDALHATRAAVEEGVVAGGGVAL	VEEGVVAGGGVALIRVASKLADLRGQNEDQ	R	A	A	I	R	V	4	1	0	0	0	0	2	4	0	1	1	0	0	0	0	0	0	0	0	4	0	0	17	0	1566873	P0A6F5	P0A6F5	405	421	groL	60 kDa chaperonin	yes	yes	2	8.67E-29	143.97		1	1
AGKPLLIIAEDVEGEALATLVVNTMR	SNIREMLPVLEAVAKAGKPLLIIAEDVEGE	VEGEALATLVVNTMRGIVKVAAVKAPGFGD	K	A	G	M	R	G	4	1	1	1	0	0	3	2	0	2	4	1	1	0	1	0	2	0	0	3	0	0	26	1	27224939	P0A6F5	P0A6F5	243	268	groL	60 kDa chaperonin	yes	yes	3	0.00050295	43696		1
AIAQVGTISANSDETVGK	VEELKALSVPCSDSKAIAQVGTISANSDET	QVGTISANSDETVGKLIAEAMDKVGKEGVI	K	A	I	G	K	L	3	0	1	1	0	1	1	2	0	2	0	1	0	0	0	2	2	0	0	2	0	0	18	0	17598952	P0A6F5	P0A6F5	143	160	groL	60 kDa chaperonin	yes	yes	2	2.8667e-25	128.31		1	1	1
AMEAPLR	GQNEDQNVGIKVALRAMEAPLRQIVLNCGE	VGIKVALRAMEAPLRQIVLNCGEEPSVVAN	R	A	M	L	R	Q	2	1	0	0	0	0	1	0	0	0	1	0	1	0	1	0	0	0	0	0	0	0	7	0	78640581	P0A6F5	P0A6F5	446	452	groL	60 kDa chaperonin	yes	yes	2	0.0045136	89673		1	2
ANDAAGDGTTTATVLAQAIITEGLK	FENMGAQMVKEVASKANDAAGDGTTTATVL	TATVLAQAIITEGLKAVAAGMNPMDLKRGI	K	A	N	L	K	A	6	0	1	2	0	1	1	3	0	2	2	1	0	0	0	0	5	0	0	1	0	0	25	0	24012336	P0A6F5	P0A6F5	81	105	groL	60 kDa chaperonin	yes	yes	2;3	8.3946e-15	95205		1	2
APGFGDR	VVNTMRGIVKVAAVKAPGFGDRRKAMLQDI	IVKVAAVKAPGFGDRRKAMLQDIATLTGGT	K	A	P	D	R	R	1	1	0	1	0	0	0	2	0	0	0	0	0	1	1	0	0	0	0	0	0	0	7	0	71833984	P0A6F5	P0A6F5	278	284	groL	60 kDa chaperonin	yes	yes	2	0.012747	68485		1	1
APGFGDRR	VVNTMRGIVKVAAVKAPGFGDRRKAMLQDI	VKVAAVKAPGFGDRRKAMLQDIATLTGGTV	K	A	P	R	R	K	1	2	0	1	0	0	0	2	0	0	0	0	0	1	1	0	0	0	0	0	0	0	8	1	87444095	P0A6F5	P0A6F5	278	285	groL	60 kDa chaperonin	yes	yes	2	0.0076432	52299		1
ARVEDALHATR	IKVGAATEVEMKEKKARVEDALHATRAAVE	KEKKARVEDALHATRAAVEEGVVAGGGVAL	K	A	R	T	R	A	3	2	0	1	0	0	1	0	1	0	1	0	0	0	0	0	1	0	0	1	0	0	11	1	12376527	P0A6F5	P0A6F5	394	404	groL	60 kDa chaperonin	yes	yes	2;3	0.038589	83			2
ATLEDLGQAK	GGTVISEEIGMELEKATLEDLGQAKRVVIN	MELEKATLEDLGQAKRVVINKDTTTIIDGV	K	A	T	A	K	R	2	0	0	1	0	1	1	1	0	0	2	1	0	0	0	0	1	0	0	0	0	0	10	0	10445451	P0A6F5	P0A6F5	312	321	groL	60 kDa chaperonin	yes	yes	2	0.68574	91318		1	1
AVAAGMNPMDLK	TATVLAQAIITEGLKAVAAGMNPMDLKRGI	GLKAVAAGMNPMDLKRGIDKAVTAAVEELK	K	A	V	L	K	R	3	0	1	1	0	0	0	1	0	0	1	1	2	0	1	0	0	0	0	1	0	0	12	0	12165944	P0A6F5	P0A6F5	106	117	groL	60 kDa chaperonin	yes	yes	2	0.0029878	101.65		2	2
AVTAAVEELK	AAGMNPMDLKRGIDKAVTAAVEELKALSVP	RGIDKAVTAAVEELKALSVPCSDSKAIAQV	K	A	V	L	K	A	3	0	0	0	0	0	2	0	0	0	1	1	0	0	0	0	1	0	0	2	0	0	10	0	10295706	P0A6F5	P0A6F5	123	132	groL	60 kDa chaperonin	yes	yes	2	0.76019	110.87		1	1
DGVSVAR	NVVLDKSFGAPTITKDGVSVAREIELEDKF	FGAPTITKDGVSVAREIELEDKFENMGAQM	K	D	G	A	R	E	1	1	0	1	0	0	0	1	0	0	0	0	0	0	0	1	0	0	0	2	0	0	7	0	70236605	P0A6F5	P0A6F5	52	58	groL	60 kDa chaperonin	yes	yes	2	0.0063928	77374			1
DTTTIIDGVGEEAAIQGR	TLEDLGQAKRVVINKDTTTIIDGVGEEAAI	TIIDGVGEEAAIQGRVAQIRQQIEEATSDY	K	D	T	G	R	V	2	1	0	2	0	1	2	3	0	3	0	0	0	0	0	0	3	0	0	1	0	0	18	0	18449116	P0A6F5	P0A6F5	328	345	groL	60 kDa chaperonin	yes	yes	2	6.7784e-78	196.15		2	1
EIELEDKFENMGAQMVK	FGAPTITKDGVSVAREIELEDKFENMGAQM	ELEDKFENMGAQMVKEVASKANDAAGDGTT	R	E	I	V	K	E	1	0	1	1	0	1	4	1	0	1	1	2	2	1	0	0	0	0	0	1	0	0	17	1	20099438	P0A6F5	P0A6F5	59	75	groL	60 kDa chaperonin	yes	yes	3	0.002774	76.01		1
EMLPVLEAVAK	SPFILLADKKISNIREMLPVLEAVAKAGKP	SNIREMLPVLEAVAKAGKPLLIIAEDVEGE	R	E	M	A	K	A	2	0	0	0	0	0	2	0	0	0	2	1	1	0	1	0	0	0	0	2	0	0	11	0	11986631	P0A6F5	P0A6F5	232	242	groL	60 kDa chaperonin	yes	yes	2	0.035144	75294		2	2
GVNVLADAVK	KDVKFGNDARVKMLRGVNVLADAVKVTLGP	VKMLRGVNVLADAVKVTLGPKGRNVVLDKS	R	G	V	V	K	V	2	0	1	1	0	0	0	1	0	0	1	1	0	0	0	0	0	0	0	3	0	0	10	0	9845604	P0A6F5	P0A6F5	19	28	groL	60 kDa chaperonin	yes	yes	2	0.00025795	75378		1	1
GYLSPYFINKPETGAVELESPFILLADKK	LQDELDVVEGMQFDRGYLSPYFINKPETGA	AVELESPFILLADKKISNIREMLPVLEAVA	R	G	Y	K	K	I	2	0	1	1	0	0	3	2	0	2	4	3	0	2	3	2	1	0	2	1	0	0	29	2	32387166	P0A6F5	P0A6F5	198	226	groL	60 kDa chaperonin	yes	yes	4	0.034838	17383			1
LAGGVAVIK	TSDYDREKLQERVAKLAGGVAVIKVGAATE	QERVAKLAGGVAVIKVGAATEVEMKEKKAR	K	L	A	I	K	V	2	0	0	0	0	0	0	2	0	1	1	1	0	0	0	0	0	0	0	2	0	0	9	0	82652764	P0A6F5	P0A6F5	372	380	groL	60 kDa chaperonin	yes	yes	2	0.0041675	60.76			1
LIAEAMDK	QVGTISANSDETVGKLIAEAMDKVGKEGVI	SDETVGKLIAEAMDKVGKEGVITVEDGTGL	K	L	I	D	K	V	2	0	0	1	0	0	1	0	0	1	1	1	1	0	0	0	0	0	0	0	0	0	8	0	8894579	P0A6F5	P0A6F5	161	168	groL	60 kDa chaperonin	yes	yes	2	0.018726	53968			1
QQIEEATSDYDR	VGEEAAIQGRVAQIRQQIEEATSDYDREKL	QIRQQIEEATSDYDREKLQERVAKLAGGVA	R	Q	Q	D	R	E	1	1	0	2	0	2	2	0	0	1	0	0	0	0	0	1	1	0	1	0	0	0	12	0	14536321	P0A6F5	P0A6F5	351	362	groL	60 kDa chaperonin	yes	yes	2	0.00036878	63283		1	1
QQIEEATSDYDREK	VGEEAAIQGRVAQIRQQIEEATSDYDREKL	RQQIEEATSDYDREKLQERVAKLAGGVAVI	R	Q	Q	E	K	L	1	1	0	2	0	2	3	0	0	1	0	1	0	0	0	1	1	0	1	0	0	0	14	1	17107697	P0A6F5	P0A6F5	351	364	groL	60 kDa chaperonin	yes	yes	2;3	1.0509e-07	107.06		2	2
SFGAPTITK	KVTLGPKGRNVVLDKSFGAPTITKDGVSVA	NVVLDKSFGAPTITKDGVSVAREIELEDKF	K	S	F	T	K	D	1	0	0	0	0	0	0	1	0	1	0	1	0	1	1	1	2	0	0	0	0	0	9	0	92049673	P0A6F5	P0A6F5	43	51	groL	60 kDa chaperonin	yes	yes	2	0.0041135	60.91		1	1
VEDALHATR	VGAATEVEMKEKKARVEDALHATRAAVEEG	KEKKARVEDALHATRAAVEEGVVAGGGVAL	R	V	E	T	R	A	2	1	0	1	0	0	1	0	1	0	1	0	0	0	0	0	1	0	0	1	0	0	9	0	10105145	P0A6F5	P0A6F5	396	404	groL	60 kDa chaperonin	yes	yes	2;3	0.0027572	146.81		2	2		1
VGAATEVEMK	QERVAKLAGGVAVIKVGAATEVEMKEKKAR	VAVIKVGAATEVEMKEKKARVEDALHATRA	K	V	G	M	K	E	2	0	0	0	0	0	2	1	0	0	0	1	1	0	0	0	1	0	0	2	0	0	10	0	10335114	P0A6F5	P0A6F5	381	390	groL	60 kDa chaperonin	yes	yes	2	0.22995	98033		1	2
VGAATEVEMKEK	QERVAKLAGGVAVIKVGAATEVEMKEKKAR	VIKVGAATEVEMKEKKARVEDALHATRAAV	K	V	G	E	K	K	2	0	0	0	0	0	3	1	0	0	0	2	1	0	0	0	1	0	0	2	0	0	12	1	1290649	P0A6F5	P0A6F5	381	392	groL	60 kDa chaperonin	yes	yes	3	0.00023714	80.69		1
AAFKPTYER	VDPHTGWIIDFAELKAAFKPTYERLDHHYL	DFAELKAAFKPTYERLDHHYLNDIPGLENP	K	A	A	E	R	L	2	1	0	0	0	0	1	0	0	0	0	1	0	1	1	0	1	0	1	0	0	0	9	1	10815556	P65870	P65870	60	68	queD	6-carboxy-5,6,7,8-tetrahydropterin synthase	yes	yes	3	0.0026526	53327
LHGHSFMVR	AHRLPHVPEGHKCGRLHGHSFMVRLEITGE	GHKCGRLHGHSFMVRLEITGEVDPHTGWII	R	L	H	V	R	L	0	1	0	0	0	0	0	1	2	0	1	0	1	1	0	1	0	0	0	1	0	0	9	0	10825444	P65870	P65870	30	38	queD	6-carboxy-5,6,7,8-tetrahydropterin synthase	yes	yes	3	0.001517	57708
LPHVPEGHK	STTLFKDFTFEAAHRLPHVPEGHKCGRLHG	FEAAHRLPHVPEGHKCGRLHGHSFMVRLEI	R	L	P	H	K	C	0	0	0	0	0	0	1	1	2	0	1	1	0	0	2	0	0	0	0	1	0	0	9	0	10125454	P65870	P65870	18	26	queD	6-carboxy-5,6,7,8-tetrahydropterin synthase	yes	yes	2;3	0.015714	46813
AFLAQLSEEQVTK	PIGGKLPMHASGAGKAFLAQLSEEQVTKLL	GKAFLAQLSEEQVTKLLHRKGLHAYTHATL	K	A	F	T	K	L	2	0	0	0	0	2	2	0	0	0	2	1	0	1	0	1	1	0	0	1	0	0	13	0	14627668	P16528	P16528	164	176	iclR	Acetate operon repressor	yes	yes	2	1.6759e-21	159.83				1	1
EDLAQTR	HAYTHATLVSPVHLKEDLAQTRKRGYSFDD	LVSPVHLKEDLAQTRKRGYSFDDEEHALGL	K	E	D	T	R	K	1	1	0	1	0	1	1	0	0	0	1	0	0	0	0	0	1	0	0	0	0	0	7	0	83140865	P16528	P16528	199	205	iclR	Acetate operon repressor	yes	yes	2	0.011046	70.67				1
EPFAAISISGPISR	LGLRCLAACIFDEHREPFAAISISGPISRI	REPFAAISISGPISRITDDRVTEFGAMVIK	R	E	P	S	R	I	2	1	0	0	0	0	1	1	0	3	0	0	0	1	2	3	0	0	0	0	0	0	14	0	14437722	P16528	P16528	233	246	iclR	Acetate operon repressor	yes	yes	2	0.0033185	79.82				1
EVTLAYGGMR	DRVTEFGAMVIKAAKEVTLAYGGMR_____	IKAAKEVTLAYGGMR_______________	K	E	V	M	R	-	1	1	0	0	0	0	1	2	0	0	1	0	1	0	0	0	1	0	1	1	0	0	10	0	10955383	P16528	P16528	265	274	iclR	Acetate operon repressor	yes	yes	2	0.00016091	73248				1
GLHAYTHATLVSPVHLK	AQLSEEQVTKLLHRKGLHAYTHATLVSPVH	HAYTHATLVSPVHLKEDLAQTRKRGYSFDD	K	G	L	L	K	E	2	0	0	0	0	0	0	1	3	0	3	1	0	0	1	1	2	0	1	2	0	0	17	0	18430105	P16528	P16528	182	198	iclR	Acetate operon repressor	yes	yes	3;4	5.2927e-15	110.97				2
GRKPAVATAPATGQVQSLTR	______________________________	VATAPATGQVQSLTRGLKLLEWIAESNGSV	R	G	R	T	R	G	4	2	0	0	0	2	0	2	0	0	1	1	0	0	2	1	3	0	0	2	0	0	20	2	20081178	P16528	P16528	10	29	iclR	Acetate operon repressor	yes	yes	3;4	0.015324	30428				2
GYSFDDEEHALGLR	SPVHLKEDLAQTRKRGYSFDDEEHALGLRC	RGYSFDDEEHALGLRCLAACIFDEHREPFA	R	G	Y	L	R	C	1	1	0	2	0	0	2	2	1	0	2	0	0	1	0	1	0	0	1	0	0	0	14	0	16077216	P16528	P16528	208	221	iclR	Acetate operon repressor	yes	yes	2;3	1.8132e-08	116.23				2	1
ITDDRVTEFGAMVIK	REPFAAISISGPISRITDDRVTEFGAMVIK	ITDDRVTEFGAMVIKAAKEVTLAYGGMR__	R	I	T	I	K	A	1	1	0	2	0	0	1	1	0	2	0	1	1	1	0	0	2	0	0	2	0	0	15	1	16938709	P16528	P16528	247	261	iclR	Acetate operon repressor	yes	yes	3	0.00043061	56599				1
KPAVATAPATGQVQSLTR	______________________________	VATAPATGQVQSLTRGLKLLEWIAESNGSV	R	K	P	T	R	G	4	1	0	0	0	2	0	1	0	0	1	1	0	0	2	1	3	0	0	2	0	0	18	1	17949952	P16528	P16528	12	29	iclR	Acetate operon repressor	yes	yes	2;3	0.001595	52555				2	2
LLTTMQQQGFVR	ELAQQAGLPNSTTHRLLTTMQQQGFVRQVG	THRLLTTMQQQGFVRQVGELGHWAIGAHAF	R	L	L	V	R	Q	0	1	0	0	0	3	0	1	0	0	2	0	1	1	0	0	2	0	0	1	0	0	12	0	14207497	P16528	P16528	63	74	iclR	Acetate operon repressor	yes	yes	2	1.5395e-10	145.17				2	2
LPMHASGAGK	QCTHLMRMSAPIGGKLPMHASGAGKAFLAQ	PIGGKLPMHASGAGKAFLAQLSEEQVTKLL	K	L	P	G	K	A	2	0	0	0	0	0	0	2	1	0	1	1	1	0	1	1	0	0	0	0	0	0	10	0	96749094	P16528	P16528	154	163	iclR	Acetate operon repressor	yes	yes	2;3	0.00044105	69812				2
MSAPIGGK	EAIIIDQVQCTHLMRMSAPIGGKLPMHASG	QCTHLMRMSAPIGGKLPMHASGAGKAFLAQ	R	M	S	G	K	L	1	0	0	0	0	0	0	2	0	1	0	1	1	0	1	1	0	0	0	0	0	0	8	0	75939491	P16528	P16528	146	153	iclR	Acetate operon repressor	yes	yes	2	0.0048322	62659				1	1
NLLAIVHPILR	GAHAFMVGSSFLQSRNLLAIVHPILRNLME	LQSRNLLAIVHPILRNLMEESGETVNMAVL	R	N	L	L	R	N	1	1	1	0	0	0	0	0	1	2	3	0	0	0	1	0	0	0	0	1	0	0	11	0	12577921	P16528	P16528	100	110	iclR	Acetate operon repressor	yes	yes	2;3	4.7339e-07	131.06				2
RGYSFDDEEHALGLR	VSPVHLKEDLAQTRKRGYSFDDEEHALGLR	RGYSFDDEEHALGLRCLAACIFDEHREPFA	K	R	G	L	R	C	1	2	0	2	0	0	2	2	1	0	2	0	0	1	0	1	0	0	1	0	0	0	15	1	17638227	P16528	P16528	207	221	iclR	Acetate operon repressor	yes	yes	3	0.0020973	43791				1
VAPIPAK	______________________________	______________________________	M	V	A	A	K	R	2	0	0	0	0	0	0	0	0	1	0	1	0	0	2	0	0	0	0	1	0	0	7	0	69443776	P16528	P16528	2	8	iclR	Acetate operon repressor	yes	yes	2	0.01933	59641				1	1
VTEFGAMVIK	AISISGPISRITDDRVTEFGAMVIKAAKEV	ITDDRVTEFGAMVIKAAKEVTLAYGGMR__	R	V	T	I	K	A	1	0	0	0	0	0	1	1	0	1	0	1	1	1	0	0	1	0	0	2	0	0	10	0	10935842	P16528	P16528	252	261	iclR	Acetate operon repressor	yes	yes	2	0.68233	101.43				2	1
IDSLTAVSR	NFLDFEQPIAELEAKIDSLTAVSRQDEKLD	AELEAKIDSLTAVSRQDEKLDINIDEEVHR	K	I	D	S	R	Q	1	1	0	1	0	0	0	0	0	1	1	0	0	0	0	2	1	0	0	1	0	0	9	0	96052401	P0ABD5	P0ABD5	19	27	accA	Acetyl-coenzyme A carboxylase carboxyl transferase subunit alpha	yes	yes	2	0.0020439	69825				1
LAFDEFDELAGDR	LARHPQRPYTLDYVRLAFDEFDELAGDRAY	VRLAFDEFDELAGDRAYADDKAIVGGIARL	R	L	A	D	R	A	2	1	0	3	0	0	2	1	0	0	2	0	0	2	0	0	0	0	0	0	0	0	13	0	14966783	P0ABD5	P0ABD5	81	93	accA	Acetyl-coenzyme A carboxylase carboxyl transferase subunit alpha	yes	yes	2	1.2872e-07	108.7				1
ALIGFAGPR	ASFAMLGDLNIAEPKALIGFAGPRVIEQTV	NIAEPKALIGFAGPRVIEQTVREKLPPGFQ	K	A	L	P	R	V	2	1	0	0	0	0	0	2	0	1	1	0	0	1	1	0	0	0	0	0	0	0	9	0	90051814	P0A9Q5	P0A9Q5	223	231	accD	Acetyl-coenzyme A carboxylase carboxyl transferase subunit beta	yes	yes	2	0.0048065	58981				1
DALVVMK	YKDRLASAQKETGEKDALVVMKGTLYGMPV	AQKETGEKDALVVMKGTLYGMPVVAAAFEF	K	D	A	M	K	G	1	0	0	1	0	0	0	0	0	0	1	1	1	0	0	0	0	0	0	2	0	0	7	0	77443096	P0A9Q5	P0A9Q5	106	112	accD	Acetyl-coenzyme A carboxylase carboxyl transferase subunit beta	yes	yes	2	0.024562	52683				1
LHSLLDEGSLVELGSELEPK	CPKCDHHMRMTARNRLHSLLDEGSLVELGS	DEGSLVELGSELEPKDVLKFRDSKKYKDRL	R	L	H	P	K	D	0	0	0	1	0	0	4	2	1	0	6	1	0	0	1	3	0	0	0	1	0	0	20	0	21641263	P0A9Q5	P0A9Q5	61	80	accD	Acetyl-coenzyme A carboxylase carboxyl transferase subunit beta	yes	yes	3	1.3407e-22	109.72				1
LMNLPAPNPEAPR	RRPEMRLKLASILAKLMNLPAPNPEAPREG	AKLMNLPAPNPEAPREGVVVPPVPDQEPEA	K	L	M	P	R	E	2	1	2	0	0	0	1	0	0	0	2	0	1	0	4	0	0	0	0	0	0	0	13	0	1418734	P0A9Q5	P0A9Q5	277	289	accD	Acetyl-coenzyme A carboxylase carboxyl transferase subunit beta	yes	yes	2	0.00040033	59426				1
VIEQTVR	NIAEPKALIGFAGPRVIEQTVREKLPPGFQ	LIGFAGPRVIEQTVREKLPPGFQRSEFLIE	R	V	I	V	R	E	0	1	0	0	0	1	1	0	0	1	0	0	0	0	0	0	1	0	0	2	0	0	7	0	84348142	P0A9Q5	P0A9Q5	232	238	accD	Acetyl-coenzyme A carboxylase carboxyl transferase subunit beta	yes	yes	2	0.0054982	86866				1
IIGEQLGVK	______________________________	EERVKKIIGEQLGVKQEEVTNNASFVEDLG	K	I	I	V	K	Q	0	0	0	0	0	1	1	2	0	2	1	1	0	0	0	0	0	0	0	1	0	0	9	0	95557023	P0A6A8	P0A6A8	11	19	acpP	Acyl carrier protein	yes	yes	2	0.0074683	53968	1		1
KIIGEQLGVK	______________________________	EERVKKIIGEQLGVKQEEVTNNASFVEDLG	K	K	I	V	K	Q	0	0	0	0	0	1	1	2	0	2	1	2	0	0	0	0	0	0	0	1	0	0	10	1	10836652	P0A6A8	P0A6A8	10	19	acpP	Acyl carrier protein	yes	yes	2;3	0.00084641	64.42	2
AFTDFFAR	KPEIAELAETYPEVKAFTDFFARSTRGLIR	ETYPEVKAFTDFFARSTRGLIR________	K	A	F	A	R	S	2	1	0	1	0	0	0	0	0	0	0	0	0	3	0	0	1	0	0	0	0	0	8	0	97346577	P0A722	P0A722	248	255	lpxA	Acyl-[acyl-carrier-protein]--UDP-N-acetylglucosamine O-acyltransferase	yes	yes	2	0.002677	83614				1	1
DNEIYQFASIGEVNQDLK	LKSHVVVNGHTKIGRDNEIYQFASIGEVNQ	IYQFASIGEVNQDLKYAGEPTRVEIGDRNR	R	D	N	L	K	Y	1	0	2	2	0	2	2	1	0	2	1	1	0	1	0	1	0	0	1	1	0	0	18	0	20819906	P0A722	P0A722	59	76	lpxA	Acyl-[acyl-carrier-protein]--UDP-N-acetylglucosamine O-acyltransferase	yes	yes	2	2.9022e-139	239.38					1
EAITAIR	FGVNIEGLKRRGFSREAITAIRNAYKLIYR	LKRRGFSREAITAIRNAYKLIYRSGKTLDE	R	E	A	I	R	N	2	1	0	0	0	0	1	0	0	2	0	0	0	0	0	0	1	0	0	0	0	0	7	0	7724443	P0A722	P0A722	210	216	lpxA	Acyl-[acyl-carrier-protein]--UDP-N-acetylglucosamine O-acyltransferase	yes	yes	2	0.0064437	76833				1	1
ESVTIHR	GEPTRVEIGDRNRIRESVTIHRGTVQGGGL	IGDRNRIRESVTIHRGTVQGGGLTKVGSDN	R	E	S	H	R	G	0	1	0	0	0	0	1	0	1	1	0	0	0	0	0	1	1	0	0	1	0	0	7	0	84044537	P0A722	P0A722	94	100	lpxA	Acyl-[acyl-carrier-protein]--UDP-N-acetylglucosamine O-acyltransferase	yes	yes	2	0.0049644	114.02				1	1
GTVQGGGLTK	IGDRNRIRESVTIHRGTVQGGGLTKVGSDN	VTIHRGTVQGGGLTKVGSDNLLMINAHIAH	R	G	T	T	K	V	0	0	0	0	0	1	0	4	0	0	1	1	0	0	0	0	2	0	0	1	0	0	10	0	91649779	P0A722	P0A722	101	110	lpxA	Acyl-[acyl-carrier-protein]--UDP-N-acetylglucosamine O-acyltransferase	yes	yes	2	0.00013611	101.9				1	1
TLDEVKPEIAELAETYPEVK	TAIRNAYKLIYRSGKTLDEVKPEIAELAET	KPEIAELAETYPEVKAFTDFFARSTRGLIR	K	T	L	V	K	A	2	0	0	1	0	0	5	0	0	1	2	2	0	0	2	0	2	0	1	2	0	0	20	1	22731679	P0A722	P0A722	228	247	lpxA	Acyl-[acyl-carrier-protein]--UDP-N-acetylglucosamine O-acyltransferase	yes	yes	2;3	3.3089e-32	141.31				2	2
YAGEPTR	IYQFASIGEVNQDLKYAGEPTRVEIGDRNR	GEVNQDLKYAGEPTRVEIGDRNRIRESVTI	K	Y	A	T	R	V	1	1	0	0	0	0	1	1	0	0	0	0	0	0	1	0	1	0	1	0	0	0	7	0	79237662	P0A722	P0A722	77	83	lpxA	Acyl-[acyl-carrier-protein]--UDP-N-acetylglucosamine O-acyltransferase	yes	yes	2	0.01311	113.08					1
AEYQELLAVSR	______________________________	HISRAEYQELLAVSRGDAVADYIIDNVSIL	R	A	E	S	R	G	2	1	0	0	0	1	2	0	0	0	2	0	0	0	0	1	0	0	1	1	0	0	11	0	12776616	P31441	P31441	15	25	ade	Adenine deaminase	yes	yes	2	0.0045241	105.98		1	1		1
DDVSFIAVLER	THSHSSVYSENGFDRDDVSFIAVLERYGQR	GFDRDDVSFIAVLERYGQRLAPACGLLGGF	R	D	D	E	R	Y	1	1	0	2	0	0	1	0	0	1	1	0	0	1	0	1	0	0	0	2	0	0	11	0	12626507	P31441	P31441	435	445	ade	Adenine deaminase	yes	yes	2	1.091e-15	154.56		1
DHPQVTGLAEMMDYPGVISGQNALLDK	VNGASFTLEQMLAWRDHPQVTGLAEMMDYP	DYPGVISGQNALLDKLDAFRHLTLDGHCPG	R	D	H	D	K	L	2	0	1	3	0	2	1	3	1	1	3	1	2	0	2	1	1	0	1	2	0	0	27	0	28983892	P31441	P31441	176	202	ade	Adenine deaminase	yes	yes	3	2.3231e-15	88595		1
FAFTTLEVTE	PALKLTSQGLFDGEKFAFTTLEVTE_____	FDGEKFAFTTLEVTE_______________	K	F	A	T	E	-	1	0	0	0	0	0	2	0	0	0	1	0	0	2	0	0	3	0	0	1	0	0	10	0	11565652	P31441	P31441	579	588	ade	Adenine deaminase	yes	yes	1;2	0.060014	120.62		2
GATAVPGFIDAHLHIESSMMTPVTFETATLPR	AEYTDAPALQRIDARGATAVPGFIDAHLHI	SMMTPVTFETATLPRGLTTVICDPHEIVNV	R	G	A	P	R	G	4	1	0	1	0	0	2	2	2	2	2	0	2	2	3	2	5	0	0	2	0	0	32	0	33966846	P31441	P31441	79	110	ade	Adenine deaminase	yes	yes	3;4	9.2933e-16	86722		3
GDAVADYIIDNVSILDLINGGEISGPIVIK	HISRAEYQELLAVSRGDAVADYIIDNVSIL	DLINGGEISGPIVIKGRYIAGVGAEYTDAP	R	G	D	I	K	G	2	0	2	4	0	0	1	4	0	7	2	1	0	0	1	2	0	0	1	3	0	0	30	0	30826438	P31441	P31441	26	55	ade	Adenine deaminase	yes	yes	3	0.017653	25955					1
GEPIDAQTLQAEESAR	LSDARKVTVQQVLVKGEPIDAQTLQAEESA	EPIDAQTLQAEESARLAQSAPPYGNTIARQ	K	G	E	A	R	L	3	1	0	1	0	2	3	1	0	1	1	0	0	0	1	1	1	0	0	0	0	0	16	0	1713817	P31441	P31441	361	376	ade	Adenine deaminase	yes	yes	2	1.614e-56	189.24	1		1		1
HFGLNHLGLLAPGK	PLHVAYRVASWSTARHFGLNHLGLLAPGKQ	RHFGLNHLGLLAPGKQADIVLLSDARKVTV	R	H	F	G	K	Q	1	0	1	0	0	0	0	3	2	0	4	1	0	1	1	0	0	0	0	0	0	0	14	0	14728252	P31441	P31441	326	339	ade	Adenine deaminase	yes	yes	2;3	1.5928e-28	171.33		2
KLQLGMSLMIR	IENCHESYQLEEGRRKLQLGMSLMIREGSA	EGRRKLQLGMSLMIREGSAARNLNALAPLI	R	K	L	I	R	E	0	1	0	0	0	1	0	1	0	1	3	1	2	0	0	1	0	0	0	0	0	0	11	1	12887359	P31441	P31441	246	256	ade	Adenine deaminase	yes	yes	2	0.0067708	40724		1
KVTVQQVLVK	APGKQADIVLLSDARKVTVQQVLVKGEPID	LSDARKVTVQQVLVKGEPIDAQTLQAEESA	R	K	V	V	K	G	0	0	0	0	0	2	0	0	0	0	1	2	0	0	0	0	1	0	0	4	0	0	10	1	1140723	P31441	P31441	351	360	ade	Adenine deaminase	yes	yes	2;3	0.0027123	136.57	2	2	1
LAQSAPPYGNTIAR	EPIDAQTLQAEESARLAQSAPPYGNTIARQ	RLAQSAPPYGNTIARQPVSASDFALQFTPG	R	L	A	A	R	Q	3	1	1	0	0	1	0	1	0	1	1	0	0	0	2	1	1	0	1	0	0	0	14	0	14577627	P31441	P31441	377	390	ade	Adenine deaminase	yes	yes	2	0.00045034	86344	1	1	1
LIEQHNVPLHVAYR	WEIAHEGHIDALIRRLIEQHNVPLHVAYRV	RLIEQHNVPLHVAYRVASWSTARHFGLNHL	R	L	I	Y	R	V	1	1	1	0	0	1	1	0	2	1	2	0	0	0	1	0	0	0	1	2	0	0	14	0	16879158	P31441	P31441	304	317	ade	Adenine deaminase	yes	yes	2;3;4	1.3533e-46	185.77		3
LQLGMSLMIR	ENCHESYQLEEGRRKLQLGMSLMIREGSAA	EGRRKLQLGMSLMIREGSAARNLNALAPLI	K	L	Q	I	R	E	0	1	0	0	0	1	0	1	0	1	3	0	2	0	0	1	0	0	0	0	0	0	10	0	1160641	P31441	P31441	247	256	ade	Adenine deaminase	yes	yes	2	0.00018251	78516		1
LTSQGLFDGEK	IQMAFLSLPVIPALKLTSQGLFDGEKFAFT	PALKLTSQGLFDGEKFAFTTLEVTE_____	K	L	T	E	K	F	0	0	0	1	0	1	1	2	0	0	2	1	0	1	0	1	1	0	0	0	0	0	11	0	11935928	P31441	P31441	568	578	ade	Adenine deaminase	yes	yes	2	0.00095331	116.3	1	2	1		1
NPWEIAHEGHIDALIR	NEFNSPQCMLCTDDRNPWEIAHEGHIDALI	PWEIAHEGHIDALIRRLIEQHNVPLHVAYR	R	N	P	I	R	R	2	1	1	1	0	0	2	1	2	3	1	0	0	0	1	0	0	1	0	0	0	0	16	0	18699486	P31441	P31441	287	302	ade	Adenine deaminase	yes	yes	3	0.13154	73983		1
QADIVLLSDAR	RHFGLNHLGLLAPGKQADIVLLSDARKVTV	APGKQADIVLLSDARKVTVQQVLVKGEPID	K	Q	A	A	R	K	2	1	0	2	0	1	0	0	0	1	2	0	0	0	0	1	0	0	0	1	0	0	11	0	1199651	P31441	P31441	340	350	ade	Adenine deaminase	yes	yes	2	9.5819e-08	139.38	1	2	1
QPVSASDFALQFTPGK	RLAQSAPPYGNTIARQPVSASDFALQFTPG	PVSASDFALQFTPGKRYRVIDVIHNELITH	R	Q	P	G	K	R	2	0	0	1	0	2	0	1	0	0	1	1	0	2	2	2	1	0	0	1	0	0	16	0	16918519	P31441	P31441	391	406	ade	Adenine deaminase	yes	yes	2;3	2.889e-30	152.4		3	1
QPVSASDFALQFTPGKR	RLAQSAPPYGNTIARQPVSASDFALQFTPG	VSASDFALQFTPGKRYRVIDVIHNELITHS	R	Q	P	K	R	Y	2	1	0	1	0	2	0	1	0	0	1	1	0	2	2	2	1	0	0	1	0	0	17	1	1847953	P31441	P31441	391	407	ade	Adenine deaminase	yes	yes	3	0.29902	66022		1	1
RLIEQHNVPLHVAYR	PWEIAHEGHIDALIRRLIEQHNVPLHVAYR	RLIEQHNVPLHVAYRVASWSTARHFGLNHL	R	R	L	Y	R	V	1	2	1	0	0	1	1	0	2	1	2	0	0	0	1	0	0	0	1	2	0	0	15	1	18440169	P31441	P31441	303	317	ade	Adenine deaminase	yes	yes	3;4	2.8853e-13	99927		2
VASWSTAR	RLIEQHNVPLHVAYRVASWSTARHFGLNHL	PLHVAYRVASWSTARHFGLNHLGLLAPGKQ	R	V	A	A	R	H	2	1	0	0	0	0	0	0	0	0	0	0	0	0	0	2	1	1	0	1	0	0	8	0	87644537	P31441	P31441	318	325	ade	Adenine deaminase	yes	yes	2	0.021455	52716		1
VTVQQVLVK	PGKQADIVLLSDARKVTVQQVLVKGEPIDA	LSDARKVTVQQVLVKGEPIDAQTLQAEESA	K	V	T	V	K	G	0	0	0	0	0	2	0	0	0	0	1	1	0	0	0	0	1	0	0	4	0	0	9	0	10126281	P31441	P31441	352	360	ade	Adenine deaminase	yes	yes	2	0.0008578	110.81	1	1	1
YIAGVGAEYTDAPALQR	INGGEISGPIVIKGRYIAGVGAEYTDAPAL	AGVGAEYTDAPALQRIDARGATAVPGFIDA	R	Y	I	Q	R	I	4	1	0	1	0	1	1	2	0	1	1	0	0	0	1	0	1	0	2	1	0	0	17	0	17938948	P31441	P31441	58	74	ade	Adenine deaminase	yes	yes	2;3	1.0624e-24	142.1	1	3	1	1	1
HGETQANIDGLYSGHAPTPLTAR	______________________________	DGLYSGHAPTPLTARGIEQAQNLHTLLHGV	R	H	G	A	R	G	3	1	1	1	0	1	1	3	2	1	2	0	0	0	2	1	3	0	1	0	0	0	23	0	24051724	P52086	P52086	8	30	cobC	Adenosylcobalamin/alpha-ribazole phosphatase	yes	yes	3;4	0.014057	63165					2
LVTDELVIALVK	SELGKQAKDIMDAGKLVTDELVIALVKERI	AGKLVTDELVIALVKERIAQEDCRNGFLLD	K	L	V	V	K	E	1	0	0	1	0	0	1	0	0	1	3	1	0	0	0	0	1	0	0	3	0	0	12	0	13118014	P69441	P69441	58	69	adk	Adenylate kinase	yes	yes	2	0.0016339	91584					1
TIPQADAMK	QEDCRNGFLLDGFPRTIPQADAMKEAGINV	LDGFPRTIPQADAMKEAGINVDYVLEFDVP	R	T	I	M	K	E	2	0	0	1	0	1	0	0	0	1	0	1	1	0	1	0	1	0	0	0	0	0	9	0	97349027	P69441	P69441	89	97	adk	Adenylate kinase	yes	yes	2	0.010509	43808					1
VEGKDDVTGEELTTR	APSGRVYHVKFNPPKVEGKDDVTGEELTTR	VEGKDDVTGEELTTRKDDQEETVRKRLVEY	K	V	E	T	R	K	0	1	0	2	0	0	3	2	0	0	1	1	0	0	0	0	3	0	0	2	0	0	15	1	16477952	P69441	P69441	142	156	adk	Adenylate kinase	yes	yes	3	0.97121	62378					1
DDIVWTYSGVR	LLNVYNTHFKKQLSRDDIVWTYSGVRPLCD	QLSRDDIVWTYSGVRPLCDDESDSPQAITR	R	D	D	V	R	P	0	1	0	2	0	0	0	1	0	1	0	0	0	0	0	1	1	1	1	2	0	0	11	0	13096303	P13035	P13035	307	317	glpD	Aerobic glycerol-3-phosphate dehydrogenase	yes	yes	2	0.011435	45137			1
DYTLDIHDENGK	PLCDDESDSPQAITRDYTLDIHDENGKAPL	ITRDYTLDIHDENGKAPLLSVFGGKLTTYR	R	D	Y	G	K	A	0	0	1	3	0	0	1	1	1	1	1	1	0	0	0	0	1	0	1	0	0	0	12	0	14186314	P13035	P13035	333	344	glpD	Aerobic glycerol-3-phosphate dehydrogenase	yes	yes	2;3	4.94E-19	153.97			2
DYTLDIHDENGKAPLLSVFGGK	PLCDDESDSPQAITRDYTLDIHDENGKAPL	DENGKAPLLSVFGGKLTTYRKLAEHALEKL	R	D	Y	G	K	L	1	0	1	3	0	0	1	3	1	1	3	2	0	1	1	1	1	0	1	1	0	0	22	1	23881961	P13035	P13035	333	354	glpD	Aerobic glycerol-3-phosphate dehydrogenase	yes	yes	3	0.023977	28393			1
ENGLWIVEAEDIDTGKK	GGEVLTRTRATSARRENGLWIVEAEDIDTG	GLWIVEAEDIDTGKKYSWQARGLVNATGPW	R	E	N	K	K	Y	1	0	1	2	0	0	3	2	0	2	1	2	0	0	0	0	1	1	0	1	0	0	17	1	19159527	P13035	P13035	178	194	glpD	Aerobic glycerol-3-phosphate dehydrogenase	yes	yes	3	0.044989	19292			1
ESVLPGGAIEGDRDDYAAR	KLTPYYQGIGPAWTKESVLPGGAIEGDRDD	PGGAIEGDRDDYAARLRRRYPFLTESLARH	K	E	S	A	R	L	3	2	0	3	0	0	2	3	0	1	1	0	0	0	1	1	0	0	1	1	0	0	19	1	19899392	P13035	P13035	383	401	glpD	Aerobic glycerol-3-phosphate dehydrogenase	yes	yes	2;3	0.14852	67645			2
FGANSVLKPEIK	HLGKRTSLPGSTGLRFGANSVLKPEIKRGF	GLRFGANSVLKPEIKRGFEYSDCWVDDARL	R	F	G	I	K	R	1	0	1	0	0	0	1	1	0	1	1	2	0	1	1	1	0	0	0	1	0	0	12	1	13017343	P13035	P13035	125	136	glpD	Aerobic glycerol-3-phosphate dehydrogenase	yes	yes	2;3	0.030853	98048			2
GLVNATGPWVK	AEDIDTGKKYSWQARGLVNATGPWVKQFFD	WQARGLVNATGPWVKQFFDDGMHLPSPYGI	R	G	L	V	K	Q	1	0	1	0	0	0	0	2	0	0	1	1	0	0	1	0	1	1	0	2	0	0	11	0	11406291	P13035	P13035	201	211	glpD	Aerobic glycerol-3-phosphate dehydrogenase	yes	yes	2	0.03441	43635			1
GSHIVVPR	DGMHLPSPYGIRLIKGSHIVVPRVHTQKQA	YGIRLIKGSHIVVPRVHTQKQAYILQNEDK	K	G	S	P	R	V	0	1	0	0	0	0	0	1	1	1	0	0	0	0	1	1	0	0	0	2	0	0	8	0	86349774	P13035	P13035	231	238	glpD	Aerobic glycerol-3-phosphate dehydrogenase	yes	yes	2	0.011491	60799			1
IEESEINYLLNVYNTHFK	GTTDVEYKGDPKAVKIEESEINYLLNVYNT	SEINYLLNVYNTHFKKQLSRDDIVWTYSGV	K	I	E	F	K	K	0	0	3	0	0	0	3	0	1	2	2	1	0	1	0	1	1	0	2	1	0	0	18	0	22251004	P13035	P13035	284	301	glpD	Aerobic glycerol-3-phosphate dehydrogenase	yes	yes	3	0.010112	36214			1
IGLFMYDHLGK	RLPHRPHLRPAWMIRIGLFMYDHLGKRTSL	WMIRIGLFMYDHLGKRTSLPGSTGLRFGAN	R	I	G	G	K	R	0	0	0	1	0	0	0	2	1	1	2	1	1	1	0	0	0	0	1	0	0	0	11	0	12926587	P13035	P13035	103	113	glpD	Aerobic glycerol-3-phosphate dehydrogenase	yes	yes	2;3	2.7593e-06	128.38			2
LAEHALEK	PLLSVFGGKLTTYRKLAEHALEKLTPYYQG	KLTTYRKLAEHALEKLTPYYQGIGPAWTKE	K	L	A	E	K	L	2	0	0	0	0	0	2	0	1	0	2	1	0	0	0	0	0	0	0	0	0	0	8	0	90949198	P13035	P13035	361	368	glpD	Aerobic glycerol-3-phosphate dehydrogenase	yes	yes	2;3	4.2538e-12	163.9			2
LIHGGLR	EAQDLACATSSASSKLIHGGLRYLEHYEFR	ATSSASSKLIHGGLRYLEHYEFRLVSEALA	K	L	I	L	R	Y	0	1	0	0	0	0	0	2	1	1	2	0	0	0	0	0	0	0	0	0	0	0	7	0	76446571	P13035	P13035	48	54	glpD	Aerobic glycerol-3-phosphate dehydrogenase	yes	yes	2	0.007988	74597			1
LTPYYQGIGPAWTK	KLTTYRKLAEHALEKLTPYYQGIGPAWTKE	KLTPYYQGIGPAWTKESVLPGGAIEGDRDD	K	L	T	T	K	E	1	0	0	0	0	1	0	2	0	1	1	1	0	0	2	0	2	1	2	0	0	0	14	0	15938191	P13035	P13035	369	382	glpD	Aerobic glycerol-3-phosphate dehydrogenase	yes	yes	2	0.038561	37613			1
LVLANAQMVVR	KRGFEYSDCWVDDARLVLANAQMVVRKGGE	DDARLVLANAQMVVRKGGEVLTRTRATSAR	R	L	V	V	R	K	2	1	1	0	0	1	0	0	0	0	2	0	1	0	0	0	0	0	0	3	0	0	11	0	12127013	P13035	P13035	151	161	glpD	Aerobic glycerol-3-phosphate dehydrogenase	yes	yes	2	2.2944e-10	143.12			2
LVSEALAER	LIHGGLRYLEHYEFRLVSEALAEREVLLKM	EHYEFRLVSEALAEREVLLKMAPHIAFPMR	R	L	V	E	R	E	2	1	0	0	0	0	2	0	0	0	2	0	0	0	0	1	0	0	0	1	0	0	9	0	98653966	P13035	P13035	63	71	glpD	Aerobic glycerol-3-phosphate dehydrogenase	yes	yes	2	0.00095255	100.02			1
MAPHIAFPMR	RLVSEALAEREVLLKMAPHIAFPMRFRLPH	EVLLKMAPHIAFPMRFRLPHRPHLRPAWMI	K	M	A	M	R	F	2	1	0	0	0	0	0	0	1	1	0	0	2	1	2	0	0	0	0	0	0	0	10	0	11695838	P13035	P13035	77	86	glpD	Aerobic glycerol-3-phosphate dehydrogenase	yes	yes	2	0.0019608	65252			1
QAYILQNEDK	IKGSHIVVPRVHTQKQAYILQNEDKRIVFV	VHTQKQAYILQNEDKRIVFVIPWMDEFSII	K	Q	A	D	K	R	1	0	1	1	0	2	1	0	0	1	1	1	0	0	0	0	0	0	1	0	0	0	10	0	12206037	P13035	P13035	244	253	glpD	Aerobic glycerol-3-phosphate dehydrogenase	yes	yes	2	0.018731	46001			1
QAYILQNEDKR	IKGSHIVVPRVHTQKQAYILQNEDKRIVFV	HTQKQAYILQNEDKRIVFVIPWMDEFSIIG	K	Q	A	K	R	I	1	1	1	1	0	2	1	0	0	1	1	1	0	0	0	0	0	0	1	0	0	0	11	1	13767048	P13035	P13035	244	254	glpD	Aerobic glycerol-3-phosphate dehydrogenase	yes	yes	2;3	1.7667e-05	123.35			2
QGMWLNADQQSR	EWVRRADDALWRRTKQGMWLNADQQSRVSQ	RTKQGMWLNADQQSRVSQWLVEYTQQRLSL	K	Q	G	S	R	V	1	1	1	1	0	3	0	1	0	0	1	0	1	0	0	1	0	1	0	0	0	0	12	0	14326517	P13035	P13035	473	484	glpD	Aerobic glycerol-3-phosphate dehydrogenase	yes	yes	2	0.0002465	62303			1
RENGLWIVEAEDIDTGKK	KGGEVLTRTRATSARRENGLWIVEAEDIDT	GLWIVEAEDIDTGKKYSWQARGLVNATGPW	R	R	E	K	K	Y	1	1	1	2	0	0	3	2	0	2	1	2	0	0	0	0	1	1	0	1	0	0	18	2	20720538	P13035	P13035	177	194	glpD	Aerobic glycerol-3-phosphate dehydrogenase	yes	yes	3	0.00020289	58024			1
RTSLPGSTGLR	WMIRIGLFMYDHLGKRTSLPGSTGLRFGAN	HLGKRTSLPGSTGLRFGANSVLKPEIKRGF	K	R	T	L	R	F	0	2	0	0	0	0	0	2	0	0	2	0	0	0	1	2	2	0	0	0	0	0	11	1	1143636	P13035	P13035	114	124	glpD	Aerobic glycerol-3-phosphate dehydrogenase	yes	yes	2;3	0.017494	43282			2
YLEHYEFR	ATSSASSKLIHGGLRYLEHYEFRLVSEALA	LIHGGLRYLEHYEFRLVSEALAEREVLLKM	R	Y	L	F	R	L	0	1	0	0	0	0	2	0	1	0	1	0	0	1	0	0	0	0	2	0	0	0	8	0	11555349	P13035	P13035	55	62	glpD	Aerobic glycerol-3-phosphate dehydrogenase	yes	yes	3	0.002077	71692			1
YLVDHEWVR	LGEDFGHEFYEAELKYLVDHEWVRRADDAL	YEAELKYLVDHEWVRRADDALWRRTKQGMW	K	Y	L	V	R	R	0	1	0	1	0	0	1	0	1	0	1	0	0	0	0	0	0	1	1	2	0	0	9	0	12156037	P13035	P13035	453	461	glpD	Aerobic glycerol-3-phosphate dehydrogenase	yes	yes	2;3	0.00061764	114.5			2
YPFLTESLAR	IEGDRDDYAARLRRRYPFLTESLARHYART	RLRRRYPFLTESLARHYARTYGSNSELLLG	R	Y	P	A	R	H	1	1	0	0	0	0	1	0	0	0	2	0	0	1	1	1	1	0	1	0	0	0	10	0	11956237	P13035	P13035	406	415	glpD	Aerobic glycerol-3-phosphate dehydrogenase	yes	yes	2	0.00044105	69812			1
EQANVALMFLTGR	NLPGKNGLLLARELREQANVALMFLTGRDN	LREQANVALMFLTGRDNEVDKILGLEIGAD	R	E	Q	G	R	D	2	1	1	0	0	1	1	1	0	0	2	0	1	1	0	0	1	0	0	1	0	0	13	0	14487446	P0A9Q1	P0A9Q1	71	83	arcA	Aerobic respiration control protein ArcA	yes	yes	2	9.154e-16	123.67					1
FNGWELDINSR	LGTVSEERRSVESYKFNGWELDINSRSLIG	ESYKFNGWELDINSRSLIGPDGEQYKLPRS	K	F	N	S	R	S	0	1	2	1	0	0	1	1	0	1	1	0	0	1	0	1	0	1	0	0	0	0	11	0	13496364	P0A9Q1	P0A9Q1	139	149	arcA	Aerobic respiration control protein ArcA	yes	yes	2	0.0084349	78655					1
HFESTPDTPEIIATIHGEGYR	PHDRTVDVTIRRIRKHFESTPDTPEIIATI	DTPEIIATIHGEGYRFCGDLED________	K	H	F	Y	R	F	1	1	0	1	0	0	3	2	2	3	0	0	0	1	2	1	3	0	1	0	0	0	21	0	23691288	P0A9Q1	P0A9Q1	211	231	arcA	Aerobic respiration control protein ArcA	yes	yes	3;4	1.8104e-06	83423					2
SLIGPDGEQYK	ESYKFNGWELDINSRSLIGPDGEQYKLPRS	INSRSLIGPDGEQYKLPRSEFRAMLHFCEN	R	S	L	Y	K	L	0	0	0	1	0	1	1	2	0	1	1	1	0	0	1	1	0	0	1	0	0	0	11	0	12055928	P0A9Q1	P0A9Q1	150	160	arcA	Aerobic respiration control protein ArcA	yes	yes	2	0.48239	64297					1
SLIGPDGEQYKLPR	ESYKFNGWELDINSRSLIGPDGEQYKLPRS	RSLIGPDGEQYKLPRSEFRAMLHFCENPGK	R	S	L	P	R	S	0	1	0	1	0	1	1	2	0	1	2	1	0	0	2	1	0	0	1	0	0	0	14	1	15718308	P0A9Q1	P0A9Q1	150	163	arcA	Aerobic respiration control protein ArcA	yes	yes	3	0.00026886	85457					1
TMNLGTVSEER	NPRELTIRARNLLSRTMNLGTVSEERRSVE	LLSRTMNLGTVSEERRSVESYKFNGWELDI	R	T	M	E	R	R	0	1	1	0	0	0	2	1	0	0	1	0	1	0	0	1	2	0	0	1	0	0	11	0	12355816	P0A9Q1	P0A9Q1	121	131	arcA	Aerobic respiration control protein ArcA	yes	yes	2	1.0942e-05	120.99					2
TVDVTIR	LLKKMTGRELKPHDRTVDVTIRRIRKHFES	RELKPHDRTVDVTIRRIRKHFESTPDTPEI	R	T	V	I	R	R	0	1	0	1	0	0	0	0	0	1	0	0	0	0	0	0	2	0	0	2	0	0	7	0	80245487	P0A9Q1	P0A9Q1	200	206	arcA	Aerobic respiration control protein ArcA	yes	yes	2	0.0054982	86866					1
EGLIDPNHSVQIGIR	GCEFDHGTMFYTAPKEGLIDPNHSVQIGIR	EGLIDPNHSVQIGIRTEFDKDNGFTVLDAC	K	E	G	I	R	T	0	1	1	1	0	1	1	2	1	3	1	0	0	0	1	1	0	0	0	1	0	0	15	0	1646874	P60651	P60651	173	187	speB	Agmatinase	yes	yes	2;3	7.8795e-08	93494				2	1
QVSTNLAWEHNR	TSGRAGGRHGPAAIRQVSTNLAWEHNRFPW	AIRQVSTNLAWEHNRFPWNFDMRERLNVVD	R	Q	V	N	R	F	1	1	2	0	0	1	1	0	1	0	1	0	0	0	0	1	1	1	0	1	0	0	12	0	14537062	P60651	P60651	61	72	speB	Agmatinase	yes	yes	2	0.050267	36693				1
STLGHQYDNSLVSNAFGFLR	______________________________	QYDNSLVSNAFGFLRLPMNFQPYDSDADWV	M	S	T	L	R	L	1	1	2	1	0	1	0	2	1	0	3	0	0	2	0	3	1	0	1	1	0	0	20	0	22250865	P60651	P60651	2	21	speB	Agmatinase	yes	yes	3	2.2777e-05	85937				1
DHHVDVTYK	______________________________	AAVVTKDHHVDVTYKTLRSLKHGEALLKME	K	D	H	Y	K	T	0	0	0	2	0	0	0	0	2	0	0	1	0	0	0	0	1	0	1	2	0	0	9	0	11125251	P39451	P39451	9	17	adhP	Alcohol dehydrogenase, propanol-preferring	yes	yes	3	0.0013731	61161					1
LVLDGIEVVGSLVGTR	AVGLPPESMSLDIPRLVLDGIEVVGSLVGT	VLDGIEVVGSLVGTRQDLTEAFQFAAEGKV	R	L	V	T	R	Q	0	1	0	1	0	0	1	3	0	1	3	0	0	0	0	1	1	0	0	4	0	0	16	0	16259352	P39451	P39451	272	287	adhP	Alcohol dehydrogenase, propanol-preferring	yes	yes	2	2.2325e-14	115.34					1
QDLTEAFQFAAEGK	VLDGIEVVGSLVGTRQDLTEAFQFAAEGKV	RQDLTEAFQFAAEGKVVPKVALRPLADINT	R	Q	D	G	K	V	3	0	0	1	0	2	2	1	0	0	1	1	0	2	0	0	1	0	0	0	0	0	14	0	15537362	P39451	P39451	288	301	adhP	Alcohol dehydrogenase, propanol-preferring	yes	yes	2	0.038269	37681					1
TGGAHAAVVTAVAK	INSHTEDAAKIVQEKTGGAHAAVVTAVAKA	KTGGAHAAVVTAVAKAAFNSAVDAVRAGGR	K	T	G	A	K	A	5	0	0	0	0	0	0	2	1	0	0	1	0	0	0	0	2	0	0	3	0	0	14	0	12516935	P39451	P39451	226	239	adhP	Alcohol dehydrogenase, propanol-preferring	yes	yes	2	1.2001e-10	123.79				1	1
AAALAAADAR	EYASFTQEQVDKIFRAAALAAADARIPLAK	DKIFRAAALAAADARIPLAKMAVAESGMGI	R	A	A	A	R	I	7	1	0	1	0	0	0	0	0	0	1	0	0	0	0	0	0	0	0	0	0	0	10	0	89948248	P0A9Q7	P0A9Q7	37	46	adhE	Aldehyde-alcohol dehydrogenase;Alcohol dehydrogenase;Acetaldehyde dehydrogenase [acetylating];Pyruvate-formate-lyase deactivase	yes	yes	2	0.0077665	49715		1
DLIGWIDQPSVELSNALMHHPDINLILATGGPGMVKAAYSSGK	ADIVLQAAIAAGAPKDLIGWIDQPSVELSN	TGGPGMVKAAYSSGKPAIGVGAGNTPVVID	K	D	L	G	K	P	4	0	2	3	0	1	1	5	2	4	5	2	2	0	3	4	1	1	1	2	0	0	43	1	4515293	P0A9Q7	P0A9Q7	165	207	adhE	Aldehyde-alcohol dehydrogenase;Alcohol dehydrogenase;Acetaldehyde dehydrogenase [acetylating];Pyruvate-formate-lyase deactivase	yes	yes	5	0.051501	32833				1
QTAFSQYDRPQAR	ICNVIRYNANDNPTKQTAFSQYDRPQARRR	TKQTAFSQYDRPQARRRYAEIADHLGLSAP	K	Q	T	A	R	R	2	2	0	1	0	3	0	0	0	0	0	0	0	1	1	1	1	0	1	0	0	0	13	1	15667539	P0A9Q7	P0A9Q7	760	772	adhE	Aldehyde-alcohol dehydrogenase;Alcohol dehydrogenase;Acetaldehyde dehydrogenase [acetylating];Pyruvate-formate-lyase deactivase	yes	yes	3	0.044102	26711					1
AAEELNKR	LTEIVAKIDTGAEKRAAEELNKRDAYDVLI	DTGAEKRAAEELNKRDAYDVLIVGSGPAGA	R	A	A	K	R	D	2	1	1	0	0	0	2	0	0	0	1	1	0	0	0	0	0	0	0	0	0	0	8	1	92949304	P35340	P35340	203	210	ahpF	Alkyl hydroperoxide reductase subunit F	yes	yes	2	0.001264	114.78			1
ADQVLQDK	IVEHVTLLEFAPEMKADQVLQDKLRSLKNV	EFAPEMKADQVLQDKLRSLKNVDIILNAQT	K	A	D	D	K	L	1	0	0	2	0	2	0	0	0	0	1	1	0	0	0	0	0	0	0	1	0	0	8	0	91546616	P35340	P35340	392	399	ahpF	Alkyl hydroperoxide reductase subunit F	yes	yes	2	0.0022706	84743			1
ADQVLQDKLR	IVEHVTLLEFAPEMKADQVLQDKLRSLKNV	APEMKADQVLQDKLRSLKNVDIILNAQTTE	K	A	D	L	R	S	1	1	0	2	0	2	0	0	0	0	2	1	0	0	0	0	0	0	0	1	0	0	10	1	11846513	P35340	P35340	392	401	ahpF	Alkyl hydroperoxide reductase subunit F	yes	yes	3	0.0028956	48.44			1
ASLSAFDYLIR	VPYKQIIIATGEGAKASLSAFDYLIRTKTA	EGAKASLSAFDYLIRTKTA___________	K	A	S	I	R	T	2	1	0	1	0	0	0	0	0	1	2	0	0	1	0	2	0	0	1	0	0	0	11	0	12546608	P35340	P35340	507	517	ahpF	Alkyl hydroperoxide reductase subunit F	yes	yes	2	2.2156e-64	213.85			1	1	1
DAYDVLIVGSGPAGAAAAIYSAR	DTGAEKRAAEELNKRDAYDVLIVGSGPAGA	GSGPAGAAAAIYSARKGIRTGLMGERFGGQ	R	D	A	A	R	K	7	1	0	2	0	0	0	3	0	2	1	0	0	0	1	2	0	0	2	2	0	0	23	0	22071222	P35340	P35340	211	233	ahpF	Alkyl hydroperoxide reductase subunit F	yes	yes	2;3	1.3357e-45	145.55		2	5
EAQSLLEQIR	SLVLALLWTGGHPSKEAQSLLEQIRHIDGD	GHPSKEAQSLLEQIRHIDGDFEFETYYSLS	K	E	A	I	R	H	1	1	0	0	0	2	2	0	0	1	2	0	0	0	0	1	0	0	0	0	0	0	10	0	11856354	P35340	P35340	104	113	ahpF	Alkyl hydroperoxide reductase subunit F	yes	yes	2	9.7278e-06	144.12			1	1	1
EDNSLPVR	LLAEIAELSDKVTFKEDNSLPVRKPSFLIT	SDKVTFKEDNSLPVRKPSFLITNPGSNQGP	K	E	D	V	R	K	0	1	1	1	0	0	1	0	0	0	1	0	0	0	1	1	0	0	0	1	0	0	8	0	92846141	P35340	P35340	54	61	ahpF	Alkyl hydroperoxide reductase subunit F	yes	yes	2	0.0041695	79469		1	1		1
ELLAEIAELSDK	LIATLDDSAKSAEIKELLAEIAELSDKVTF	EIKELLAEIAELSDKVTFKEDNSLPVRKPS	K	E	L	D	K	V	2	0	0	1	0	0	3	0	0	1	3	1	0	0	0	1	0	0	0	0	0	0	12	0	13297028	P35340	P35340	38	49	ahpF	Alkyl hydroperoxide reductase subunit F	yes	yes	2	6.0317e-65	215.06		1	1		1
ELLAEIAELSDKVTFK	LIATLDDSAKSAEIKELLAEIAELSDKVTF	LLAEIAELSDKVTFKEDNSLPVRKPSFLIT	K	E	L	F	K	E	2	0	0	1	0	0	3	0	0	1	3	2	0	1	0	1	1	0	0	1	0	0	16	1	18049822	P35340	P35340	38	53	ahpF	Alkyl hydroperoxide reductase subunit F	yes	yes	2;3	3.6508e-18	123.95		1	3
ELLAEIAELSDKVTFKEDNSLPVR	LIATLDDSAKSAEIKELLAEIAELSDKVTF	SDKVTFKEDNSLPVRKPSFLITNPGSNQGP	K	E	L	V	R	K	2	1	1	2	0	0	4	0	0	1	4	2	0	1	1	2	1	0	0	2	0	0	24	2	27154331	P35340	P35340	38	61	ahpF	Alkyl hydroperoxide reductase subunit F	yes	yes	4	1.095e-42	136.64			1
FGGQILDTVDIENYISVPK	YSARKGIRTGLMGERFGGQILDTVDIENYI	ILDTVDIENYISVPKTEGQKLAGALKVHVD	R	F	G	P	K	T	0	0	1	2	0	1	1	2	0	3	1	1	0	1	1	1	1	0	1	2	0	0	19	0	21070837	P35340	P35340	245	263	ahpF	Alkyl hydroperoxide reductase subunit F	yes	yes	2;3	7.5665e-30	136.92			3
GVFAAGDCTTVPYK	MGEIIIDAKCETNVKGVFAAGDCTTVPYKQ	KGVFAAGDCTTVPYKQIIIATGEGAKASLS	K	G	V	Y	K	Q	2	0	0	1	1	0	0	2	0	0	0	1	0	1	1	0	2	0	1	2	0	0	14	0	14276755	P35340	P35340	482	495	ahpF	Alkyl hydroperoxide reductase subunit F	yes	yes	2	0.00049816	70942			1
GVTYCPHCDGPLFK	WRNMNVPGEDQYRTKGVTYCPHCDGPLFKG	KGVTYCPHCDGPLFKGKRVAVIGGGNSGVE	K	G	V	F	K	G	0	0	0	1	2	0	0	2	1	0	1	1	0	1	2	0	1	0	1	1	0	0	14	0	15356901	P35340	P35340	341	354	ahpF	Alkyl hydroperoxide reductase subunit F	yes	yes	2	4.4757e-37	175.49			1
HTAIDGGTFQNEITDR	VQALNLMSVLNPRIKHTAIDGGTFQNEITD	TAIDGGTFQNEITDRNVMGVPAVFVNGKEF	K	H	T	D	R	N	1	1	1	2	0	1	1	2	1	2	0	0	0	1	0	0	3	0	0	0	0	0	16	0	17738282	P35340	P35340	151	166	ahpF	Alkyl hydroperoxide reductase subunit F	yes	yes	2;3	1.8184e-45	182.07		2	6	1	1
IKHTAIDGGTFQNEITDR	DVVQALNLMSVLNPRIKHTAIDGGTFQNEI	TAIDGGTFQNEITDRNVMGVPAVFVNGKEF	R	I	K	D	R	N	1	1	1	2	0	1	1	2	1	3	0	1	0	1	0	0	3	0	0	0	0	0	18	1	20150072	P35340	P35340	149	166	ahpF	Alkyl hydroperoxide reductase subunit F	yes	yes	2;3;4	2.4108e-38	157.38			3
KPSFLITNPGSNQGPR	SDKVTFKEDNSLPVRKPSFLITNPGSNQGP	PSFLITNPGSNQGPRFAGSPLGHEFTSLVL	R	K	P	P	R	F	0	1	2	0	0	1	0	2	0	1	1	1	0	1	3	2	1	0	0	0	0	0	16	1	17119006	P35340	P35340	62	77	ahpF	Alkyl hydroperoxide reductase subunit F	yes	yes	2;3	3.4024e-36	164.53			2		2
LIPAAVEGGLHQIETASGAVLK	DEYDVDVIDSQSASKLIPAAVEGGLHQIET	GGLHQIETASGAVLKARSIIVATGAKWRNM	K	L	I	L	K	A	4	0	0	0	0	1	2	3	1	2	3	1	0	0	1	1	1	0	0	2	0	0	22	0	21732107	P35340	P35340	293	314	ahpF	Alkyl hydroperoxide reductase subunit F	yes	yes	2;3	4.2832e-91	205.12		1	3	1	1
LTKPVELIATLDDSAK	LDTNMKTQLKAYLEKLTKPVELIATLDDSA	TKPVELIATLDDSAKSAEIKELLAEIAELS	K	L	T	A	K	S	2	0	0	2	0	0	1	0	0	1	3	2	0	0	1	1	2	0	0	1	0	0	16	1	1712956	P35340	P35340	17	32	ahpF	Alkyl hydroperoxide reductase subunit F	yes	yes	2;3	1.5878e-24	151.66			10	2	2
MGEIIIDAK	LPNTNWLEGAVERNRMGEIIIDAKCETNVK	AVERNRMGEIIIDAKCETNVKGVFAAGDCT	R	M	G	A	K	C	1	0	0	1	0	0	1	1	0	3	0	1	1	0	0	0	0	0	0	0	0	0	9	0	98852632	P35340	P35340	467	475	ahpF	Alkyl hydroperoxide reductase subunit F	yes	yes	2	0.0001996	97635	1		6		1
MLDTNMK	______________________________	______________________________	-	M	L	M	K	T	0	0	1	1	0	0	0	0	0	0	1	1	2	0	0	0	1	0	0	0	0	0	7	0	85138811	P35340	P35340	1	7	ahpF	Alkyl hydroperoxide reductase subunit F	yes	yes	2	0.003979	97068			3
MTLTEIVAK	VPAVFVNGKEFGQGRMTLTEIVAKIDTGAE	EFGQGRMTLTEIVAKIDTGAEKRAAEELNK	R	M	T	A	K	I	1	0	0	0	0	0	1	0	0	1	1	1	1	0	0	0	2	0	0	1	0	0	9	0	10045576	P35340	P35340	186	194	ahpF	Alkyl hydroperoxide reductase subunit F	yes	yes	2	0.00046534	101.43			2		1
NMNVPGEDQYR	LKARSIIVATGAKWRNMNVPGEDQYRTKGV	AKWRNMNVPGEDQYRTKGVTYCPHCDGPLF	R	N	M	Y	R	T	0	1	2	1	0	1	1	1	0	0	0	0	1	0	1	0	0	0	1	1	0	0	11	0	13215721	P35340	P35340	328	338	ahpF	Alkyl hydroperoxide reductase subunit F	yes	yes	1;2	1.1905e-05	120.12	1	1	4	2	2
NRMGEIIIDAK	GLLPNTNWLEGAVERNRMGEIIIDAKCETN	AVERNRMGEIIIDAKCETNVKGVFAAGDCT	R	N	R	A	K	C	1	1	1	1	0	0	1	1	0	3	0	1	1	0	0	0	0	0	0	0	0	0	11	1	12586704	P35340	P35340	465	475	ahpF	Alkyl hydroperoxide reductase subunit F	yes	yes	2	0.017751	42395			1
NVDIILNAQTTEVK	MKADQVLQDKLRSLKNVDIILNAQTTEVKG	KNVDIILNAQTTEVKGDGSKVVGLEYRDRV	K	N	V	V	K	G	1	0	2	1	0	1	1	0	0	2	1	1	0	0	0	0	2	0	0	2	0	0	14	0	1556841	P35340	P35340	405	418	ahpF	Alkyl hydroperoxide reductase subunit F	yes	yes	2	1.0661e-46	187.85		1	3	1	1
NVDIILNAQTTEVKGDGSK	MKADQVLQDKLRSLKNVDIILNAQTTEVKG	ILNAQTTEVKGDGSKVVGLEYRDRVSGDIH	K	N	V	S	K	V	1	0	2	2	0	1	1	2	0	2	1	2	0	0	0	1	2	0	0	2	0	0	19	1	20010378	P35340	P35340	405	423	ahpF	Alkyl hydroperoxide reductase subunit F	yes	yes	2;3	1.9399e-228	292.81		1	5		1
NVMGVPAVFVNGK	TAIDGGTFQNEITDRNVMGVPAVFVNGKEF	DRNVMGVPAVFVNGKEFGQGRMTLTEIVAK	R	N	V	G	K	E	1	0	2	0	0	0	0	2	0	0	0	1	1	1	1	0	0	0	0	4	0	0	13	0	13307067	P35340	P35340	167	179	ahpF	Alkyl hydroperoxide reductase subunit F	yes	yes	2	1.9492e-14	140.75			2
PSFLITNPGSNQGPR	DKVTFKEDNSLPVRKPSFLITNPGSNQGPR	PSFLITNPGSNQGPRFAGSPLGHEFTSLVL	K	P	S	P	R	F	0	1	2	0	0	1	0	2	0	1	1	0	0	1	3	2	1	0	0	0	0	0	15	0	15838056	P35340	P35340	63	77	ahpF	Alkyl hydroperoxide reductase subunit F	yes	yes	2	0.0020437	53569			1
PVELIATLDDSAK	NMKTQLKAYLEKLTKPVELIATLDDSAKSA	TKPVELIATLDDSAKSAEIKELLAEIAELS	K	P	V	A	K	S	2	0	0	2	0	0	1	0	0	1	2	1	0	0	1	1	1	0	0	1	0	0	13	0	13707293	P35340	P35340	20	32	ahpF	Alkyl hydroperoxide reductase subunit F	yes	yes	2	2.2305e-16	145.55			1
QIIIATGEGAK	KGVFAAGDCTTVPYKQIIIATGEGAKASLS	VPYKQIIIATGEGAKASLSAFDYLIRTKTA	K	Q	I	A	K	A	2	0	0	0	0	1	1	2	0	3	0	1	0	0	0	0	1	0	0	0	0	0	11	0	10996237	P35340	P35340	496	506	ahpF	Alkyl hydroperoxide reductase subunit F	yes	yes	2	0.011411	45161			1
RAAEELNKR	TLTEIVAKIDTGAEKRAAEELNKRDAYDVL	DTGAEKRAAEELNKRDAYDVLIVGSGPAGA	K	R	A	K	R	D	2	2	1	0	0	0	2	0	0	0	1	1	0	0	0	0	0	0	0	0	0	0	9	2	10855942	P35340	P35340	202	210	ahpF	Alkyl hydroperoxide reductase subunit F	yes	yes	2;3	0.00027478	115.71			3
SIIVATGAK	LHQIETASGAVLKARSIIVATGAKWRNMNV	AVLKARSIIVATGAKWRNMNVPGEDQYRTK	R	S	I	A	K	W	2	0	0	0	0	0	0	1	0	2	0	1	0	0	0	1	1	0	0	1	0	0	9	0	85851747	P35340	P35340	317	325	ahpF	Alkyl hydroperoxide reductase subunit F	yes	yes	2	0.00067457	93374			1	1
TGLMGER	AGAAAAIYSARKGIRTGLMGERFGGQILDT	YSARKGIRTGLMGERFGGQILDTVDIENYI	R	T	G	E	R	F	0	1	0	0	0	0	1	2	0	0	1	0	1	0	0	0	1	0	0	0	0	0	7	0	76236942	P35340	P35340	238	244	ahpF	Alkyl hydroperoxide reductase subunit F	yes	yes	2	0.0044048	84244			3	1	2
VAVIGGGNSGVEAAIDLAGIVEHVTLLEFAPEMK	TYCPHCDGPLFKGKRVAVIGGGNSGVEAAI	IVEHVTLLEFAPEMKADQVLQDKLRSLKNV	R	V	A	M	K	A	5	0	1	1	0	0	4	5	1	3	3	1	1	1	1	1	1	0	0	5	0	0	34	0	34057854	P35340	P35340	358	391	ahpF	Alkyl hydroperoxide reductase subunit F	yes	yes	3;4	6.6537e-81	143.83		1	4
VHVDEYDVDVIDSQSASK	SVPKTEGQKLAGALKVHVDEYDVDVIDSQS	DEYDVDVIDSQSASKLIPAAVEGGLHQIET	K	V	H	S	K	L	1	0	0	4	0	1	1	0	1	1	0	1	0	0	0	3	0	0	1	4	0	0	18	0	20049276	P35340	P35340	275	292	ahpF	Alkyl hydroperoxide reductase subunit F	yes	yes	2;3	3.9466e-78	200.44	1	1	6	2	1
VTFKEDNSLPVR	EIKELLAEIAELSDKVTFKEDNSLPVRKPS	SDKVTFKEDNSLPVRKPSFLITNPGSNQGP	K	V	T	V	R	K	0	1	1	1	0	0	1	0	0	0	1	1	0	1	1	1	1	0	0	2	0	0	12	1	14037409	P35340	P35340	50	61	ahpF	Alkyl hydroperoxide reductase subunit F	yes	yes	2;3	1.1328e-06	127.17			3	1	1
VVGLEYR	ILNAQTTEVKGDGSKVVGLEYRDRVSGDIH	EVKGDGSKVVGLEYRDRVSGDIHNIELAGI	K	V	V	Y	R	D	0	1	0	0	0	0	1	1	0	0	1	0	0	0	0	0	0	0	1	2	0	0	7	0	83445995	P35340	P35340	424	430	ahpF	Alkyl hydroperoxide reductase subunit F	yes	yes	2	0.0058047	83614			1
LEEGLVELR	LFNSKLSDDPIYRKRLEEGLVELRGEKQIE	PIYRKRLEEGLVELRGEKQIEIKSGAKTSV	R	L	E	L	R	G	0	1	0	0	0	0	3	1	0	0	3	0	0	0	0	0	0	0	0	1	0	0	9	0	10565815	P0ABN5	P0ABN5	204	212	dcuA	Anaerobic C4-dicarboxylate transporter DcuA	yes	yes	2	0.00094747	81548				1	1
AYSGVRPLVASDDDPSGR	GEKLAPVMAKTRILRAYSGVRPLVASDDDP	GVRPLVASDDDPSGRNVSRGIVLLDHAERD	R	A	Y	G	R	N	2	2	0	3	0	0	0	2	0	0	1	0	0	0	2	3	0	0	1	2	0	0	18	1	18608966	P0A9C0	P0A9C0	310	327	glpA	Anaerobic glycerol-3-phosphate dehydrogenase subunit A	yes	yes	3	0.0056239	40085		1
IIEPAVNPALIGAVK	EAGISAEAIDPQQARIIEPAVNPALIGAVK	IIEPAVNPALIGAVKVPDGTVDPFRLTAAN	R	I	I	V	K	V	3	0	1	0	0	0	1	1	0	3	1	1	0	0	2	0	0	0	0	2	0	0	15	0	15039025	P0A9C0	P0A9C0	128	142	glpA	Anaerobic glycerol-3-phosphate dehydrogenase subunit A	yes	yes	2	4.1946e-14	114.83		1
PLVASDDDPSGR	VMAKTRILRAYSGVRPLVASDDDPSGRNVS	GVRPLVASDDDPSGRNVSRGIVLLDHAERD	R	P	L	G	R	N	1	1	0	3	0	0	0	1	0	0	1	0	0	0	2	2	0	0	0	1	0	0	12	0	12275731	P0A9C0	P0A9C0	316	327	glpA	Anaerobic glycerol-3-phosphate dehydrogenase subunit A	yes	yes	2	0.0014473	56563		1
VPDGTVDPFR	IIEPAVNPALIGAVKVPDGTVDPFRLTAAN	IGAVKVPDGTVDPFRLTAANMLDAKEHGAV	K	V	P	F	R	L	0	1	0	2	0	0	0	1	0	0	0	0	0	1	2	0	1	0	0	2	0	0	10	0	11015455	P0A9C0	P0A9C0	143	152	glpA	Anaerobic glycerol-3-phosphate dehydrogenase subunit A	yes	yes	2	0.052111	36334		1
YAVTDAESAR	GATGRNHGLLHSGARYAVTDAESARECISE	HSGARYAVTDAESARECISENQILKRIARH	R	Y	A	A	R	E	3	1	0	1	0	0	1	0	0	0	0	0	0	0	0	1	1	0	1	1	0	0	10	0	1081504	P0A9C0	P0A9C0	60	69	glpA	Anaerobic glycerol-3-phosphate dehydrogenase subunit A	yes	yes	2	0.0023007	56258		1
LKDGALYDEALK	YPGPKQAGPDGERLRLKDGALYDEALKYCI	RLRLKDGALYDEALKYCINCKRCEVACPSD	R	L	K	L	K	Y	2	0	0	2	0	0	1	1	0	0	3	2	0	0	0	0	0	0	1	0	0	0	12	1	13347082	P0A996	P0A996	43	54	glpC	Anaerobic glycerol-3-phosphate dehydrogenase subunit C	yes	yes	2	0.05116	74841	1
SVAAQQAQYK	TLPKYSFGTFRRWYRSVAAQQAQYKDQVAF	RRWYRSVAAQQAQYKDQVAFFHGCFVNYNH	R	S	V	Y	K	D	3	0	0	0	0	3	0	0	0	0	0	1	0	0	0	1	0	0	1	1	0	0	10	0	10925564	P0A996	P0A996	151	160	glpC	Anaerobic glycerol-3-phosphate dehydrogenase subunit C	yes	yes	2	0.0042929	53166		1		1
VNPGYPGPK	CIKCTVCTTACPVSRVNPGYPGPKQAGPDG	ACPVSRVNPGYPGPKQAGPDGERLRLKDGA	R	V	N	P	K	Q	0	0	1	0	0	0	0	2	0	0	0	1	0	0	3	0	0	0	1	1	0	0	9	0	92748142	P0A996	P0A996	24	32	glpC	Anaerobic glycerol-3-phosphate dehydrogenase subunit C	yes	yes	2	0.015319	47849	1
AVLDISVER	AMTGKPTSPLGLAAKAVLDISVEREACPMH	LGLAAKAVLDISVEREACPMHLAPTSSTVN	K	A	V	E	R	E	1	1	0	1	0	0	1	0	0	1	1	0	0	0	0	1	0	0	0	2	0	0	9	0	10005553	P17115	P17115	136	144	gutQ	Arabinose 5-phosphate isomerase GutQ	yes	yes	2	0.001124	79906				1
DVMLFISYSGGAK	PAEALHGDLGMIESRDVMLFISYSGGAKEL	SRDVMLFISYSGGAKELDLIIPRLEDKSIA	R	D	V	A	K	E	1	0	0	1	0	0	0	2	0	1	1	1	1	1	0	2	0	0	1	1	0	0	13	0	13866853	P17115	P17115	91	103	gutQ	Arabinose 5-phosphate isomerase GutQ	yes	yes	2	2.7996e-13	130.94				1
ELDLIIPR	SRDVMLFISYSGGAKELDLIIPRLEDKSIA	SYSGGAKELDLIIPRLEDKSIALLAMTGKP	K	E	L	P	R	L	0	1	0	1	0	0	1	0	0	2	2	0	0	0	1	0	0	0	0	0	0	0	8	0	96757023	P17115	P17115	104	111	gutQ	Arabinose 5-phosphate isomerase GutQ	yes	yes	2	0.0038118	80462				1
GFNEEDFAR	LMMGDALAMAVMQARGFNEEDFARSHPAGA	AVMQARGFNEEDFARSHPAGALGARLLNKV	R	G	F	A	R	S	1	1	1	1	0	0	2	1	0	0	0	0	0	2	0	0	0	0	0	0	0	0	9	0	10834621	P17115	P17115	176	184	gutQ	Arabinose 5-phosphate isomerase GutQ	yes	yes	2	0.00094215	103.74				1
IAATLASTGTPAFFVHPAEALHGDLGMIESR	VVVSGIGKSGHIGKKIAATLASTGTPAFFV	PAEALHGDLGMIESRDVMLFISYSGGAKEL	K	I	A	S	R	D	6	1	0	1	0	0	2	3	2	2	3	0	1	2	2	2	3	0	0	1	0	0	31	0	31796074	P17115	P17115	60	90	gutQ	Arabinose 5-phosphate isomerase GutQ	yes	yes	3;4	8.2163e-28	100.58				2
ITAAPVVDENGK	QSRAIDAKEILMKRKITAAPVVDENGKLTG	KRKITAAPVVDENGKLTGAINLQDFYQAGI	K	I	T	G	K	L	2	0	1	1	0	0	1	1	0	1	0	1	0	0	1	0	1	0	0	2	0	0	12	0	1212635	P17115	P17115	294	305	gutQ	Arabinose 5-phosphate isomerase GutQ	yes	yes	2	2.9476e-15	157.66				1
KITAAPVVDENGK	SQSRAIDAKEILMKRKITAAPVVDENGKLT	KRKITAAPVVDENGKLTGAINLQDFYQAGI	R	K	I	G	K	L	2	0	1	1	0	0	1	1	0	1	0	2	0	0	1	0	1	0	0	2	0	0	13	1	1340.73	P17115	P17115	293	305	gutQ	Arabinose 5-phosphate isomerase GutQ	yes	yes	3	0.00018453	80905				1
LGDDFVR	TLMLELQEASRLPERLGDDFVRAANIILHC	EASRLPERLGDDFVRAANIILHCEGKVVVS	R	L	G	V	R	A	0	1	0	2	0	0	0	1	0	0	1	0	0	1	0	0	0	0	0	1	0	0	7	0	82040792	P17115	P17115	27	33	gutQ	Arabinose 5-phosphate isomerase GutQ	yes	yes	2	0.026926	53554				1
LTGAINLQDFYQAGII	KRKITAAPVVDENGKLTGAINLQDFYQAGI	TGAINLQDFYQAGII_______________	K	L	T	I	I	-	2	0	1	1	0	2	0	2	0	3	2	0	0	1	0	0	1	0	1	0	0	0	16	0	17359145	P17115	P17115	306	321	gutQ	Arabinose 5-phosphate isomerase GutQ	yes	yes	2	0.00073046	59542				1
PTSPLGLAAK	RLEDKSIALLAMTGKPTSPLGLAAKAVLDI	AMTGKPTSPLGLAAKAVLDISVEREACPMH	K	P	T	A	K	A	2	0	0	0	0	0	0	1	0	0	2	1	0	0	2	1	1	0	0	0	0	0	10	0	95355458	P17115	P17115	126	135	gutQ	Arabinose 5-phosphate isomerase GutQ	yes	yes	2	0.0013126	61679				1
QTLMLELQEASR	______________________________	AGRQTLMLELQEASRLPERLGDDFVRAANI	R	Q	T	S	R	L	1	1	0	0	0	2	2	0	0	0	3	0	1	0	0	1	1	0	0	0	0	0	12	0	14177235	P17115	P17115	11	22	gutQ	Arabinose 5-phosphate isomerase GutQ	yes	yes	2	0.0025274	81865				2
RDDAIPQVALTASVMDAMLELSR	ALGARLLNKVHHLMRRDDAIPQVALTASVM	ALTASVMDAMLELSRTGLGLVAVCDAQQQV	R	R	D	S	R	T	4	2	0	3	0	1	1	0	0	1	3	0	2	0	1	2	1	0	0	2	0	0	23	1	25012618	P17115	P17115	205	227	gutQ	Arabinose 5-phosphate isomerase GutQ	yes	yes	3	0.00080029	66613				1
SEALLNAGR	______________________________	______________________________	M	S	E	G	R	Q	2	1	1	0	0	0	1	1	0	0	2	0	0	0	0	1	0	0	0	0	0	0	9	0	92949304	P17115	P17115	2	10	gutQ	Arabinose 5-phosphate isomerase GutQ	yes	yes	2	0.0014303	77058				1
SIALLAMTGK	GAKELDLIIPRLEDKSIALLAMTGKPTSPL	RLEDKSIALLAMTGKPTSPLGLAAKAVLDI	K	S	I	G	K	P	2	0	0	0	0	0	0	1	0	1	2	1	1	0	0	1	1	0	0	0	0	0	10	0	10035736	P17115	P17115	116	125	gutQ	Arabinose 5-phosphate isomerase GutQ	yes	yes	2	0.0064747	44318				1
SIALLAMTGKPTSPLGLAAK	GAKELDLIIPRLEDKSIALLAMTGKPTSPL	AMTGKPTSPLGLAAKAVLDISVEREACPMH	K	S	I	A	K	A	4	0	0	0	0	0	0	2	0	1	4	2	1	0	2	2	2	0	0	0	0	0	20	1	19391176	P17115	P17115	116	135	gutQ	Arabinose 5-phosphate isomerase GutQ	yes	yes	2;3	1.0154e-31	140.95				3
WLVGGGALTTPVNEAMTVGGTTLQSQSR	QQQVQGVFTDGDLRRWLVGGGALTTPVNEA	EAMTVGGTTLQSQSRAIDAKEILMKRKITA	R	W	L	S	R	A	2	1	1	0	0	2	1	5	0	0	3	0	1	0	1	2	5	1	0	3	0	0	28	0	28304283	P17115	P17115	254	281	gutQ	Arabinose 5-phosphate isomerase GutQ	yes	yes	3	3.1193e-11	81315				1
GFTAEDFALSHPGGALGR	LVMGDALAVALLKARGFTAEDFALSHPGGA	AEDFALSHPGGALGRKLLLRVNDIMHTGDE	R	G	F	G	R	K	3	1	0	1	0	0	1	4	1	0	2	0	0	2	1	1	1	0	0	0	0	0	18	0	18018747	P45395	P45395	183	200	kdsD	Arabinose 5-phosphate isomerase KdsD	yes	yes	3	9.487e-16	103.79				1	1
VRPGILAVEALNLMQSR	RQLSIADVMTPGGIRVRPGILAVEALNLMQ	PGILAVEALNLMQSRHITSVMVADGDHLLG	R	V	R	S	R	H	2	2	1	0	0	1	1	1	0	1	3	0	1	0	1	1	0	0	0	2	0	0	17	1	18660509	P45395	P45395	284	300	kdsD	Arabinose 5-phosphate isomerase KdsD	yes	yes	3	0.00024979	59728				1
AGCEEKVNDVAVK	RVFKKCTGASPSEFRAGCEEKVNDVAVKLS	FRAGCEEKVNDVAVKLS_____________	R	A	G	V	K	L	2	0	1	1	1	0	2	1	0	0	0	2	0	0	0	0	0	0	0	3	0	0	13	1	13606657	P0A9E0	P0A9E0	278	290	araC	Arabinose operon regulatory protein	yes	yes	3	0.00023466	58172				1
CTGASPSEFR	VGFDDQLYFSRVFKKCTGASPSEFRAGCEE	RVFKKCTGASPSEFRAGCEEKVNDVAVKLS	K	C	T	F	R	A	1	1	0	0	1	0	1	1	0	0	0	0	0	1	1	2	1	0	0	0	0	0	10	0	10534549	P0A9E0	P0A9E0	268	277	araC	Arabinose operon regulatory protein	yes	yes	2	0.00037004	85731					1
EWYHQWVYFR	PPGEIHHYGRHPEAREWYHQWVYFRPRAYW	HPEAREWYHQWVYFRPRAYWHEWLNWPSIF	R	E	W	F	R	P	0	1	0	0	0	1	1	0	1	0	0	0	0	1	0	0	0	2	2	1	0	0	10	0	15126939	P0A9E0	P0A9E0	90	99	araC	Arabinose operon regulatory protein	yes	yes	2;3	0.0028219	136.16				2
EWYHQWVYFRPR	PPGEIHHYGRHPEAREWYHQWVYFRPRAYW	EAREWYHQWVYFRPRAYWHEWLNWPSIFAN	R	E	W	P	R	A	0	2	0	0	0	1	1	0	1	0	0	0	0	1	1	0	0	2	2	1	0	0	12	1	17658477	P0A9E0	P0A9E0	90	101	araC	Arabinose operon regulatory protein	yes	yes	3	0.027726	31597				1
GYILNLTIR	NGYLDFFIDRPLGMKGYILNLTIRGQGVVK	RPLGMKGYILNLTIRGQGVVKNQGREFVCR	K	G	Y	I	R	G	0	1	1	0	0	0	0	1	0	2	2	0	0	0	0	0	1	0	1	0	0	0	9	0	10616233	P0A9E0	P0A9E0	44	52	araC	Arabinose operon regulatory protein	yes	yes	2	0.0005469	124.08				1	1
KCTGASPSEFR	NVGFDDQLYFSRVFKKCTGASPSEFRAGCE	RVFKKCTGASPSEFRAGCEEKVNDVAVKLS	K	K	C	F	R	A	1	1	0	0	1	0	1	1	0	0	0	1	0	1	1	2	1	0	0	0	0	0	11	1	11815499	P0A9E0	P0A9E0	267	277	araC	Arabinose operon regulatory protein	yes	yes	3	0.0045201	76332				1
LLLSTTR	SVLSWREDQRISQAKLLLSTTRMPIATVGR	DQRISQAKLLLSTTRMPIATVGRNVGFDDQ	K	L	L	T	R	M	0	1	0	0	0	0	0	0	0	0	3	0	0	0	0	1	2	0	0	0	0	0	7	0	80249125	P0A9E0	P0A9E0	237	243	araC	Arabinose operon regulatory protein	yes	yes	2	0.0011445	138.07				1	1
MEAINESLHPPMDNR	ELLAINLLEQLLLRRMEAINESLHPPMDNR	MEAINESLHPPMDNRVREACQYISDHLADS	R	M	E	N	R	V	1	1	2	1	0	0	2	0	1	1	1	0	2	0	2	1	0	0	0	0	0	0	15	0	17527923	P0A9E0	P0A9E0	164	178	araC	Arabinose operon regulatory protein	yes	yes	2;3	0.67092	69.01				4
MPIATVGR	DQRISQAKLLLSTTRMPIATVGRNVGFDDQ	LLLSTTRMPIATVGRNVGFDDQLYFSRVFK	R	M	P	G	R	N	1	1	0	0	0	0	0	1	0	1	0	0	1	0	1	0	1	0	0	1	0	0	8	0	84346366	P0A9E0	P0A9E0	244	251	araC	Arabinose operon regulatory protein	yes	yes	2	0.00080847	86472				1	1
NVGFDDQLYFSR	LLLSTTRMPIATVGRNVGFDDQLYFSRVFK	VGRNVGFDDQLYFSRVFKKCTGASPSEFRA	R	N	V	S	R	V	0	1	1	2	0	1	0	1	0	0	1	0	0	2	0	1	0	0	1	1	0	0	12	0	14596732	P0A9E0	P0A9E0	252	263	araC	Arabinose operon regulatory protein	yes	yes	2	1.9194e-29	177.06				3	1
PDEAHQPHFSDLFGQIINAGQGEGR	WLNWPSIFANTGFFRPDEAHQPHFSDLFGQ	DLFGQIINAGQGEGRYSELLAINLLEQLLL	R	P	D	G	R	Y	2	1	1	2	0	3	2	4	2	2	1	0	0	2	2	1	0	0	0	0	0	0	25	0	27192739	P0A9E0	P0A9E0	122	146	araC	Arabinose operon regulatory protein	yes	yes	4	1.1172e-51	135.68				1
PGDILLFPPGEIHHYGR	GQGVVKNQGREFVCRPGDILLFPPGEIHHY	DILLFPPGEIHHYGRHPEAREWYHQWVYFR	R	P	G	G	R	H	0	1	0	1	0	0	1	3	2	2	2	0	0	1	3	0	0	0	1	0	0	0	17	0	19169897	P0A9E0	P0A9E0	68	84	araC	Arabinose operon regulatory protein	yes	yes	2;3;4	1.2339e-14	107.98				3	1
QQLGISVLSWR	QHVCLSPSRLSHLFRQQLGISVLSWREDQR	HLFRQQLGISVLSWREDQRISQAKLLLSTT	R	Q	Q	W	R	E	0	1	0	0	0	2	0	1	0	1	2	0	0	0	0	2	0	1	0	1	0	0	11	0	12857143	P0A9E0	P0A9E0	217	227	araC	Arabinose operon regulatory protein	yes	yes	2	5.2087e-51	200.6				1	1
RMEAINESLHPPMDNR	SELLAINLLEQLLLRRMEAINESLHPPMDN	MEAINESLHPPMDNRVREACQYISDHLADS	R	R	M	N	R	V	1	2	2	1	0	0	2	0	1	1	1	0	2	0	2	1	0	0	0	0	0	0	16	1	19088934	P0A9E0	P0A9E0	163	178	araC	Arabinose operon regulatory protein	yes	yes	3;4	0.00018163	60246				5	1
VNDVAVK	TGASPSEFRAGCEEKVNDVAVKLS______	FRAGCEEKVNDVAVKLS_____________	K	V	N	V	K	L	1	0	1	1	0	0	0	0	0	0	0	1	0	0	0	0	0	0	0	3	0	0	7	0	74341775	P0A9E0	P0A9E0	284	290	araC	Arabinose operon regulatory protein	yes	yes	2	0.012209	69176				1
YSELLAINLLEQLLLR	DLFGQIINAGQGEGRYSELLAINLLEQLLL	SELLAINLLEQLLLRRMEAINESLHPPMDN	R	Y	S	L	R	R	1	1	1	0	0	1	2	0	0	1	7	0	0	0	0	1	0	0	1	0	0	0	16	0	19001033	P0A9E0	P0A9E0	147	162	araC	Arabinose operon regulatory protein	yes	yes	2	1.4673e-29	157.68				1	1
ADVLPLDSNHVNTEEAR	GEIEVLASSLTIINRADVLPLDSNHVNTEE	VLPLDSNHVNTEEARLKYRYLDLRRPEMAQ	R	A	D	A	R	L	2	1	2	2	0	0	2	0	1	0	2	0	0	0	1	1	1	0	0	2	0	0	17	0	18789072	P21889	P21889	105	121	aspS	Aspartate--tRNA ligase	yes	yes	2	3.4871e-17	120.14		1
DLGSLIFIDMR	VGQQVTLCGWVNRRRDLGSLIFIDMRDREG	NRRRDLGSLIFIDMRDREGIVQVFFDPDRA	R	D	L	M	R	D	0	1	0	2	0	0	0	1	0	2	2	0	1	1	0	1	0	0	0	0	0	0	11	0	12786642	P21889	P21889	29	39	aspS	Aspartate--tRNA ligase	yes	yes	2	3.2282e-05	119.68		1
DMATGEIEVLASSLTIINR	VTGTVRARDEKNINRDMATGEIEVLASSLT	GEIEVLASSLTIINRADVLPLDSNHVNTEE	R	D	M	N	R	A	2	1	1	1	0	0	2	1	0	3	2	0	1	0	0	2	2	0	0	1	0	0	19	0	20320511	P21889	P21889	86	104	aspS	Aspartate--tRNA ligase	yes	yes	2;3	6.0206e-26	109.84		2
DMTAAELK	EGGLTAMHHPFTSPKDMTAAELKAAPENAV	HPFTSPKDMTAAELKAAPENAVANAYDMVI	K	D	M	L	K	A	2	0	0	1	0	0	1	0	0	0	1	1	1	0	0	0	1	0	0	0	0	0	8	0	87742152	P21889	P21889	456	463	aspS	Aspartate--tRNA ligase	yes	yes	2	0.035169	46426		1
DVIAFPK	LDRLTMLLTGTDNIRDVIAFPKTTAAACLM	LTGTDNIRDVIAFPKTTAAACLMTEAPSFA	R	D	V	P	K	T	1	0	0	1	0	0	0	0	0	1	0	1	0	1	1	0	0	0	0	1	0	0	7	0	78844324	P21889	P21889	550	556	aspS	Aspartate--tRNA ligase	yes	yes	2	0.023938	54525		1
EGIVQVFFDPDRADALK	RRDLGSLIFIDMRDREGIVQVFFDPDRADA	IVQVFFDPDRADALKLASELRNEFCIQVTG	R	E	G	L	K	L	2	1	0	3	0	1	1	1	0	1	1	1	0	2	1	0	0	0	0	2	0	0	17	1	19189789	P21889	P21889	42	58	aspS	Aspartate--tRNA ligase	yes	yes	3	0.00075338	80609		1
EVMEALVR	QIDVETSFMTAPQVREVMEALVRHLWLEVK	MTAPQVREVMEALVRHLWLEVKGVDLGDFP	R	E	V	V	R	H	1	1	0	0	0	0	2	0	0	0	1	0	1	0	0	0	0	0	0	2	0	0	8	0	94549535	P21889	P21889	246	253	aspS	Aspartate--tRNA ligase	yes	yes	2	0.0060062	72138		2
FGFLLDALK	VFGILGINEEEQREKFGFLLDALKYGTPPH	EEQREKFGFLLDALKYGTPPHAGLAFGLDR	K	F	G	L	K	Y	1	0	0	1	0	0	0	1	0	0	3	1	0	2	0	0	0	0	0	0	0	0	9	0	10225801	P21889	P21889	514	522	aspS	Aspartate--tRNA ligase	yes	yes	2	0.00094747	81548		1
FLNAEIIEDILDR	ERAKGLEGINSPVAKFLNAEIIEDILDRTA	AKFLNAEIIEDILDRTAAQDGDMIFFGADN	K	F	L	D	R	T	1	1	1	2	0	0	2	0	0	3	2	0	0	1	0	0	0	0	0	0	0	0	13	0	15598195	P21889	P21889	371	383	aspS	Aspartate--tRNA ligase	yes	yes	2	1.944e-14	137.89		1
FYALPQSPQLFK	GARDYLVPSRVHKGKFYALPQSPQLFKQLL	KGKFYALPQSPQLFKQLLMMSGFDRYYQIV	K	F	Y	F	K	Q	1	0	0	0	0	2	0	0	0	0	2	1	0	2	2	1	0	0	1	0	0	0	12	0	14377656	P21889	P21889	187	198	aspS	Aspartate--tRNA ligase	yes	yes	2	4.8376e-06	125.82		1
GVDLGDFPVMTFAEAER	EVMEALVRHLWLEVKGVDLGDFPVMTFAEA	DLGDFPVMTFAEAERRYGSDKPDLRNPMEL	K	G	V	E	R	R	2	1	0	2	0	0	2	2	0	0	1	0	1	2	1	0	1	0	0	2	0	0	17	0	18528665	P21889	P21889	261	277	aspS	Aspartate--tRNA ligase	yes	yes	2	8.8715e-14	104.17		1
IVADAMGALR	AQDGDMIFFGADNKKIVADAMGALRLKVGK	ADNKKIVADAMGALRLKVGKDLGLTDESKW	K	I	V	L	R	L	3	1	0	1	0	0	0	1	0	1	1	0	1	0	0	0	0	0	0	1	0	0	10	0	10155485	P21889	P21889	401	410	aspS	Aspartate--tRNA ligase	yes	yes	2	0.00015419	73665		2
KQIDEYGNFVK	RVAALRVPGGASLTRKQIDEYGNFVKIYGA	SLTRKQIDEYGNFVKIYGAKGLAYIKVNER	R	K	Q	V	K	I	0	0	1	1	0	1	1	1	0	1	0	2	0	1	0	0	0	0	1	1	0	0	11	1	13396772	P21889	P21889	332	342	aspS	Aspartate--tRNA ligase	yes	yes	2	0.0056736	82029		1
LTMLLTGTDNIR	YGTPPHAGLAFGLDRLTMLLTGTDNIRDVI	LDRLTMLLTGTDNIRDVIAFPKTTAAACLM	R	L	T	I	R	D	0	1	1	1	0	0	0	1	0	1	3	0	1	0	0	0	3	0	0	0	0	0	12	0	13467228	P21889	P21889	538	549	aspS	Aspartate--tRNA ligase	yes	yes	2	2.3761e-08	138.98		2
NPMELTDVADLLK	AEAERRYGSDKPDLRNPMELTDVADLLKSV	LRNPMELTDVADLLKSVEFAVFAGPANDPK	R	N	P	L	K	S	1	0	1	2	0	0	1	0	0	0	3	1	1	0	1	0	1	0	0	1	0	0	13	0	14577436	P21889	P21889	288	300	aspS	Aspartate--tRNA ligase	yes	yes	2	1.5975e-37	184.03		2
SVEFAVFAGPANDPK	LRNPMELTDVADLLKSVEFAVFAGPANDPK	SVEFAVFAGPANDPKGRVAALRVPGGASLT	K	S	V	P	K	G	3	0	1	1	0	0	1	1	0	0	0	1	0	2	2	1	0	0	0	2	0	0	15	0	1547762	P21889	P21889	301	315	aspS	Aspartate--tRNA ligase	yes	yes	2	0.0048549	80763		1
TAAQDGDMIFFGADNKK	AKFLNAEIIEDILDRTAAQDGDMIFFGADN	AQDGDMIFFGADNKKIVADAMGALRLKVGK	R	T	A	K	K	I	3	0	1	3	0	1	0	2	0	1	0	2	1	2	0	0	1	0	0	0	0	0	17	1	18278461	P21889	P21889	384	400	aspS	Aspartate--tRNA ligase	yes	yes	3	0.0050095	39657		1
VPGGASLTR	AGPANDPKGRVAALRVPGGASLTRKQIDEY	RVAALRVPGGASLTRKQIDEYGNFVKIYGA	R	V	P	T	R	K	1	1	0	0	0	0	0	2	0	0	1	0	0	0	1	1	1	0	0	1	0	0	9	0	85647667	P21889	P21889	323	331	aspS	Aspartate--tRNA ligase	yes	yes	2	0.011191	51066		1
YGSDKPDLR	LGDFPVMTFAEAERRYGSDKPDLRNPMELT	AEAERRYGSDKPDLRNPMELTDVADLLKSV	R	Y	G	L	R	N	0	1	0	2	0	0	0	1	0	0	1	1	0	0	1	1	0	0	1	0	0	0	9	1	10495142	P21889	P21889	279	287	aspS	Aspartate--tRNA ligase	yes	yes	2	0.0027578	87476		1
YGTPPHAGLAFGLDR	EEQREKFGFLLDALKYGTPPHAGLAFGLDR	YGTPPHAGLAFGLDRLTMLLTGTDNIRDVI	K	Y	G	D	R	L	2	1	0	1	0	0	0	3	1	0	2	0	0	1	2	0	1	0	1	0	0	0	15	0	15707892	P21889	P21889	523	537	aspS	Aspartate--tRNA ligase	yes	yes	3	0.43083	69594		1
ALLDTLLR	LKHKSWDYLYEPDPKALLDTLLRRYVESQV	LYEPDPKALLDTLLRRYVESQVYQGVVENL	K	A	L	L	R	R	1	1	0	1	0	0	0	0	0	0	4	0	0	0	0	0	1	0	0	0	0	0	8	0	91355967	P0ABA6	P0ABA6	214	221	atpG	ATP synthase gamma chain	yes	yes	2	0.003554	117.93				1
AMEMVAASK	RSKIASVQNTQKITKAMEMVAASKMRKSQD	TQKITKAMEMVAASKMRKSQDRMAASRPYA	K	A	M	S	K	M	3	0	0	0	0	0	1	0	0	0	0	1	2	0	0	1	0	0	0	1	0	0	9	0	93644087	P0ABA6	P0ABA6	23	31	atpG	ATP synthase gamma chain	yes	yes	2	0.0023579	58981				2
FINTMSQVPTISQLLPLPASDDDDLKHK	YDEGRLDKLYIVSNKFINTMSQVPTISQLL	LLPLPASDDDDLKHKSWDYLYEPDPKALLD	K	F	I	H	K	S	1	0	1	4	0	2	0	0	1	2	4	2	1	1	3	3	2	0	0	1	0	0	28	1	31225958	P0ABA6	P0ABA6	175	202	atpG	ATP synthase gamma chain	yes	yes	4	0.19109	50556				1
HPYLEDR	RKVIGHLAHGNLEYKHPYLEDRDVKRVGYL	AHGNLEYKHPYLEDRDVKRVGYLVVSTDRG	K	H	P	D	R	D	0	1	0	1	0	0	1	0	1	0	1	0	0	0	1	0	0	0	1	0	0	0	7	0	92844028	P0ABA6	P0ABA6	65	71	atpG	ATP synthase gamma chain	yes	yes	2	0.0099021	72138				1
KVIGHLAHGNLEYK	QDRMAASRPYAETMRKVIGHLAHGNLEYKH	RKVIGHLAHGNLEYKHPYLEDRDVKRVGYL	R	K	V	Y	K	H	1	0	1	0	0	0	1	2	2	1	2	2	0	0	0	0	0	0	1	1	0	0	14	1	15778678	P0ABA6	P0ABA6	51	64	atpG	ATP synthase gamma chain	yes	yes	3;4	0.0011658	50155				2
LYIVSNK	VKVMLQAYDEGRLDKLYIVSNKFINTMSQV	YDEGRLDKLYIVSNKFINTMSQVPTISQLL	K	L	Y	N	K	F	0	0	1	0	0	0	0	0	0	1	1	1	0	0	0	1	0	0	1	1	0	0	7	0	83548035	P0ABA6	P0ABA6	168	174	atpG	ATP synthase gamma chain	yes	yes	2	0.018929	58981				1
PYAETMR	ASKMRKSQDRMAASRPYAETMRKVIGHLAH	QDRMAASRPYAETMRKVIGHLAHGNLEYKH	R	P	Y	M	R	K	1	1	0	0	0	0	1	0	0	0	0	0	1	0	1	0	1	0	1	0	0	0	7	0	86639564	P0ABA6	P0ABA6	44	50	atpG	ATP synthase gamma chain	yes	yes	2	0.039836	49358				1
QASITQELTEIVSGAAAV	GSLIKELQLVYNKARQASITQELTEIVSGA	ITQELTEIVSGAAAV_______________	R	Q	A	A	V	-	4	0	0	0	0	2	2	1	0	2	1	0	0	0	0	2	2	0	0	2	0	0	18	0	17869313	P0ABA6	P0ABA6	270	287	atpG	ATP synthase gamma chain	yes	yes	2	0.0041469	46592				1
RYVESQVYQGVVENLASEQAAR	LYEPDPKALLDTLLRRYVESQVYQGVVENL	YQGVVENLASEQAARMVAMKAATDNGGSLI	R	R	Y	A	R	M	3	2	1	0	0	3	3	1	0	0	1	0	0	0	0	2	0	0	2	4	0	0	22	1	24952405	P0ABA6	P0ABA6	222	243	atpG	ATP synthase gamma chain	yes	yes	3	0.0006145	45011				1
SWDYLYEPDPK	LLPLPASDDDDLKHKSWDYLYEPDPKALLD	LKHKSWDYLYEPDPKALLDTLLRRYVESQV	K	S	W	P	K	A	0	0	0	2	0	0	1	0	0	0	1	1	0	0	2	1	0	1	2	0	0	0	11	0	14116296	P0ABA6	P0ABA6	203	213	atpG	ATP synthase gamma chain	yes	yes	2	0.00011069	65347				1
VGYLVVSTDR	LEYKHPYLEDRDVKRVGYLVVSTDRGLCGG	RDVKRVGYLVVSTDRGLCGGLNINLFKKLL	R	V	G	D	R	G	0	1	0	1	0	0	0	1	0	0	1	0	0	0	0	1	1	0	1	3	0	0	10	0	11075924	P0ABA6	P0ABA6	76	85	atpG	ATP synthase gamma chain	yes	yes	2	0.29212	86.67				1
VIGHLAHGNLEYK	DRMAASRPYAETMRKVIGHLAHGNLEYKHP	RKVIGHLAHGNLEYKHPYLEDRDVKRVGYL	K	V	I	Y	K	H	1	0	1	0	0	0	1	2	2	1	2	1	0	0	0	0	0	0	1	1	0	0	13	0	14497728	P0ABA6	P0ABA6	52	64	atpG	ATP synthase gamma chain	yes	yes	2;3;4	0.009601	69.03				3
VMLQAYDEGR	MGDNPSLSELIGPVKVMLQAYDEGRLDKLY	IGPVKVMLQAYDEGRLDKLYIVSNKFINTM	K	V	M	G	R	L	1	1	0	1	0	1	1	1	0	0	1	0	1	0	0	0	0	0	1	1	0	0	10	0	11805547	P0ABA6	P0ABA6	155	164	atpG	ATP synthase gamma chain	yes	yes	2	0.0028558	56258				1
VMLQAYDEGRLDK	MGDNPSLSELIGPVKVMLQAYDEGRLDKLY	VKVMLQAYDEGRLDKLYIVSNKFINTMSQV	K	V	M	D	K	L	1	1	0	2	0	1	1	1	0	0	2	1	1	0	0	0	0	0	1	1	0	0	13	1	15367606	P0ABA6	P0ABA6	155	167	atpG	ATP synthase gamma chain	yes	yes	2;3	0.0011881	53683				2
YVESQVYQGVVENLASEQAAR	YEPDPKALLDTLLRRYVESQVYQGVVENLA	YQGVVENLASEQAARMVAMKAATDNGGSLI	R	Y	V	A	R	M	3	1	1	0	0	3	3	1	0	0	1	0	0	0	0	2	0	0	2	4	0	0	21	0	23391394	P0ABA6	P0ABA6	223	243	atpG	ATP synthase gamma chain	yes	yes	2;3	1.3253e-34	126.48				2
AVDSMIPIGR	IERQSVDQPVQTGYKAVDSMIPIGRGQREL	QTGYKAVDSMIPIGRGQRELIIGDRQTGKT	K	A	V	G	R	G	1	1	0	1	0	0	0	1	0	2	0	0	1	0	1	1	0	0	0	1	0	0	10	0	1057559	P0ABB0	P0ABB0	152	161	atpA	ATP synthase subunit alpha	yes	yes	2	0.00014637	80438			1
DHAPLMQEINQTGGYNDEIEGK	KIGSFEAALLAYVDRDHAPLMQEINQTGGY	EINQTGGYNDEIEGKLKGILDSFKATQSW_	R	D	H	G	K	L	1	0	2	2	0	2	3	3	1	2	1	1	1	0	1	0	1	0	1	0	0	0	22	0	24581071	P0ABB0	P0ABB0	478	499	atpA	ATP synthase subunit alpha	yes	yes	3	1.5708e-11	95.48			2
DRGEDALIIYDDLSK	YLAPYAGCAMGEYFRDRGEDALIIYDDLSK	DRGEDALIIYDDLSKQAVAYRQISLLLRRP	R	D	R	S	K	Q	1	1	0	4	0	0	1	1	0	2	2	1	0	0	0	1	0	0	1	0	0	0	15	1	17218472	P0ABB0	P0ABB0	251	265	atpA	ATP synthase subunit alpha	yes	yes	2;3	3.6355e-44	180.97			2
DSVGAVVMGPYADLAEGMK	SLPGNRYAIALNLERDSVGAVVMGPYADLA	AVVMGPYADLAEGMKVKCTGRILEVPVGRG	R	D	S	M	K	V	3	0	0	2	0	0	1	3	0	0	1	1	2	0	1	1	0	0	1	3	0	0	19	0	19088961	P0ABB0	P0ABB0	69	87	atpA	ATP synthase subunit alpha	yes	yes	2	9.6403e-15	105.99			3
EAFPGDVFYLHSR	AYRQISLLLRRPPGREAFPGDVFYLHSRLL	GREAFPGDVFYLHSRLLERAARVNAEYVEA	R	E	A	S	R	L	1	1	0	1	0	0	1	1	1	0	1	0	0	2	1	1	0	0	1	1	0	0	13	0	15367361	P0ABB0	P0ABB0	284	296	atpA	ATP synthase subunit alpha	yes	yes	2;3	0.098551	68.83			2
ELIIGDR	YKAVDSMIPIGRGQRELIIGDRQTGKTALA	IPIGRGQRELIIGDRQTGKTALAIDAIINQ	R	E	L	D	R	Q	0	1	0	1	0	0	1	1	0	2	1	0	0	0	0	0	0	0	0	0	0	0	7	0	81445487	P0ABB0	P0ABB0	165	171	atpA	ATP synthase subunit alpha	yes	yes	2	0.017088	62717			1
GILDSFK	NQTGGYNDEIEGKLKGILDSFKATQSW___	DEIEGKLKGILDSFKATQSW__________	K	G	I	F	K	A	0	0	0	1	0	0	0	1	0	1	1	1	0	1	0	1	0	0	0	0	0	0	7	0	7784225	P0ABB0	P0ABB0	502	508	atpA	ATP synthase subunit alpha	yes	yes	1	0.0030801	87284			1
GPLDHDGFSAVEAIAPGVIER	LGRVVNTLGAPIDGKGPLDHDGFSAVEAIA	GFSAVEAIAPGVIERQSVDQPVQTGYKAVD	K	G	P	E	R	Q	3	1	0	2	0	0	2	3	1	2	1	0	0	1	2	1	0	0	0	2	0	0	21	0	21490804	P0ABB0	P0ABB0	119	139	atpA	ATP synthase subunit alpha	yes	yes	3	0.0017128	71742			1
GYLADVELSK	MSVAQQSLVLFAAERGYLADVELSKIGSFE	FAAERGYLADVELSKIGSFEAALLAYVDRD	R	G	Y	S	K	I	1	0	0	1	0	0	1	1	0	0	2	1	0	0	0	1	0	0	1	1	0	0	10	0	10935655	P0ABB0	P0ABB0	454	463	atpA	ATP synthase subunit alpha	yes	yes	2	0.00023021	76221			1
ILEVPVGR	YADLAEGMKVKCTGRILEVPVGRGLLGRVV	KVKCTGRILEVPVGRGLLGRVVNTLGAPID	R	I	L	G	R	G	0	1	0	0	0	0	1	1	0	1	1	0	0	0	1	0	0	0	0	2	0	0	8	0	88153345	P0ABB0	P0ABB0	94	101	atpA	ATP synthase subunit alpha	yes	yes	2	0.0020827	85265			1
MQLNSTEISELIK	______________________________	______________________________	-	M	Q	I	K	Q	0	0	1	0	0	1	2	0	0	2	2	1	1	0	0	2	1	0	0	0	0	0	13	0	15047807	P0ABB0	P0ABB0	1	13	atpA	ATP synthase subunit alpha	yes	yes	2	5.6947e-07	96113			2
PAVNPGISVSR	GQIFLETNLFNAGIRPAVNPGISVSRVGGA	AGIRPAVNPGISVSRVGGAAQTKIMKKLSG	R	P	A	S	R	V	1	1	1	0	0	0	0	1	0	1	0	0	0	0	2	2	0	0	0	2	0	0	11	0	10956037	P0ABB0	P0ABB0	366	376	atpA	ATP synthase subunit alpha	yes	yes	2	0.0015604	88496			1
QSVDQPVQTGYK	GFSAVEAIAPGVIERQSVDQPVQTGYKAVD	IERQSVDQPVQTGYKAVDSMIPIGRGQREL	R	Q	S	Y	K	A	0	0	0	1	0	3	0	1	0	0	0	1	0	0	1	1	1	0	1	2	0	0	12	0	13486623	P0ABB0	P0ABB0	140	151	atpA	ATP synthase subunit alpha	yes	yes	2	0.0025323	103.31			1
QYAPMSVAQQSLVLFAAER	QLDHGQKVTELLKQKQYAPMSVAQQSLVLF	MSVAQQSLVLFAAERGYLADVELSKIGSFE	K	Q	Y	E	R	G	4	1	0	0	0	3	1	0	0	0	2	0	1	1	1	2	0	0	1	2	0	0	19	0	21080725	P0ABB0	P0ABB0	435	453	atpA	ATP synthase subunit alpha	yes	yes	2	1.1982e-14	101.36			1
TALAIDAIINQR	RGQRELIIGDRQTGKTALAIDAIINQRDSG	TGKTALAIDAIINQRDSGIKCIYVAIGQKA	K	T	A	Q	R	D	3	1	1	1	0	1	0	0	0	3	1	0	0	0	0	0	1	0	0	0	0	0	12	0	12977354	P0ABB0	P0ABB0	176	187	atpA	ATP synthase subunit alpha	yes	yes	2	4.811e-12	150.08			1
VNAEYVEAFTK	DVFYLHSRLLERAARVNAEYVEAFTKGEVK	RAARVNAEYVEAFTKGEVKGKTGSLTALPI	R	V	N	T	K	G	2	0	1	0	0	0	2	0	0	0	0	1	0	1	0	0	1	0	1	2	0	0	11	0	12696241	P0ABB0	P0ABB0	304	314	atpA	ATP synthase subunit alpha	yes	yes	2	0.097729	71221			1
YAIALNLER	ADCMQGEMISLPGNRYAIALNLERDSVGAV	SLPGNRYAIALNLERDSVGAVVMGPYADLA	R	Y	A	E	R	D	2	1	1	0	0	0	1	0	0	1	2	0	0	0	0	0	0	0	1	0	0	0	9	0	10615869	P0ABB0	P0ABB0	60	68	atpA	ATP synthase subunit alpha	yes	yes	2	0.00093117	107.66			1
AEFETTFADLGLK	______________________________	______________________________	M	A	E	L	K	A	2	0	0	1	0	0	2	1	0	0	2	1	0	2	0	0	2	0	0	0	0	0	13	0	14407137	P0A9P6	P0A9P6	2	14	deaD	ATP-dependent RNA helicase DeaD	yes	yes	2	4.1556e-13	133.81		1
ALLFVENR	VHRIGRTGRAGRAGRALLFVENRERRLLRN	RAGRAGRALLFVENRERRLLRNIERTMKLT	R	A	L	N	R	E	1	1	1	0	0	0	1	0	0	0	2	0	0	1	0	0	0	0	0	1	0	0	8	0	96053927	P0A9P6	P0A9P6	345	352	deaD	ATP-dependent RNA helicase DeaD	yes	yes	2	0.0025536	94262		1
APQILVLAPTR	AFSLPLLQNLDPELKAPQILVLAPTRELAV	PELKAPQILVLAPTRELAVQVAEAMTDFSK	K	A	P	T	R	E	2	1	0	0	0	1	0	0	0	1	2	0	0	0	2	0	1	0	0	1	0	0	11	0	11777183	P0A9P6	P0A9P6	74	84	deaD	ATP-dependent RNA helicase DeaD	yes	yes	2	0.0011534	86882		1
DVGDMQLYR	GPRGDREDRPRRERRDVGDMQLYRIEVGRD	PRRERRDVGDMQLYRIEVGRDDGVEVRHIV	R	D	V	Y	R	I	0	1	0	2	0	1	0	1	0	0	1	0	1	0	0	0	0	0	1	1	0	0	9	0	10955019	P0A9P6	P0A9P6	482	490	deaD	ATP-dependent RNA helicase DeaD	yes	yes	2	0.0015501	63565		1
DVLGMAQTGSGK	SPIQAECIPHLLNGRDVLGMAQTGSGKTAA	NGRDVLGMAQTGSGKTAAFSLPLLQNLDPE	R	D	V	G	K	T	1	0	0	1	0	1	0	3	0	0	1	1	1	0	0	1	1	0	0	1	0	0	12	0	11625652	P0A9P6	P0A9P6	45	56	deaD	ATP-dependent RNA helicase DeaD	yes	yes	2	0.072541	72.2		1
FMKEPQEVR	FSATMPEAIRRITRRFMKEPQEVRIQSSVT	RRITRRFMKEPQEVRIQSSVTTRPDISQSY	R	F	M	V	R	I	0	1	0	0	0	1	2	0	0	0	0	1	1	1	1	0	0	0	0	1	0	0	9	1	11625805	P0A9P6	P0A9P6	201	209	deaD	ATP-dependent RNA helicase DeaD	yes	yes	3	0.0016614	60518		1
GVNVVALYGGQR	VQVAEAMTDFSKHMRGVNVVALYGGQRYDV	HMRGVNVVALYGGQRYDVQLRALRQGPQIV	R	G	V	Q	R	Y	1	1	1	0	0	1	0	3	0	0	1	0	0	0	0	0	0	0	1	3	0	0	12	0	12316673	P0A9P6	P0A9P6	103	114	deaD	ATP-dependent RNA helicase DeaD	yes	yes	2	0.0012058	109.11	1	1	1
HIVGAIANEGDISSR	LYRIEVGRDDGVEVRHIVGAIANEGDISSR	HIVGAIANEGDISSRYIGNIKLFASHSTIE	R	H	I	S	R	Y	2	1	1	1	0	0	1	2	1	3	0	0	0	0	0	2	0	0	0	1	0	0	15	0	15377849	P0A9P6	P0A9P6	503	517	deaD	ATP-dependent RNA helicase DeaD	yes	yes	2;3	0.00010648	86944		2
IEVGRDDGVEVR	PRRERRDVGDMQLYRIEVGRDDGVEVRHIV	LYRIEVGRDDGVEVRHIVGAIANEGDISSR	R	I	E	V	R	H	0	2	0	2	0	0	2	2	0	1	0	0	0	0	0	0	0	0	0	3	0	0	12	1	13426841	P0A9P6	P0A9P6	491	502	deaD	ATP-dependent RNA helicase DeaD	yes	yes	3	0.012745	75479		1
IQPTAEGEELDLETLAAALLK	LESSDLDQYRALLSKIQPTAEGEELDLETL	GEELDLETLAAALLKMAQGERTLIVPPDAP	K	I	Q	L	K	M	4	0	0	1	0	1	4	1	0	1	5	1	0	0	1	0	2	0	0	0	0	0	21	0	22241838	P0A9P6	P0A9P6	410	430	deaD	ATP-dependent RNA helicase DeaD	yes	yes	2	6.4786e-06	82.55		1
LDILIATDVAAR	QALREQTLERLKDGRLDILIATDVAARGLD	DGRLDILIATDVAARGLDVERISLVVNYDI	R	L	D	A	R	G	3	1	0	2	0	0	0	0	0	2	2	0	0	0	0	0	1	0	0	1	0	0	12	0	12697293	P0A9P6	P0A9P6	296	307	deaD	ATP-dependent RNA helicase DeaD	yes	yes	2	0.00071975	88681		1
LFASHSTIELPK	ANEGDISSRYIGNIKLFASHSTIELPKGMP	NIKLFASHSTIELPKGMPGEVLQHFTRTRI	K	L	F	P	K	G	1	0	0	0	0	0	1	0	1	1	2	1	0	1	1	2	1	0	0	0	0	0	12	0	13417293	P0A9P6	P0A9P6	524	535	deaD	ATP-dependent RNA helicase DeaD	yes	yes	2	4.9373e-06	125.71		1
LSGLVLDEADEMLR	RLLDHLKRGTLDLSKLSGLVLDEADEMLRM	KLSGLVLDEADEMLRMGFIEDVETIMAQIP	K	L	S	L	R	M	1	1	0	2	0	0	2	1	0	0	4	0	1	0	0	1	0	0	0	1	0	0	14	0	15597865	P0A9P6	P0A9P6	150	163	deaD	ATP-dependent RNA helicase DeaD	yes	yes	2	0.0034189	48284		1
LTIPEVELPNAELLGK	NRERRLLRNIERTMKLTIPEVELPNAELLG	TIPEVELPNAELLGKRRLEKFAAKVQQQLE	K	L	T	G	K	R	1	0	1	0	0	0	3	1	0	1	4	1	0	0	2	0	1	0	0	1	0	0	16	0	17349768	P0A9P6	P0A9P6	366	381	deaD	ATP-dependent RNA helicase DeaD	yes	yes	2	0.22178	75088		1
NATLEVAEALER	EAEDFDAAIIFVRTKNATLEVAEALERNGY	RTKNATLEVAEALERNGYNSAALNGDMNQA	K	N	A	E	R	N	3	1	1	0	0	0	3	0	0	0	2	0	0	0	0	0	1	0	0	1	0	0	12	0	13146779	P0A9P6	P0A9P6	256	267	deaD	ATP-dependent RNA helicase DeaD	yes	yes	2	0.00037714	116.55		1
TAAFSLPLLQNLDPELK	NGRDVLGMAQTGSGKTAAFSLPLLQNLDPE	AFSLPLLQNLDPELKAPQILVLAPTRELAV	K	T	A	L	K	A	2	0	1	1	0	1	1	0	0	0	5	1	0	1	2	1	1	0	0	0	0	0	17	0	18690248	P0A9P6	P0A9P6	57	73	deaD	ATP-dependent RNA helicase DeaD	yes	yes	2	1.9228e-17	124.86		1
ESTAYHEAGHAIIGR	MGAERRSMVMTEAQKESTAYHEAGHAIIGR	ESTAYHEAGHAIIGRLVPEHDPVHKVTIIP	K	E	S	G	R	L	3	1	0	0	0	0	2	2	2	2	0	0	0	0	0	1	1	0	1	0	0	0	15	0	16107801	P0AAI3	P0AAI3	409	423	ftsH	ATP-dependent zinc metalloprotease FtsH	yes	yes	2;3	0.0009267	58.37	2
LAEEIIYGPEHVSTGASNDIK	RQKLESQISTLYGGRLAEEIIYGPEHVSTG	YGPEHVSTGASNDIKVATNLARNMVTQWGF	R	L	A	I	K	V	2	0	1	1	0	0	3	2	1	3	1	1	0	0	1	2	1	0	1	1	0	0	21	0	22421117	P0AAI3	P0AAI3	474	494	ftsH	ATP-dependent zinc metalloprotease FtsH	yes	yes	2;3	4.1965e-25	114.56	2
LLDNLLTK	DSNRYTTYIPVQDPKLLDNLLTKNVKVVGE	IPVQDPKLLDNLLTKNVKVVGEPPEEPSLL	K	L	L	T	K	N	0	0	1	1	0	0	0	0	0	0	4	1	0	0	0	0	1	0	0	0	0	0	8	0	92855933	P0AAI3	P0AAI3	77	84	ftsH	ATP-dependent zinc metalloprotease FtsH	yes	yes	2	0.011393	60.91	1
QKLESQISTLYGGR	VTFFLPEGDAISASRQKLESQISTLYGGRL	RQKLESQISTLYGGRLAEEIIYGPEHVSTG	R	Q	K	G	R	L	0	1	0	0	0	2	1	2	0	1	2	1	0	0	0	2	1	0	1	0	0	0	14	1	15788366	P0AAI3	P0AAI3	460	473	ftsH	ATP-dependent zinc metalloprotease FtsH	yes	yes	2	0.00053064	70942	1
RVPLAPDIDAAIIAR	PDVRGREQILKVHMRRVPLAPDIDAAIIAR	RVPLAPDIDAAIIARGTPGFSGADLANLVN	R	R	V	A	R	G	4	2	0	2	0	0	0	0	0	3	1	0	0	0	2	0	0	0	0	1	0	0	15	1	15899253	P0AAI3	P0AAI3	337	351	ftsH	ATP-dependent zinc metalloprotease FtsH	yes	yes	2	0.0011046	57019	1
VATNLAR	YGPEHVSTGASNDIKVATNLARNMVTQWGF	TGASNDIKVATNLARNMVTQWGFSEKLGPL	K	V	A	A	R	N	2	1	1	0	0	0	0	0	0	0	1	0	0	0	0	0	1	0	0	1	0	0	7	0	74342899	P0AAI3	P0AAI3	495	501	ftsH	ATP-dependent zinc metalloprotease FtsH	yes	yes	2	0.0058411	102.98	1
IEENVGDFR	AEWFYKLHNKISNPKIEENVGDFRLMSRDV	KISNPKIEENVGDFRLMSRDVVENIKLMPE	K	I	E	F	R	L	0	1	1	1	0	0	2	1	0	1	0	0	0	1	0	0	0	0	0	1	0	0	9	0	10775091	P77293	P77293	149	157	yfdH	Bactoprenol glucosyl transferase homolog from prophage CPS-53	yes	yes	2	0.0042286	60.59				1
ISLVVPVFNEEEAIPIFYK	______________________________	VPVFNEEEAIPIFYKTVREFEELKSYEVEI	K	I	S	Y	K	T	1	0	1	0	0	0	3	0	0	3	1	1	0	2	2	1	0	0	1	3	0	0	19	0	22061926	P77293	P77293	3	21	yfdH	Bactoprenol glucosyl transferase homolog from prophage CPS-53	yes	yes	2	0.0022479	50207				1
ADAGAIVAQLR	GETETGVTLHRMVKRADAGAIVAQLRIAIA	MVKRADAGAIVAQLRIAIAPDDIAITLHHK	R	A	D	L	R	I	4	1	0	1	0	1	0	1	0	1	1	0	0	0	0	0	0	0	0	1	0	0	11	0	10836037	P77398	P77398	139	149	arnA	Bifunctional polymyxin resistance protein ArnA;UDP-4-amino-4-deoxy-L-arabinose formyltransferase;UDP-glucuronic acid oxidase, UDP-4-keto-hexauronic acid decarboxylating	yes	yes	2	0.00018927	119.21	1
AFYGSVAR	EISAIFTHTDNPGEKAFYGSVARLAAERGI	TDNPGEKAFYGSVARLAAERGIPVYAPDNV	K	A	F	A	R	L	2	1	0	0	0	0	0	1	0	0	0	0	0	1	0	1	0	0	1	1	0	0	8	0	86943955	P77398	P77398	40	47	arnA	Bifunctional polymyxin resistance protein ArnA;UDP-4-amino-4-deoxy-L-arabinose formyltransferase;UDP-glucuronic acid oxidase, UDP-4-keto-hexauronic acid decarboxylating	yes	yes	2	0.0033231	100.74	1
AITQLILNLVEGSPIK	PRLDNLNAARIGSSRAITQLILNLVEGSPI	ITQLILNLVEGSPIKLIDGGKQKRCFTDIR	R	A	I	I	K	L	1	0	1	0	0	1	1	1	0	3	3	1	0	0	1	1	1	0	0	1	0	0	16	0	17080135	P77398	P77398	511	526	arnA	Bifunctional polymyxin resistance protein ArnA;UDP-4-amino-4-deoxy-L-arabinose formyltransferase;UDP-glucuronic acid oxidase, UDP-4-keto-hexauronic acid decarboxylating	yes	yes	2	9.1558e-68	202.32	2
AVADPWPGAFSYVGNQK	LEWHKPASVLHNMVRAVADPWPGAFSYVGN	ADPWPGAFSYVGNQKFTVWSSRVHPHASKA	R	A	V	Q	K	F	3	0	1	1	0	1	0	2	0	0	0	1	0	1	2	1	0	1	1	2	0	0	17	0	18058737	P77398	P77398	223	239	arnA	Bifunctional polymyxin resistance protein ArnA;UDP-4-amino-4-deoxy-L-arabinose formyltransferase;UDP-glucuronic acid oxidase, UDP-4-keto-hexauronic acid decarboxylating	yes	yes	2	1.2051e-25	151.15	1
DGIEALYR	LIDGGKQKRCFTDIRDGIEALYRIIENAGN	RCFTDIRDGIEALYRIIENAGNRCDGEIIN	R	D	G	Y	R	I	1	1	0	1	0	0	1	1	0	1	1	0	0	0	0	0	0	0	1	0	0	0	8	0	93547125	P77398	P77398	542	549	arnA	Bifunctional polymyxin resistance protein ArnA;UDP-4-amino-4-deoxy-L-arabinose formyltransferase;UDP-glucuronic acid oxidase, UDP-4-keto-hexauronic acid decarboxylating	yes	yes	2	0.0062889	91906	1
EDHYEVYGLDIGSDAISR	VNGFIGNHLTERLLREDHYEVYGLDIGSDA	YEVYGLDIGSDAISRFLNHPHFHFVEGDIS	R	E	D	S	R	F	1	1	0	3	0	0	2	2	1	2	1	0	0	0	0	2	0	0	2	1	0	0	18	0	2037928	P77398	P77398	338	355	arnA	Bifunctional polymyxin resistance protein ArnA;UDP-4-amino-4-deoxy-L-arabinose formyltransferase;UDP-glucuronic acid oxidase, UDP-4-keto-hexauronic acid decarboxylating	yes	yes	3	1.218e-47	164.01	1
EGLQFTLFR	SKQLLDRVIWAYGEKEGLQFTLFRPFNWMG	WAYGEKEGLQFTLFRPFNWMGPRLDNLNAA	K	E	G	F	R	P	0	1	0	0	0	1	1	1	0	0	2	0	0	2	0	0	1	0	0	0	0	0	9	0	11095869	P77398	P77398	481	489	arnA	Bifunctional polymyxin resistance protein ArnA;UDP-4-amino-4-deoxy-L-arabinose formyltransferase;UDP-glucuronic acid oxidase, UDP-4-keto-hexauronic acid decarboxylating	yes	yes	2	3.1398e-13	170.66	1
FTVWSSR	ADPWPGAFSYVGNQKFTVWSSRVHPHASKA	FSYVGNQKFTVWSSRVHPHASKAQPGSVIS	K	F	T	S	R	V	0	1	0	0	0	0	0	0	0	0	0	0	0	1	0	2	1	1	0	1	0	0	7	0	88143955	P77398	P77398	240	246	arnA	Bifunctional polymyxin resistance protein ArnA;UDP-4-amino-4-deoxy-L-arabinose formyltransferase;UDP-glucuronic acid oxidase, UDP-4-keto-hexauronic acid decarboxylating	yes	yes	2	0.0062286	79116	1
GIPVYAPDNVNHPLWVER	EKAFYGSVARLAAERGIPVYAPDNVNHPLW	VYAPDNVNHPLWVERIAQLSPDVIFSFYYR	R	G	I	E	R	I	1	1	2	1	0	0	1	1	1	1	1	0	0	0	3	0	0	1	1	3	0	0	18	0	20750589	P77398	P77398	53	70	arnA	Bifunctional polymyxin resistance protein ArnA;UDP-4-amino-4-deoxy-L-arabinose formyltransferase;UDP-glucuronic acid oxidase, UDP-4-keto-hexauronic acid decarboxylating	yes	yes	2;3	0.042377	60196	2
GYQDVEHR	FAGFRVVESSSYYGKGYQDVEHRKPSIRNA	SSSYYGKGYQDVEHRKPSIRNAHRCLDWEP	K	G	Y	H	R	K	0	1	0	1	0	1	1	1	1	0	0	0	0	0	0	0	0	0	1	1	0	0	8	0	10024519	P77398	P77398	612	619	arnA	Bifunctional polymyxin resistance protein ArnA;UDP-4-amino-4-deoxy-L-arabinose formyltransferase;UDP-glucuronic acid oxidase, UDP-4-keto-hexauronic acid decarboxylating	yes	yes	2;3	0.0044514	91041	2
HGNILEIAQR	HAARQLLEQTLPAIKHGNILEIAQRENEAT	LPAIKHGNILEIAQRENEATCFGRRTPDDS	K	H	G	Q	R	E	1	1	1	0	0	1	1	1	1	2	1	0	0	0	0	0	0	0	0	0	0	0	10	0	11496255	P77398	P77398	182	191	arnA	Bifunctional polymyxin resistance protein ArnA;UDP-4-amino-4-deoxy-L-arabinose formyltransferase;UDP-glucuronic acid oxidase, UDP-4-keto-hexauronic acid decarboxylating	yes	yes	2;3	0.045226	123.35	3
HHFPPFAGFR	LGEMLLASFEKHPLRHHFPPFAGFRVVESS	KHPLRHHFPPFAGFRVVESSSYYGKGYQDV	R	H	H	F	R	V	1	1	0	0	0	0	0	1	2	0	0	0	0	3	2	0	0	0	0	0	0	0	10	0	12115988	P77398	P77398	592	601	arnA	Bifunctional polymyxin resistance protein ArnA;UDP-4-amino-4-deoxy-L-arabinose formyltransferase;UDP-glucuronic acid oxidase, UDP-4-keto-hexauronic acid decarboxylating	yes	yes	2;3	0.00011609	72879	2
HLIYDEILQLAPAGAFNLHGSLLPK	IAQLSPDVIFSFYYRHLIYDEILQLAPAGA	APAGAFNLHGSLLPKYRGRAPLNWVLVNGE	R	H	L	P	K	Y	3	0	1	1	0	1	1	2	2	2	6	1	0	1	2	1	0	0	1	0	0	0	25	0	27294905	P77398	P77398	86	110	arnA	Bifunctional polymyxin resistance protein ArnA;UDP-4-amino-4-deoxy-L-arabinose formyltransferase;UDP-glucuronic acid oxidase, UDP-4-keto-hexauronic acid decarboxylating	yes	yes	3	0.0053753	32952	1
IAIAPDDIAITLHHK	MVKRADAGAIVAQLRIAIAPDDIAITLHHK	IAIAPDDIAITLHHKLCHAARQLLEQTLPA	R	I	A	H	K	L	3	0	0	2	0	0	0	0	2	4	1	1	0	0	1	0	1	0	0	0	0	0	15	0	16269093	P77398	P77398	150	164	arnA	Bifunctional polymyxin resistance protein ArnA;UDP-4-amino-4-deoxy-L-arabinose formyltransferase;UDP-glucuronic acid oxidase, UDP-4-keto-hexauronic acid decarboxylating	yes	yes	2;3;4	1.8123e-13	108.35	3
IAQLSPDVIFSFYYR	VYAPDNVNHPLWVERIAQLSPDVIFSFYYR	IAQLSPDVIFSFYYRHLIYDEILQLAPAGA	R	I	A	Y	R	H	1	1	0	1	0	1	0	0	0	2	1	0	0	2	1	2	0	0	2	1	0	0	15	0	18179352	P77398	P77398	71	85	arnA	Bifunctional polymyxin resistance protein ArnA;UDP-4-amino-4-deoxy-L-arabinose formyltransferase;UDP-glucuronic acid oxidase, UDP-4-keto-hexauronic acid decarboxylating	yes	yes	2	1.1283e-80	208.56	1
IDMQETIDETLDFFLR	PSIRNAHRCLDWEPKIDMQETIDETLDFFL	DMQETIDETLDFFLRTVDLTDKPS______	K	I	D	L	R	T	0	1	0	3	0	1	2	0	0	2	2	0	1	2	0	0	2	0	0	0	0	0	16	0	19849452	P77398	P77398	636	651	arnA	Bifunctional polymyxin resistance protein ArnA;UDP-4-amino-4-deoxy-L-arabinose formyltransferase;UDP-glucuronic acid oxidase, UDP-4-keto-hexauronic acid decarboxylating	yes	yes	2;3	2.2645e-95	221.8	3
IIENAGNR	RCFTDIRDGIEALYRIIENAGNRCDGEIIN	GIEALYRIIENAGNRCDGEIINIGNPENEA	R	I	I	N	R	C	1	1	2	0	0	0	1	1	0	2	0	0	0	0	0	0	0	0	0	0	0	0	8	0	88546683	P77398	P77398	550	557	arnA	Bifunctional polymyxin resistance protein ArnA;UDP-4-amino-4-deoxy-L-arabinose formyltransferase;UDP-glucuronic acid oxidase, UDP-4-keto-hexauronic acid decarboxylating	yes	yes	2	0.00031479	135.87	1
LDNLNAAR	LQFTLFRPFNWMGPRLDNLNAARIGSSRAI	FNWMGPRLDNLNAARIGSSRAITQLILNLV	R	L	D	A	R	I	2	1	2	1	0	0	0	0	0	0	2	0	0	0	0	0	0	0	0	0	0	0	8	0	88546683	P77398	P77398	498	505	arnA	Bifunctional polymyxin resistance protein ArnA;UDP-4-amino-4-deoxy-L-arabinose formyltransferase;UDP-glucuronic acid oxidase, UDP-4-keto-hexauronic acid decarboxylating	yes	yes	2	0.0035534	116.88	1
LLREDHYEVYGLDIGSDAISR	ILGVNGFIGNHLTERLLREDHYEVYGLDIG	YEVYGLDIGSDAISRFLNHPHFHFVEGDIS	R	L	L	S	R	F	1	2	0	3	0	0	2	2	1	2	3	0	0	0	0	2	0	0	2	1	0	0	21	1	24201972	P77398	P77398	335	355	arnA	Bifunctional polymyxin resistance protein ArnA;UDP-4-amino-4-deoxy-L-arabinose formyltransferase;UDP-glucuronic acid oxidase, UDP-4-keto-hexauronic acid decarboxylating	yes	yes	3;4	1.2488e-34	124.69	2
PASVLHNMVR	FGRRTPDDSFLEWHKPASVLHNMVRAVADP	LEWHKPASVLHNMVRAVADPWPGAFSYVGN	K	P	A	V	R	A	1	1	1	0	0	0	0	0	1	0	1	0	1	0	1	1	0	0	0	2	0	0	10	0	11225968	P77398	P77398	213	222	arnA	Bifunctional polymyxin resistance protein ArnA;UDP-4-amino-4-deoxy-L-arabinose formyltransferase;UDP-glucuronic acid oxidase, UDP-4-keto-hexauronic acid decarboxylating	yes	yes	2	0.29144	85064	1
PFNWMGPR	WAYGEKEGLQFTLFRPFNWMGPRLDNLNAA	LQFTLFRPFNWMGPRLDNLNAARIGSSRAI	R	P	F	P	R	L	0	1	1	0	0	0	0	1	0	0	0	0	1	1	2	0	0	1	0	0	0	0	8	0	10034698	P77398	P77398	490	497	arnA	Bifunctional polymyxin resistance protein ArnA;UDP-4-amino-4-deoxy-L-arabinose formyltransferase;UDP-glucuronic acid oxidase, UDP-4-keto-hexauronic acid decarboxylating	yes	yes	2	0.0056416	60788	1
QLLEQTLPAIK	DIAITLHHKLCHAARQLLEQTLPAIKHGNI	HAARQLLEQTLPAIKHGNILEIAQRENEAT	R	Q	L	I	K	H	1	0	0	0	0	2	1	0	0	1	3	1	0	0	1	0	1	0	0	0	0	0	11	0	12527391	P77398	P77398	171	181	arnA	Bifunctional polymyxin resistance protein ArnA;UDP-4-amino-4-deoxy-L-arabinose formyltransferase;UDP-glucuronic acid oxidase, UDP-4-keto-hexauronic acid decarboxylating	yes	yes	2	5.6248e-06	128.38	1
RADAGAIVAQLR	NGETETGVTLHRMVKRADAGAIVAQLRIAI	MVKRADAGAIVAQLRIAIAPDDIAITLHHK	K	R	A	L	R	I	4	2	0	1	0	1	0	1	0	1	1	0	0	0	0	0	0	0	0	1	0	0	12	1	12397048	P77398	P77398	138	149	arnA	Bifunctional polymyxin resistance protein ArnA;UDP-4-amino-4-deoxy-L-arabinose formyltransferase;UDP-glucuronic acid oxidase, UDP-4-keto-hexauronic acid decarboxylating	yes	yes	3	5.0191e-06	119.74	1
VFELDFEENLR	VAIATPIEYTRNPLRVFELDFEENLRIIRY	NPLRVFELDFEENLRIIRYCVKYRKRIIFP	R	V	F	L	R	I	0	1	1	1	0	0	3	0	0	0	2	0	0	2	0	0	0	0	0	1	0	0	11	0	14096827	P77398	P77398	405	415	arnA	Bifunctional polymyxin resistance protein ArnA;UDP-4-amino-4-deoxy-L-arabinose formyltransferase;UDP-glucuronic acid oxidase, UDP-4-keto-hexauronic acid decarboxylating	yes	yes	2	5.8467e-51	199.89	1
VIWAYGEK	KPRWIYSVSKQLLDRVIWAYGEKEGLQFTL	SKQLLDRVIWAYGEKEGLQFTLFRPFNWMG	R	V	I	E	K	E	1	0	0	0	0	0	1	1	0	1	0	1	0	0	0	0	0	1	1	1	0	0	8	0	96450182	P77398	P77398	473	480	arnA	Bifunctional polymyxin resistance protein ArnA;UDP-4-amino-4-deoxy-L-arabinose formyltransferase;UDP-glucuronic acid oxidase, UDP-4-keto-hexauronic acid decarboxylating	yes	yes	2	0.0075628	65252	1
VLILGVNGFIGNHLTER	RLNSQPACTARRRTRVLILGVNGFIGNHLT	ILGVNGFIGNHLTERLLREDHYEVYGLDIG	R	V	L	E	R	L	0	1	2	0	0	0	1	3	1	2	3	0	0	1	0	0	1	0	0	2	0	0	17	0	18510367	P77398	P77398	318	334	arnA	Bifunctional polymyxin resistance protein ArnA;UDP-4-amino-4-deoxy-L-arabinose formyltransferase;UDP-glucuronic acid oxidase, UDP-4-keto-hexauronic acid decarboxylating	yes	yes	3	6.4875e-18	124.92	1
VVESSSYYGK	KHPLRHHFPPFAGFRVVESSSYYGKGYQDV	FAGFRVVESSSYYGKGYQDVEHRKPSIRNA	R	V	V	G	K	G	0	0	0	0	0	0	1	1	0	0	0	1	0	0	0	3	0	0	2	2	0	0	10	0	11175292	P77398	P77398	602	611	arnA	Bifunctional polymyxin resistance protein ArnA;UDP-4-amino-4-deoxy-L-arabinose formyltransferase;UDP-glucuronic acid oxidase, UDP-4-keto-hexauronic acid decarboxylating	yes	yes	2	0.01723	87308	1	1
WIYSVSK	EDHSNLIVGPVNKPRWIYSVSKQLLDRVIW	VGPVNKPRWIYSVSKQLLDRVIWAYGEKEG	R	W	I	S	K	Q	0	0	0	0	0	0	0	0	0	1	0	1	0	0	0	2	0	1	1	1	0	0	7	0	8814647	P77398	P77398	461	467	arnA	Bifunctional polymyxin resistance protein ArnA;UDP-4-amino-4-deoxy-L-arabinose formyltransferase;UDP-glucuronic acid oxidase, UDP-4-keto-hexauronic acid decarboxylating	yes	yes	2	0.020385	58194	1
YFDEDHSNLIVGPVNKPR	IFPSTSEVYGMCSDKYFDEDHSNLIVGPVN	EDHSNLIVGPVNKPRWIYSVSKQLLDRVIW	K	Y	F	P	R	W	0	1	2	2	0	0	1	1	1	1	1	1	0	1	2	1	0	0	1	2	0	0	18	1	20990436	P77398	P77398	443	460	arnA	Bifunctional polymyxin resistance protein ArnA;UDP-4-amino-4-deoxy-L-arabinose formyltransferase;UDP-glucuronic acid oxidase, UDP-4-keto-hexauronic acid decarboxylating	yes	yes	2	8.4933e-24	122.39	1
ALNNELQQEVHQR	ERVEDLFIIATADRRALNNELQQEVHQRLT	RRALNNELQQEVHQRLTEALNPNDKG____	R	A	L	Q	R	L	1	1	2	0	0	3	2	0	1	0	2	0	0	0	0	0	0	0	0	1	0	0	13	0	1577791	P27249	P27249	867	879	glnD	Bifunctional uridylyltransferase/uridylyl-removing enzyme;[Protein-PII] uridylyltransferase;[Protein-PII]-UMP uridylyl-removing enzyme	yes	yes	2;3	1.3006e-07	103.75				2
DIHTLQWVAR	YNLEPDIKSSPGGLRDIHTLQWVARRHFGA	PGGLRDIHTLQWVARRHFGATSLDEMVGFG	R	D	I	A	R	R	1	1	0	1	0	1	0	0	1	1	1	0	0	0	0	0	1	1	0	1	0	0	10	0	12376568	P27249	P27249	228	237	glnD	Bifunctional uridylyltransferase/uridylyl-removing enzyme;[Protein-PII] uridylyltransferase;[Protein-PII]-UMP uridylyl-removing enzyme	yes	yes	2	0.015909	47082			1
ELYFATEK	TNETLWNSWKQSLLRELYFATEKQLRRGMQ	WKQSLLRELYFATEKQLRRGMQNTPDMRER	R	E	L	E	K	Q	1	0	0	0	0	0	2	0	0	0	1	1	0	1	0	0	1	0	1	0	0	0	8	0	99949131	P27249	P27249	616	623	glnD	Bifunctional uridylyltransferase/uridylyl-removing enzyme;[Protein-PII] uridylyltransferase;[Protein-PII]-UMP uridylyl-removing enzyme	yes	yes	2	0.0070855	66073				1
GTLIDLR	ADEKPRPIDDEFQLRGTLIDLRDETLFMRQ	IDDEFQLRGTLIDLRDETLFMRQPEAILRM	R	G	T	L	R	D	0	1	0	1	0	0	0	1	0	1	2	0	0	0	0	0	1	0	0	0	0	0	7	0	78645995	P27249	P27249	358	364	glnD	Bifunctional uridylyltransferase/uridylyl-removing enzyme;[Protein-PII] uridylyltransferase;[Protein-PII]-UMP uridylyl-removing enzyme	yes	yes	2	0.044807	47743			1
HSPNQLAWHAR	LHQIWSRCRANYFVRHSPNQLAWHARHLLQ	YFVRHSPNQLAWHARHLLQHDLSKPLVLLS	R	H	S	A	R	H	2	1	1	0	0	1	0	0	2	0	1	0	0	0	1	1	0	1	0	0	0	0	11	0	13156534	P27249	P27249	675	685	glnD	Bifunctional uridylyltransferase/uridylyl-removing enzyme;[Protein-PII] uridylyltransferase;[Protein-PII]-UMP uridylyl-removing enzyme	yes	yes	3	0.0002491	100.88				1
ITTIGER	GKIFADLGISLHGARITTIGERVEDLFIIA	GISLHGARITTIGERVEDLFIIATADRRAL	R	I	T	E	R	V	0	1	0	0	0	0	1	1	0	2	0	0	0	0	0	0	2	0	0	0	0	0	7	0	78843922	P27249	P27249	847	853	glnD	Bifunctional uridylyltransferase/uridylyl-removing enzyme;[Protein-PII] uridylyltransferase;[Protein-PII]-UMP uridylyl-removing enzyme	yes	yes	2	0.017088	62717			1
LESFASEETR	HAYTVDEHTIRVMLKLESFASEETRQRHPL	RVMLKLESFASEETRQRHPLCVDVWPRLPS	K	L	E	T	R	Q	1	1	0	0	0	0	3	0	0	0	1	0	0	1	0	2	1	0	0	0	0	0	10	0	11675408	P27249	P27249	479	488	glnD	Bifunctional uridylyltransferase/uridylyl-removing enzyme;[Protein-PII] uridylyltransferase;[Protein-PII]-UMP uridylyl-removing enzyme	yes	yes	2	0.030554	126.07			1
LNYSGEGNEPVER	DNRLLFDRQLSVAQRLNYSGEGNEPVERMM	QRLNYSGEGNEPVERMMKDYFRVTRRVSEL	R	L	N	E	R	M	0	1	2	0	0	0	3	2	0	0	1	0	0	0	1	1	0	0	1	1	0	0	13	0	14626688	P27249	P27249	299	311	glnD	Bifunctional uridylyltransferase/uridylyl-removing enzyme;[Protein-PII] uridylyltransferase;[Protein-PII]-UMP uridylyl-removing enzyme	yes	yes	2	2.3477e-07	106.62		1	1
LTEALNPNDKG	RRALNNELQQEVHQRLTEALNPNDKG____	VHQRLTEALNPNDKG_______________	R	L	T	K	G	-	1	0	2	1	0	0	1	1	0	0	2	1	0	0	1	0	1	0	0	0	0	0	11	1	11705881	P27249	P27249	880	890	glnD	Bifunctional uridylyltransferase/uridylyl-removing enzyme;[Protein-PII] uridylyltransferase;[Protein-PII]-UMP uridylyl-removing enzyme	yes	yes	2	1.3361e-14	153.05				1
QFAEEVQTENR	VTAQRRDIQDPEVIKQFAEEVQTENRLRYL	EVIKQFAEEVQTENRLRYLVCLTVADICAT	K	Q	F	N	R	L	1	1	1	0	0	2	3	0	0	0	0	0	0	1	0	0	1	0	0	1	0	0	11	0	13496212	P27249	P27249	576	586	glnD	Bifunctional uridylyltransferase/uridylyl-removing enzyme;[Protein-PII] uridylyltransferase;[Protein-PII]-UMP uridylyl-removing enzyme	yes	yes	2	0.012262	44309	1	1	1
QLSVAQR	HLVVSRYDNRLLFDRQLSVAQRLNYSGEGN	DNRLLFDRQLSVAQRLNYSGEGNEPVERMM	R	Q	L	Q	R	L	1	1	0	0	0	2	0	0	0	0	1	0	0	0	0	1	0	0	0	1	0	0	7	0	80045045	P27249	P27249	292	298	glnD	Bifunctional uridylyltransferase/uridylyl-removing enzyme;[Protein-PII] uridylyltransferase;[Protein-PII]-UMP uridylyl-removing enzyme	yes	yes	2	0.047337	46921			1
SFLELIALDQPGLLAR	VETEVTFLPTHTDRKSFLELIALDQPGLLA	FLELIALDQPGLLARVGKIFADLGISLHGA	K	S	F	A	R	V	2	1	0	1	0	1	1	1	0	1	5	0	0	1	1	1	0	0	0	0	0	0	16	0	17549931	P27249	P27249	815	830	glnD	Bifunctional uridylyltransferase/uridylyl-removing enzyme;[Protein-PII] uridylyltransferase;[Protein-PII]-UMP uridylyl-removing enzyme	yes	yes	2	2.511e-25	143.79				1
VEDLFIIATADRR	GISLHGARITTIGERVEDLFIIATADRRAL	ERVEDLFIIATADRRALNNELQQEVHQRLT	R	V	E	R	R	A	2	2	0	2	0	0	1	0	0	2	1	0	0	1	0	0	1	0	0	1	0	0	13	1	15178202	P27249	P27249	854	866	glnD	Bifunctional uridylyltransferase/uridylyl-removing enzyme;[Protein-PII] uridylyltransferase;[Protein-PII]-UMP uridylyl-removing enzyme	yes	yes	2	0.013038	39622				1
YHGTSYNLEPDIK	FYAAKVEEQNQRHQRYHGTSYNLEPDIKSS	QRYHGTSYNLEPDIKSSPGGLRDIHTLQWV	R	Y	H	I	K	S	0	0	1	1	0	0	1	1	1	1	1	1	0	0	1	1	1	0	2	0	0	0	13	0	15357256	P27249	P27249	208	220	glnD	Bifunctional uridylyltransferase/uridylyl-removing enzyme;[Protein-PII] uridylyltransferase;[Protein-PII]-UMP uridylyl-removing enzyme	yes	yes	2	0.00096423	58223			1
DLDLEASAAAHPVR	MLGDVAAQVLLLQSRDLDLEASAAAHPVRV	RDLDLEASAAAHPVRVAQKLRAG_______	R	D	L	V	R	V	4	1	0	2	0	0	1	0	1	0	2	0	0	0	1	1	0	0	0	1	0	0	14	0	14637369	P0ABU7	P0ABU7	223	236	exbB	Biopolymer transport protein ExbB	yes	yes	2	3.5307e-07	88681					1
SVEFFNQK	LILASVVTWAIFFSKSVEFFNQKRRLKREQ	WAIFFSKSVEFFNQKRRLKREQQLLAEARS	K	S	V	Q	K	R	0	0	1	0	0	1	1	0	0	0	0	1	0	2	0	1	0	0	0	1	0	0	8	0	9974869	P0ABU7	P0ABU7	45	52	exbB	Biopolymer transport protein ExbB	yes	yes	2	0.040752	57559					1
VGGGVDSLSTPIGK	TAVGLPVLTVVALAKVGGGVDSLSTPIGKV	KVGGGVDSLSTPIGKVAGVLLATVCYLAVG	K	V	G	G	K	V	0	0	0	1	0	0	0	4	0	1	1	1	0	0	1	2	1	0	0	2	0	0	14	0	12856878	P0AD99	P0AD99	66	79	brnQ	Branched-chain amino acid transport system 2 carrier protein	yes	yes	2	0.00093636	58.37				1
AETLYYIVK	HKYPSKSTLIHQGEKAETLYYIVKGSVAVL	IHQGEKAETLYYIVKGSVAVLIKDEEGKEM	K	A	E	V	K	G	1	0	0	0	0	0	1	0	0	1	1	1	0	0	0	0	1	0	2	1	0	0	9	0	10985961	P0ACJ8	P0ACJ8	37	45	crp	cAMP-activated global transcriptional regulator CRP	yes	yes	2	0.0014061	77282			1		1
EMILSYLNQGDFIGELGLFEEGQER	VKGSVAVLIKDEEGKEMILSYLNQGDFIGE	DFIGELGLFEEGQERSAWVRAKTACEVAEI	K	E	M	E	R	S	0	1	1	1	0	2	5	4	0	2	4	0	1	2	0	1	0	0	1	0	0	0	25	0	28863746	P0ACJ8	P0ACJ8	59	83	crp	cAMP-activated global transcriptional regulator CRP	yes	yes	2	1.4528e-56	128.9					1
GSVAVLIK	IHQGEKAETLYYIVKGSVAVLIKDEEGKEM	TLYYIVKGSVAVLIKDEEGKEMILSYLNQG	K	G	S	I	K	D	1	0	0	0	0	0	0	1	0	1	1	1	0	0	0	1	0	0	0	2	0	0	8	0	78550109	P0ACJ8	P0ACJ8	46	53	crp	cAMP-activated global transcriptional regulator CRP	yes	yes	2	0.02348	51787					1
GSVAVLIKDEEGK	IHQGEKAETLYYIVKGSVAVLIKDEEGKEM	VKGSVAVLIKDEEGKEMILSYLNQGDFIGE	K	G	S	G	K	E	1	0	0	1	0	0	2	2	0	1	1	2	0	0	0	1	0	0	0	2	0	0	13	1	13437296	P0ACJ8	P0ACJ8	46	58	crp	cAMP-activated global transcriptional regulator CRP	yes	yes	2	3.7571e-06	102.46					1
IAQTLLNLAK	SEKVGNLAFLDVTGRIAQTLLNLAKQPDAM	DVTGRIAQTLLNLAKQPDAMTHPDGMQIKI	R	I	A	A	K	Q	2	0	1	0	0	1	0	0	0	1	3	1	0	0	0	0	1	0	0	0	0	0	10	0	10836652	P0ACJ8	P0ACJ8	144	153	crp	cAMP-activated global transcriptional regulator CRP	yes	yes	2	0.28163	117.04	1		1	1	1
LQVTSEK	NPDILMRLSAQMARRLQVTSEKVGNLAFLD	LSAQMARRLQVTSEKVGNLAFLDVTGRIAQ	R	L	Q	E	K	V	0	0	0	0	0	1	1	0	0	0	1	1	0	0	0	1	1	0	0	1	0	0	7	0	80343888	P0ACJ8	P0ACJ8	125	131	crp	cAMP-activated global transcriptional regulator CRP	yes	yes	2	0.0087514	73616				1	1
LSAQMAR	KFRQLIQVNPDILMRLSAQMARRLQVTSEK	VNPDILMRLSAQMARRLQVTSEKVGNLAFL	R	L	S	A	R	R	2	1	0	0	0	1	0	0	0	0	1	0	1	0	0	1	0	0	0	0	0	0	7	0	77540106	P0ACJ8	P0ACJ8	117	123	crp	cAMP-activated global transcriptional regulator CRP	yes	yes	2	0.0038377	77496					2
MLEDQNLISAHGK	QIVGCSRETVGRILKMLEDQNLISAHGKTI	LKMLEDQNLISAHGKTIVVYGTR_______	K	M	L	G	K	T	1	0	1	1	0	1	1	1	1	1	2	1	1	0	0	1	0	0	0	0	0	0	13	0	14547188	P0ACJ8	P0ACJ8	190	202	crp	cAMP-activated global transcriptional regulator CRP	yes	yes	2;3	0.00051894	83				1	4
QLIQVNPDILMR	KTACEVAEISYKKFRQLIQVNPDILMRLSA	KFRQLIQVNPDILMRLSAQMARRLQVTSEK	R	Q	L	M	R	L	0	1	1	1	0	2	0	0	0	2	2	0	1	0	1	0	0	0	0	1	0	0	12	0	14387966	P0ACJ8	P0ACJ8	105	116	crp	cAMP-activated global transcriptional regulator CRP	yes	yes	2	5.0263e-52	205.09					2
RLQVTSEK	VNPDILMRLSAQMARRLQVTSEKVGNLAFL	LSAQMARRLQVTSEKVGNLAFLDVTGRIAQ	R	R	L	E	K	V	0	1	0	0	0	1	1	0	0	0	1	1	0	0	0	1	1	0	0	1	0	0	8	1	95953999	P0ACJ8	P0ACJ8	124	131	crp	cAMP-activated global transcriptional regulator CRP	yes	yes	2	0.021959	142.79					1
STLIHQGEK	EWFLSHCHIHKYPSKSTLIHQGEKAETLYY	HKYPSKSTLIHQGEKAETLYYIVKGSVAVL	K	S	T	E	K	A	0	0	0	0	0	1	1	1	1	1	1	1	0	0	0	1	1	0	0	0	0	0	9	0	10115349	P0ACJ8	P0ACJ8	28	36	crp	cAMP-activated global transcriptional regulator CRP	yes	yes	2;3	0.00093053	107.9					2
TIVVYGTR	LKMLEDQNLISAHGKTIVVYGTR_______	LISAHGKTIVVYGTR_______________	K	T	I	T	R	-	0	1	0	0	0	0	0	1	0	1	0	0	0	0	0	0	2	0	1	2	0	0	8	0	90751272	P0ACJ8	P0ACJ8	203	210	crp	cAMP-activated global transcriptional regulator CRP	yes	yes	2	0.006746	67981				1	1
VGNLAFLDVTGR	LSAQMARRLQVTSEKVGNLAFLDVTGRIAQ	SEKVGNLAFLDVTGRIAQTLLNLAKQPDAM	K	V	G	G	R	I	1	1	1	1	0	0	0	2	0	0	2	0	0	1	0	0	1	0	0	2	0	0	12	0	12606826	P0ACJ8	P0ACJ8	132	143	crp	cAMP-activated global transcriptional regulator CRP	yes	yes	2	0.00072115	113.46			1	1	1
AFSPDAK	TAWLLICTLTAGWQKAFSPDAKVGFLAIAN	TLTAGWQKAFSPDAKVGFLAIANKFQAMID	K	A	F	A	K	V	2	0	0	1	0	0	0	0	0	0	0	1	0	1	1	1	0	0	0	0	0	0	7	0	7343599	P15078	P15078	601	607	cstA	Carbon starvation protein A	yes	yes	2	0.044482	47849			1
HNDGLDYVPTDK	NVLAVDPTRMTPAVRHNDGLDYVPTDKKVL	AVRHNDGLDYVPTDKKVLFGHHFAAIAGAG	R	H	N	D	K	K	0	0	1	3	0	0	0	1	1	0	1	1	0	0	1	0	1	0	1	1	0	0	12	0	13726259	P15078	P15078	74	85	cstA	Carbon starvation protein A	yes	yes	2	0.00015922	64.82			1
HNDGLDYVPTDKK	NVLAVDPTRMTPAVRHNDGLDYVPTDKKVL	VRHNDGLDYVPTDKKVLFGHHFAAIAGAGP	R	H	N	K	K	V	0	0	1	3	0	0	0	1	1	0	1	2	0	0	1	0	1	0	1	1	0	0	13	1	15007209	P15078	P15078	74	86	cstA	Carbon starvation protein A	yes	yes	2;3	0.036897	29767			2
VGFLAIANK	TLTAGWQKAFSPDAKVGFLAIANKFQAMID	FSPDAKVGFLAIANKFQAMIDSGNIPSQYT	K	V	G	N	K	F	2	0	1	0	0	0	0	1	0	1	1	1	0	1	0	0	0	0	0	1	0	0	9	0	9315491	P15078	P15078	608	616	cstA	Carbon starvation protein A	yes	yes	2	0.017144	46426			1
MLVEEDPGFFEK	KDIDTLISNNALWSKMLVEEDPGFFEKLAQ	WSKMLVEEDPGFFEKLAQAQKPRFLWIGCS	K	M	L	E	K	L	0	0	0	1	0	0	3	1	0	0	1	1	1	2	1	0	0	0	0	1	0	0	12	0	14396643	P61517	P61517	17	28	can	Carbonic anhydrase 2	yes	yes	2	0.0090341	47823					1
ADFLSDPNK	HGYFQPYKSLSDITKADFLSDPNKITPVFV	LSDITKADFLSDPNKITPVFVRFSTVQGGA	K	A	D	N	K	I	1	0	1	2	0	0	0	0	0	0	1	1	0	1	1	1	0	0	0	0	0	0	9	0	10054767	P21179	P21179	150	158	katE	Catalase HPII	yes	yes	2	0.018346	48794	1	1
ASLVWDEAQK	KATFVRFHWKPLAGKASLVWDEAQKLTGRD	PLAGKASLVWDEAQKLTGRDPDFHRRELWE	K	A	S	Q	K	L	2	0	0	1	0	1	1	0	0	0	1	1	0	0	0	1	0	1	0	1	0	0	10	0	11455717	P21179	P21179	300	309	katE	Catalase HPII	yes	yes	2	0.021821	48091	1
FSTVQGGAGSADTVR	DFLSDPNKITPVFVRFSTVQGGAGSADTVR	FSTVQGGAGSADTVRDIRGFATKFYTEEGI	R	F	S	V	R	D	2	1	0	1	0	1	0	3	0	0	0	0	0	1	0	2	2	0	0	2	0	0	15	0	14517005	P21179	P21179	166	180	katE	Catalase HPII	yes	yes	2	7.6788e-14	110.66	1	1		1
GGFESYQER	INDNWPRETPPGPKRGGFESYQERVEGNKV	PPGPKRGGFESYQERVEGNKVRERSPSFGE	R	G	G	E	R	V	0	1	0	0	0	1	2	2	0	0	0	0	0	1	0	1	0	0	1	0	0	0	9	0	10714621	P21179	P21179	480	488	katE	Catalase HPII	yes	yes	2	0.010832	51346	1	1
GPTLLEDFILR	VRIADDQNSLRAGSRGPTLLEDFILREKIT	AGSRGPTLLEDFILREKITHFDHERIPERI	R	G	P	L	R	E	0	1	0	1	0	0	1	1	0	1	3	0	0	1	1	0	1	0	0	0	0	0	11	0	12727078	P21179	P21179	101	111	katE	Catalase HPII	yes	yes	2	6.3147e-29	174.02	1	1		1	1
GSAAHGYFQPYK	HFDHERIPERIVHARGSAAHGYFQPYKSLS	HARGSAAHGYFQPYKSLSDITKADFLSDPN	R	G	S	Y	K	S	2	0	0	0	0	1	0	2	1	0	0	1	0	1	1	1	0	0	2	0	0	0	12	0	1324.62	P21179	P21179	131	142	katE	Catalase HPII	yes	yes	2;3	0.0021705	82749	2
HIVDGFSFELSK	HPRLFWLSQTPFEQRHIVDGFSFELSKVVR	EQRHIVDGFSFELSKVVRPYIRERVVDQLA	R	H	I	S	K	V	0	0	0	1	0	0	1	1	1	1	1	1	0	2	0	2	0	0	0	1	0	0	12	0	13776929	P21179	P21179	522	533	katE	Catalase HPII	yes	yes	2	0.0011441	109.66	1	1
IADDQNSLR	KGSENYALTTNQGVRIADDQNSLRAGSRGP	TNQGVRIADDQNSLRAGSRGPTLLEDFILR	R	I	A	L	R	A	1	1	1	2	0	1	0	0	0	1	1	0	0	0	0	1	0	0	0	0	0	0	9	0	10305043	P21179	P21179	88	96	katE	Catalase HPII	yes	yes	2	0.00061965	92439	1				1
ITPVFVR	LSDITKADFLSDPNKITPVFVRFSTVQGGA	DFLSDPNKITPVFVRFSTVQGGAGSADTVR	K	I	T	V	R	F	0	1	0	0	0	0	0	0	0	1	0	0	0	1	1	0	1	0	0	2	0	0	7	0	83050142	P21179	P21179	159	165	katE	Catalase HPII	yes	yes	2	0.0047349	92692	1
KGSENYALTTNQGVR	PDTRNEKLNSLEDVRKGSENYALTTNQGVR	KGSENYALTTNQGVRIADDQNSLRAGSRGP	R	K	G	V	R	I	1	1	2	0	0	1	1	2	0	0	1	1	0	0	0	1	2	0	1	1	0	0	15	1	16368169	P21179	P21179	73	87	katE	Catalase HPII	yes	yes	3	0.00050219	75764	1	1		1	1
LFSYTDTQISR	VPGLDFTNDPLLQGRLFSYTDTQISRLGGP	LQGRLFSYTDTQISRLGGPNFHEIPINRPT	R	L	F	S	R	L	0	1	0	1	0	1	0	0	0	1	1	0	0	1	0	2	2	0	1	0	0	0	11	0	13296565	P21179	P21179	412	422	katE	Catalase HPII	yes	yes	2	0.048251	37476		1
LINAEGK	RSYRTMEGFGIHTFRLINAEGKATFVRFHW	GFGIHTFRLINAEGKATFVRFHWKPLAGKA	R	L	I	G	K	A	1	0	1	0	0	0	1	1	0	1	1	1	0	0	0	0	0	0	0	0	0	0	7	0	74341775	P21179	P21179	279	285	katE	Catalase HPII	yes	yes	2	0.021895	56122			1
LIPEELVPVQR	EDEFKFDFDLLDPTKLIPEELVPVQRVGKM	DPTKLIPEELVPVQRVGKMVLNRNPDNFFA	K	L	I	Q	R	V	0	1	0	0	0	1	2	0	0	1	2	0	0	0	2	0	0	0	0	2	0	0	11	0	1291.75	P21179	P21179	359	369	katE	Catalase HPII	yes	yes	2	0.0012388	57859	1	1
LNSLEDVR	TAPGSLKAPDTRNEKLNSLEDVRKGSENYA	PDTRNEKLNSLEDVRKGSENYALTTNQGVR	K	L	N	V	R	K	0	1	1	1	0	0	1	0	0	0	2	0	0	0	0	1	0	0	0	1	0	0	8	0	94449271	P21179	P21179	65	72	katE	Catalase HPII	yes	yes	2	0.00029866	136.16	1
RGGFESYQER	SINDNWPRETPPGPKRGGFESYQERVEGNK	PPGPKRGGFESYQERVEGNKVRERSPSFGE	K	R	G	E	R	V	0	2	0	0	0	1	2	2	0	0	0	0	0	1	0	1	0	0	1	0	0	0	10	1	12275632	P21179	P21179	479	488	katE	Catalase HPII	yes	yes	2;3	0.00013264	103.26	2
SLSDITK	HARGSAAHGYFQPYKSLSDITKADFLSDPN	HGYFQPYKSLSDITKADFLSDPNKITPVFV	K	S	L	T	K	A	0	0	0	1	0	0	0	0	0	1	1	1	0	0	0	2	1	0	0	0	0	0	7	0	76241233	P21179	P21179	143	149	katE	Catalase HPII	yes	yes	2	0.016581	63301	1
SPSFGEYYSHPR	ESYQERVEGNKVRERSPSFGEYYSHPRLFW	RERSPSFGEYYSHPRLFWLSQTPFEQRHIV	R	S	P	P	R	L	0	1	0	0	0	0	1	1	1	0	0	0	0	1	2	3	0	0	2	0	0	0	12	0	14256313	P21179	P21179	498	509	katE	Catalase HPII	yes	yes	2;3	0.0026125	94692	1	2
TMEGFGIHTFR	VMWAMSDRGIPRSYRTMEGFGIHTFRLINA	RSYRTMEGFGIHTFRLINAEGKATFVRFHW	R	T	M	F	R	L	0	1	0	0	0	0	1	2	1	1	0	0	1	2	0	0	2	0	0	0	0	0	11	0	12946128	P21179	P21179	268	278	katE	Catalase HPII	yes	yes	2	0.0018603	52.79	1
VVAILLNDEVR	SLSLYAIPDGDVKGRVVAILLNDEVRSADL	VKGRVVAILLNDEVRSADLLAILKALKAKG	R	V	V	V	R	S	1	1	1	1	0	0	1	0	0	1	2	0	0	0	0	0	0	0	0	3	0	0	11	0	12397187	P21179	P21179	602	612	katE	Catalase HPII	yes	yes	2	0.0038823	107.15	1	1
VVDQLAHIDLTLAQAVAK	SFELSKVVRPYIRERVVDQLAHIDLTLAQA	QLAHIDLTLAQAVAKNLGIELTDDQLNITP	R	V	V	A	K	N	4	0	0	2	0	2	0	0	1	1	3	1	0	0	0	0	1	0	0	3	0	0	18	0	19040731	P21179	P21179	543	560	katE	Catalase HPII	yes	yes	2;3	1.1592e-39	160.8	2	1
AVAEVYASSDAHEK	ASRADLVFGSNSVLRAVAEVYASSDAHEKF	RAVAEVYASSDAHEKFVKDFVAAWVKVMNL	R	A	V	E	K	F	4	0	0	1	0	0	2	0	1	0	0	1	0	0	0	2	0	0	1	2	0	0	14	0	14756892	P13029	P13029	692	705	katG	Catalase-peroxidase	yes	yes	2;3	2.34E-12	115.18			2
FDPEFEK	KKRKPTMLVTDLTLRFDPEFEKISRRFLND	LVTDLTLRFDPEFEKISRRFLNDPQAFNEA	R	F	D	E	K	I	0	0	0	1	0	0	2	0	0	0	0	1	0	2	1	0	0	0	0	0	0	0	7	0	91040725	P13029	P13029	382	388	katG	Catalase-peroxidase	yes	yes	2	0.035918	50632			1
YEWVQTR	TPTQWSNYFFENLFKYEWVQTRSPAGAIQF	YFFENLFKYEWVQTRSPAGAIQFEAVDAPE	K	Y	E	T	R	S	0	1	0	0	0	1	1	0	0	0	0	0	0	0	0	0	1	1	1	1	0	0	7	0	98047158	P13029	P13029	336	342	katG	Catalase-peroxidase	yes	yes	2	0.022219	55676			1
NPVGLSGVR	VIPQEYAIDYQEGIKNPVGLSGVRMQAKVH	YQEGIKNPVGLSGVRMQAKVHLITCHNDMA	K	N	P	V	R	M	0	1	1	0	0	0	0	2	0	0	1	0	0	0	1	1	0	0	0	2	0	0	9	0	89750321	P0ABH0	P0ABH0	145	153	ftsA	Cell division protein FtsA	yes	yes	2	0.014845	65246				1
QTLAEVIEPR	EVPSVGGRPPRSLQRQTLAEVIEPRYTELL	RSLQRQTLAEVIEPRYTELLNLVNEEILQL	R	Q	T	P	R	Y	1	1	0	0	0	1	2	0	0	1	1	0	0	0	1	0	1	0	0	1	0	0	10	0	11546295	P0ABH0	P0ABH0	291	300	ftsA	Cell division protein FtsA	yes	yes	2	0.0080653	49418				1
YAFHGALQDLK	KPVNRKTNVFNEQVRYAFHGALQDLKSKPF	EQVRYAFHGALQDLKSKPFATFLTVMVIAI	R	Y	A	L	K	S	2	0	0	1	0	1	0	1	1	0	2	1	0	1	0	0	0	0	1	0	0	0	11	0	12616455	P0AC30	P0AC30	58	68	ftsX	Cell division protein FtsX	yes	yes	2	0.00012915	65224				1
GLGAGANPEVGR	TAVGQTIQIGSGITKGLGAGANPEVGRNAA	ITKGLGAGANPEVGRNAADEDRDALRAALE	K	G	L	G	R	N	2	1	1	0	0	0	1	4	0	0	1	0	0	0	1	0	0	0	0	1	0	0	12	0	10965625	P0A9A6	P0A9A6	67	78	ftsZ	Cell division protein FtsZ	yes	yes	2	0.004454	52278	1
IEALIQQLK	KLQTWIGVPGVDQSRIEALIQQLKAAGSVL	GVDQSRIEALIQQLKAAGSVLISAPRIGQF	R	I	E	L	K	A	1	0	0	0	0	2	1	0	0	2	2	1	0	0	0	0	0	0	0	0	0	0	9	0	10546386	P36680	P36680	88	96	zapD	Cell division protein ZapD	yes	yes	2	0.00046174	89752					1
LQTWIGVPGVDQSR	VRTELLKELDRQQRKLQTWIGVPGVDQSRI	KLQTWIGVPGVDQSRIEALIQQLKAAGSVL	K	L	Q	S	R	I	0	1	0	1	0	2	0	2	0	1	1	0	0	0	1	1	1	1	0	2	0	0	14	0	15548154	P36680	P36680	74	87	zapD	Cell division protein ZapD	yes	yes	2	0.00010691	67022					1
NVSELLDVFER	NLPIVDHAGALHFFRNVSELLDVFERGEVR	HFFRNVSELLDVFERGEVRTELLKELDRQQ	R	N	V	E	R	G	0	1	1	1	0	0	2	0	0	0	2	0	0	1	0	1	0	0	0	2	0	0	11	0	13196721	P36680	P36680	46	56	zapD	Cell division protein ZapD	yes	yes	2	3.8369e-10	144.77					1
EAYEVLTDSQK	NQGDKEAEAKFKEIKEAYEVLTDSQKRAAY	KEIKEAYEVLTDSQKRAAYDQYGHAAFEQG	K	E	A	Q	K	R	1	0	0	1	0	1	2	0	0	0	1	1	0	0	0	1	1	0	1	1	0	0	11	0	12816089	P08622	P08622	52	62	dnaJ	Chaperone protein DnaJ	yes	yes	2	0.019719	42743					1
IPAGVDTGDR	HGHGRVERSKTLSVKIPAGVDTGDRIRLAG	TLSVKIPAGVDTGDRIRLAGEGEAGEHGAP	K	I	P	D	R	I	1	1	0	2	0	0	0	2	0	1	0	0	0	0	1	0	1	0	0	1	0	0	10	0	99949852	P08622	P08622	216	225	dnaJ	Chaperone protein DnaJ	yes	yes	2	0.047829	37191				1	1
ASSGLNEDEIQK	AKDKNSGKEQKITIKASSGLNEDEIQKMVR	TIKASSGLNEDEIQKMVRDAEANAEADRKF	K	A	S	Q	K	M	1	0	1	1	0	1	2	1	0	1	1	1	0	0	0	2	0	0	0	0	0	0	12	0	12896099	P0A6Y8	P0A6Y8	503	514	dnaK	Chaperone protein DnaK	yes	yes	2	8.6501e-06	121.83	1
KDVNPDEAVAIGAAVQGGVLTGDVK	MVQKKVAEFFGKEPRKDVNPDEAVAIGAAV	IGAAVQGGVLTGDVKDVLLLDVTPLSLGIE	R	K	D	V	K	D	4	0	1	3	0	1	1	4	0	1	1	2	0	0	1	0	1	0	0	5	0	0	25	1	24222704	P0A6Y8	P0A6Y8	363	387	dnaK	Chaperone protein DnaK	yes	yes	3	0.00011252	51301	1
KFEELVQTR	QKMVRDAEANAEADRKFEELVQTRNQGDHL	NAEADRKFEELVQTRNQGDHLLHSTRKQVE	R	K	F	T	R	N	0	1	0	0	0	1	2	0	0	0	1	1	0	1	0	0	1	0	0	1	0	0	9	1	1148619	P0A6Y8	P0A6Y8	528	536	dnaK	Chaperone protein DnaK	yes	yes	3	0.0023161	52278	1
LESLVEDLVNR	ATGPKHMNIKVTRAKLESLVEDLVNRSIEP	TRAKLESLVEDLVNRSIEPLKVALQDAGLS	K	L	E	N	R	S	0	1	1	1	0	0	2	0	0	0	3	0	0	0	0	1	0	0	0	2	0	0	11	0	12856878	P0A6Y8	P0A6Y8	305	315	dnaK	Chaperone protein DnaK	yes	yes	2	9.9753e-05	99653	1
LINYLVEEFKK	TNGDTHLGGEDFDSRLINYLVEEFKKDQGI	FDSRLINYLVEEFKKDQGIDLRNDPLAMQR	R	L	I	K	K	D	0	0	1	0	0	0	2	0	0	1	2	2	0	1	0	0	0	0	1	1	0	0	11	1	1394781	P0A6Y8	P0A6Y8	236	246	dnaK	Chaperone protein DnaK	yes	yes	3	0.0003849	55452	1
MAPPQISAEVLK	AADNGDAWVEVKGQKMAPPQISAEVLKKMK	GQKMAPPQISAEVLKKMKKTAEDYLGEPVT	K	M	A	L	K	K	2	0	0	0	0	1	1	0	0	1	1	1	1	0	2	1	0	0	0	1	0	0	12	0	12826955	P0A6Y8	P0A6Y8	110	121	dnaK	Chaperone protein DnaK	yes	yes	2	0.00023577	62463	1
MQELAQVSQK	ETALKGEDKAAIEAKMQELAQVSQKLMEIA	AIEAKMQELAQVSQKLMEIAQQQHAQQQTA	K	M	Q	Q	K	L	1	0	0	0	0	3	1	0	0	0	1	1	1	0	0	1	0	0	0	1	0	0	10	0	1160586	P0A6Y8	P0A6Y8	588	597	dnaK	Chaperone protein DnaK	yes	yes	2	0.00017067	72643	1
NDPLAMQR	YLVEEFKKDQGIDLRNDPLAMQRLKEAAEK	DQGIDLRNDPLAMQRLKEAAEKAKIELSSA	R	N	D	Q	R	L	1	1	1	1	0	1	0	0	0	0	1	0	1	0	1	0	0	0	0	0	0	0	8	0	94345455	P0A6Y8	P0A6Y8	254	261	dnaK	Chaperone protein DnaK	yes	yes	2	0.006451	58917	1
NTTIPTK	GIETMGGVMTTLIAKNTTIPTKHSQVFSTA	VMTTLIAKNTTIPTKHSQVFSTAEDNQSAV	K	N	T	T	K	H	0	0	1	0	0	0	0	0	0	1	0	1	0	0	1	0	3	0	0	0	0	0	7	0	77342832	P0A6Y8	P0A6Y8	415	421	dnaK	Chaperone protein DnaK	yes	yes	2	0.037473	50127	1
VAEFFGK	ILVGGQTRMPMVQKKVAEFFGKEPRKDVNP	RMPMVQKKVAEFFGKEPRKDVNPDEAVAIG	K	V	A	G	K	E	1	0	0	0	0	0	1	1	0	0	0	1	0	2	0	0	0	0	0	1	0	0	7	0	79641194	P0A6Y8	P0A6Y8	353	359	dnaK	Chaperone protein DnaK	yes	yes	2	0.03489	50966	1
VLENAEGDR	TTNSCVAIMDGTTPRVLENAEGDRTTPSII	DGTTPRVLENAEGDRTTPSIIAYTQDGETL	R	V	L	D	R	T	1	1	1	1	0	0	2	1	0	0	1	0	0	0	0	0	0	0	0	1	0	0	9	0	10014778	P0A6Y8	P0A6Y8	26	34	dnaK	Chaperone protein DnaK	yes	yes	2	0.00094747	81548	1				1
ALLQISEPGLSAAPHQR	______________________________	LQISEPGLSAAPHQRRLAAGIDLGTTNSLV	M	A	L	Q	R	R	3	1	0	0	0	2	1	1	1	1	3	0	0	0	2	2	0	0	0	0	0	0	17	0	1786969	P0A6Z1	P0A6Z1	2	18	hscA	Chaperone protein HscA	yes	yes	2;3	0.0001144	77746		2
DSMSYAEQDVK	PSYGLTDSEIASMIKDSMSYAEQDVKARML	SMIKDSMSYAEQDVKARMLAEQKVEAARVL	K	D	S	V	K	A	1	0	0	2	0	1	1	0	0	0	0	1	1	0	0	2	0	0	1	1	0	0	11	0	1271534	P0A6Z1	P0A6Z1	515	525	hscA	Chaperone protein HscA	yes	yes	2	0.0051884	45997		1
ELLDAAIAAK	EQAGIPDRSDNRVQRELLDAAIAAKIALSD	NRVQRELLDAAIAAKIALSDADSVTVNVAG	R	E	L	A	K	I	4	0	0	1	0	0	1	0	0	1	2	1	0	0	0	0	0	0	0	0	0	0	10	0	10135757	P0A6Z1	P0A6Z1	266	275	hscA	Chaperone protein HscA	yes	yes	2	0.00044063	69825		1
EQFNELIAPLVK	SVTVNVAGWQGEISREQFNELIAPLVKRTL	ISREQFNELIAPLVKRTLLACRRALKDAGV	R	E	Q	V	K	R	1	0	1	0	0	1	2	0	0	1	2	1	0	1	1	0	0	0	0	1	0	0	12	0	13997711	P0A6Z1	P0A6Z1	298	309	hscA	Chaperone protein HscA	yes	yes	2	0.0011693	90108		1
QTQDFAAR	DDVDAIEQAIKNVDKQTQDFAARRMDQSVR	AIKNVDKQTQDFAARRMDQSVRRALKGHSV	K	Q	T	A	R	R	2	1	0	1	0	2	0	0	0	0	0	0	0	1	0	0	1	0	0	0	0	0	8	0	93544609	P0A6Z1	P0A6Z1	591	598	hscA	Chaperone protein HscA	yes	yes	2	0.0070855	66073		1
SGQAETLADHEGR	GIDLGTTNSLVATVRSGQAETLADHEGRHL	VRSGQAETLADHEGRHLLPSVVHYQQQGHS	R	S	G	G	R	H	2	1	0	1	0	1	2	2	1	0	1	0	0	0	0	1	1	0	0	0	0	0	13	0	13696222	P0A6Z1	P0A6Z1	38	50	hscA	Chaperone protein HscA	yes	yes	2;3	1.3052e-07	92039		2
TNAALDTANTISSVK	VHYQQQGHSVGYDARTNAALDTANTISSVK	TNAALDTANTISSVKRLMGRSLADIQQRYP	R	T	N	V	K	R	3	0	2	1	0	0	0	0	0	1	1	1	0	0	0	2	3	0	0	1	0	0	15	0	15047733	P0A6Z1	P0A6Z1	72	86	hscA	Chaperone protein HscA	yes	yes	2	0.0043638	81431		1
VLESLHGALAADAALLSAAER	VKARMLAEQKVEAARVLESLHGALAADAAL	GALAADAALLSAAERQVIDDAAAHLSEVAQ	R	V	L	E	R	Q	7	1	0	1	0	0	2	1	1	0	5	0	0	0	0	2	0	0	0	1	0	0	21	0	20771168	P0A6Z1	P0A6Z1	539	559	hscA	Chaperone protein HscA	yes	yes	3	2.6953e-17	102.39		1
ALSNPDLYEGDGELR	LISNASDAADKLRFRALSNPDLYEGDGELR	ALSNPDLYEGDGELRVRVSFDKDKRTLTIS	R	A	L	L	R	V	1	1	1	2	0	0	2	2	0	0	3	0	0	0	1	1	0	0	1	0	0	0	15	0	1647774	P0A6Z3	P0A6Z3	50	64	htpG	Chaperone protein HtpG	yes	yes	2	1.4266e-12	99215	1	1
AQALWTR	EKDGETVISWEKINKAQALWTRNKSEITDE	ISWEKINKAQALWTRNKSEITDEEYKEFYK	K	A	Q	T	R	N	2	1	0	0	0	1	0	0	0	0	1	0	0	0	0	0	1	1	0	0	0	0	7	0	84445554	P0A6Z3	P0A6Z3	230	236	htpG	Chaperone protein HtpG	yes	yes	2	0.02105	57281	1
DEVIDHLGTIAK	KRTLTISDNGVGMTRDEVIDHLGTIAKSGT	MTRDEVIDHLGTIAKSGTKSFLESLGSDQA	R	D	E	A	K	S	1	0	0	2	0	0	1	1	1	2	1	1	0	0	0	0	1	0	0	1	0	0	12	0	13096878	P0A6Z3	P0A6Z3	88	99	htpG	Chaperone protein HtpG	yes	yes	2	0.0003132	97813	1	1
EGEDEFLDDWR	ITKEDRGTEITLHLREGEDEFLDDWRVRSI	LHLREGEDEFLDDWRVRSIISKYSDHIALP	R	E	G	W	R	V	0	1	0	3	0	0	3	1	0	0	1	0	0	1	0	0	0	1	0	0	0	0	11	0	14095735	P0A6Z3	P0A6Z3	182	192	htpG	Chaperone protein HtpG	yes	yes	2	0.0024849	85377	1	1
EGPAEDFANQEAIAK	EKYQTFWQQFGLVLKEGPAEDFANQEAIAK	EGPAEDFANQEAIAKLLRFASTHTDSSAQT	K	E	G	A	K	L	4	0	1	1	0	1	3	1	0	1	0	1	0	1	1	0	0	0	0	0	0	0	15	0	15887369	P0A6Z3	P0A6Z3	384	398	htpG	Chaperone protein HtpG	yes	yes	2	1.2769e-12	100.31	1
EILQDSTVTR	RGLIDSSDLPLNVSREILQDSTVTRNLRNA	LNVSREILQDSTVTRNLRNALTKRVLQMLE	R	E	I	T	R	N	0	1	0	1	0	1	1	0	0	1	1	0	0	0	0	1	2	0	0	1	0	0	10	0	11606037	P0A6Z3	P0A6Z3	337	346	htpG	Chaperone protein HtpG	yes	yes	2	0.33321	116.37	1	1
ELISNASDAADK	LMIHSLYSNKEIFLRELISNASDAADKLRF	FLRELISNASDAADKLRFRALSNPDLYEGD	R	E	L	D	K	L	3	0	1	2	0	0	1	0	0	1	1	1	0	0	0	2	0	0	0	0	0	0	12	0	12325885	P0A6Z3	P0A6Z3	34	45	htpG	Chaperone protein HtpG	yes	yes	2	1.9637e-07	131.28	1	1
ELISNASDAADKLR	LMIHSLYSNKEIFLRELISNASDAADKLRF	RELISNASDAADKLRFRALSNPDLYEGDGE	R	E	L	L	R	F	3	1	1	2	0	0	1	0	0	1	2	1	0	0	0	2	0	0	0	0	0	0	14	1	15017736	P0A6Z3	P0A6Z3	34	47	htpG	Chaperone protein HtpG	yes	yes	2;3	8.0961e-85	223.14	2	2
FASTHTDSSAQTVSLEDYVSR	AEDFANQEAIAKLLRFASTHTDSSAQTVSL	DSSAQTVSLEDYVSRMKEGQEKIYYITADS	R	F	A	S	R	M	2	1	0	2	0	1	1	0	1	0	1	0	0	1	0	5	3	0	1	2	0	0	21	0	23000557	P0A6Z3	P0A6Z3	402	422	htpG	Chaperone protein HtpG	yes	yes	2;3	1.7321e-50	153.24	2	1
GFQSEVK	______________________________	______________________________	R	G	F	V	K	Q	0	0	0	0	0	1	1	1	0	0	0	1	0	1	0	1	0	0	0	1	0	0	7	0	79339702	P0A6Z3	P0A6Z3	8	14	htpG	Chaperone protein HtpG	yes	yes	2	0.013908	66994	1
GIEVLLLSDR	AAAKSSPHLELLRKKGIEVLLLSDRIDEWM	LLRKKGIEVLLLSDRIDEWMMNYLTEFDGK	K	G	I	D	R	I	0	1	0	1	0	0	1	1	0	1	3	0	0	0	0	1	0	0	0	1	0	0	10	0	11136394	P0A6Z3	P0A6Z3	454	463	htpG	Chaperone protein HtpG	yes	yes	2	0.75863	91867	1
GLIDSSDLPLNVSR	DDAEQFMPNYLRFVRGLIDSSDLPLNVSRE	RGLIDSSDLPLNVSREILQDSTVTRNLRNA	R	G	L	S	R	E	0	1	1	2	0	0	0	1	0	1	3	0	0	0	1	3	0	0	0	1	0	0	14	0	14847835	P0A6Z3	P0A6Z3	323	336	htpG	Chaperone protein HtpG	yes	yes	2	8.0539e-37	180.97	1
GTEITLHLR	GEGEYTVADITKEDRGTEITLHLREGEDEF	ITKEDRGTEITLHLREGEDEFLDDWRVRSI	R	G	T	L	R	E	0	1	0	0	0	0	1	1	1	1	2	0	0	0	0	0	2	0	0	0	0	0	9	0	10385822	P0A6Z3	P0A6Z3	173	181	htpG	Chaperone protein HtpG	yes	yes	2	0.00091828	109.86	1
GTLEDPNLFIR	EWVELLLDQALLAERGTLEDPNLFIRRMNQ	LAERGTLEDPNLFIRRMNQLLVS_______	R	G	T	I	R	R	0	1	1	1	0	0	1	1	0	1	2	0	0	1	1	0	1	0	0	0	0	0	11	0	12736667	P0A6Z3	P0A6Z3	606	616	htpG	Chaperone protein HtpG	yes	yes	2	4.184e-11	144.09	1	1
IYYITADSYAAAK	SLEDYVSRMKEGQEKIYYITADSYAAAKSS	EKIYYITADSYAAAKSSPHLELLRKKGIEV	K	I	Y	A	K	S	4	0	0	1	0	0	0	0	0	2	0	1	0	0	0	1	1	0	3	0	0	0	13	0	14487187	P0A6Z3	P0A6Z3	430	442	htpG	Chaperone protein HtpG	yes	yes	2	0.00051894	83	1
LADEVDESAK	KPFQSVSKVDESLEKLADEVDESAKEAEKA	ESLEKLADEVDESAKEAEKALTPFIDRVKA	K	L	A	A	K	E	2	0	0	2	0	0	2	0	0	0	1	1	0	0	0	1	0	0	0	1	0	0	10	0	10755033	P0A6Z3	P0A6Z3	493	502	htpG	Chaperone protein HtpG	yes	yes	2	0.0048845	52579	1
LADEVDESAKEAEK	KPFQSVSKVDESLEKLADEVDESAKEAEKA	KLADEVDESAKEAEKALTPFIDRVKALLGE	K	L	A	E	K	A	3	0	0	2	0	0	4	0	0	0	1	2	0	0	0	1	0	0	0	1	0	0	14	1	15327206	P0A6Z3	P0A6Z3	493	506	htpG	Chaperone protein HtpG	yes	yes	2;3	1.6491e-06	103.22	2
LFAAAGQK	IVSTDADEMSTQMAKLFAAAGQKVPEVKYI	MSTQMAKLFAAAGQKVPEVKYIFELNPDHV	K	L	F	Q	K	V	3	0	0	0	0	1	0	1	0	0	1	1	0	1	0	0	0	0	0	0	0	0	8	0	80444939	P0A6Z3	P0A6Z3	553	560	htpG	Chaperone protein HtpG	yes	yes	2	0.003481	81381	1
LTDTPAIVSTDADEMSTQMAK	ALLGERVKDVRLTHRLTDTPAIVSTDADEM	IVSTDADEMSTQMAKLFAAAGQKVPEVKYI	R	L	T	A	K	L	3	0	0	3	0	1	1	0	0	1	1	1	2	0	1	2	4	0	0	1	0	0	21	0	22240239	P0A6Z3	P0A6Z3	532	552	htpG	Chaperone protein HtpG	yes	yes	2	1.798e-27	119.62	3
NKSEITDEEYKEFYK	ISWEKINKAQALWTRNKSEITDEEYKEFYK	NKSEITDEEYKEFYKHIAHDFNDPLTWSHN	R	N	K	Y	K	H	0	0	1	1	0	0	4	0	0	1	0	3	0	1	0	1	1	0	2	0	0	0	15	2	19218945	P0A6Z3	P0A6Z3	237	251	htpG	Chaperone protein HtpG	yes	yes	2	0.041142	46706	1
SEITDEEYKEFYK	WEKINKAQALWTRNKSEITDEEYKEFYKHI	NKSEITDEEYKEFYKHIAHDFNDPLTWSHN	K	S	E	Y	K	H	0	0	0	1	0	0	4	0	0	1	0	2	0	1	0	1	1	0	2	0	0	0	13	1	16797566	P0A6Z3	P0A6Z3	239	251	htpG	Chaperone protein HtpG	yes	yes	2;3	2.0717e-07	111.86	2
SFLESLGSDQAK	EVIDHLGTIAKSGTKSFLESLGSDQAKDSQ	GTKSFLESLGSDQAKDSQLIGQFGVGFYSA	K	S	F	A	K	D	1	0	0	1	0	1	1	1	0	0	2	1	0	1	0	3	0	0	0	0	0	0	12	0	12806248	P0A6Z3	P0A6Z3	104	115	htpG	Chaperone protein HtpG	yes	yes	2	5.4779e-15	152.97	1	1
SSPHLELLR	EKIYYITADSYAAAKSSPHLELLRKKGIEV	SYAAAKSSPHLELLRKKGIEVLLLSDRIDE	K	S	S	L	R	K	0	1	0	0	0	0	1	0	1	0	3	0	0	0	1	2	0	0	0	0	0	0	9	0	10505822	P0A6Z3	P0A6Z3	443	451	htpG	Chaperone protein HtpG	yes	yes	2;3	0.0011694	62823	2
TLTISDNGVGMTR	DGELRVRVSFDKDKRTLTISDNGVGMTRDE	KRTLTISDNGVGMTRDEVIDHLGTIAKSGT	R	T	L	T	R	D	0	1	1	1	0	0	0	2	0	1	1	0	1	0	0	1	3	0	0	1	0	0	13	0	13636766	P0A6Z3	P0A6Z3	75	87	htpG	Chaperone protein HtpG	yes	yes	2	6.0511e-07	96.89	2
VFIMDDAEQFMPNYLR	WNRDHKHGLKLYVQRVFIMDDAEQFMPNYL	FIMDDAEQFMPNYLRFVRGLIDSSDLPLNV	R	V	F	L	R	F	1	1	1	2	0	1	1	0	0	1	1	0	2	2	1	0	0	0	1	1	0	0	16	0	19879172	P0A6Z3	P0A6Z3	304	319	htpG	Chaperone protein HtpG	yes	yes	2	0.24897	74944	1
YIFELNPDHVLVK	AKLFAAAGQKVPEVKYIFELNPDHVLVKRA	VKYIFELNPDHVLVKRAADTEDEAKFSEWV	K	Y	I	V	K	R	0	0	1	1	0	0	1	0	1	1	2	1	0	1	1	0	0	0	1	2	0	0	13	0	15858504	P0A6Z3	P0A6Z3	566	578	htpG	Chaperone protein HtpG	yes	yes	2;3	0.0001035	78655	2
YSDHIALPVEIEK	DEFLDDWRVRSIISKYSDHIALPVEIEKRE	SKYSDHIALPVEIEKREEKDGETVISWEKI	K	Y	S	E	K	R	1	0	0	1	0	0	2	0	1	2	1	1	0	0	1	1	0	0	1	1	0	0	13	0	15127824	P0A6Z3	P0A6Z3	200	212	htpG	Chaperone protein HtpG	yes	yes	3	0.087287	69716	1
YSDHIALPVEIEKR	DEFLDDWRVRSIISKYSDHIALPVEIEKRE	KYSDHIALPVEIEKREEKDGETVISWEKIN	K	Y	S	K	R	E	1	1	0	1	0	0	2	0	1	2	1	1	0	0	1	1	0	0	1	1	0	0	14	1	16688835	P0A6Z3	P0A6Z3	200	213	htpG	Chaperone protein HtpG	yes	yes	3	0.051951	17962	1
LANEGIFTQQELYDELLTLADEAK	MVGKILCYLYLSPERLANEGIFTQQELYDE	QELYDELLTLADEAKLLKLVNNRSTGSDVD	R	L	A	A	K	L	3	0	1	2	0	2	4	1	0	1	5	1	0	1	0	0	2	0	1	0	0	0	24	0	27233542	P22524	P22524	109	132	mukE	Chromosome partition protein MukE	yes	yes	2	1.3174e-18	106.28					1
LAQALANPLFPALDSALR	______________________________	ALANPLFPALDSALRSGRHIGLDELDNHAF	K	L	A	L	R	S	5	1	1	1	0	1	0	0	0	0	5	0	0	1	2	1	0	0	0	0	0	0	18	0	1880052	P22524	P22524	14	31	mukE	Chromosome partition protein MukE	yes	yes	2	1.3716e-39	160.38					1
SSTNIEQVMPVK	______________________________	______________________________	M	S	S	V	K	L	0	0	1	0	0	1	1	0	0	1	0	1	1	0	1	2	1	0	0	2	0	0	12	0	13316755	P22524	P22524	2	13	mukE	Chromosome partition protein MukE	yes	yes	2	0.035746	39622					1
YNVELIR	FLMDFQEYLEEFYARYNVELIRAPEGFFYL	YLEEFYARYNVELIRAPEGFFYLRPRSTTL	R	Y	N	I	R	A	0	1	1	0	0	0	1	0	0	1	1	0	0	0	0	0	0	0	1	1	0	0	7	0	90549707	P22524	P22524	61	67	mukE	Chromosome partition protein MukE	yes	yes	2	0.017088	62717					1
GFGFITPADGSK	MAKIKGQVKWFNESKGFGFITPADGSKDVF	ESKGFGFITPADGSKDVFVHFSAIQGNGFK	K	G	F	S	K	D	1	0	0	1	0	0	0	3	0	1	0	1	0	2	1	1	1	0	0	0	0	0	12	0	11955873	P0A9Y6	P0A9Y6	16	27	cspC	Cold shock-like protein CspC	yes	yes	2	0.0053888	51445
TLAEGQNVEFEIQDGQK	DVFVHFSAIQGNGFKTLAEGQNVEFEIQDG	AEGQNVEFEIQDGQKGPAAVNVTAI_____	K	T	L	Q	K	G	1	0	1	1	0	3	3	2	0	1	1	1	0	1	0	0	1	0	0	1	0	0	17	0	19049116	P0A9Y6	P0A9Y6	43	59	cspC	Cold shock-like protein CspC	yes	yes	2	1.7411e-07	88441
GFGFITPEDGSK	MSKIKGNVKWFNESKGFGFITPEDGSKDVF	ESKGFGFITPEDGSKDVFVHFSAIQTNGFK	K	G	F	S	K	D	0	0	0	1	0	0	1	3	0	1	0	1	0	2	1	1	1	0	0	0	0	0	12	0	12535928	P0A972	P0A972	16	27	cspE	Cold shock-like protein CspE	yes	yes	2	0.0045609	76827
VEFSIEQGQR	AIQSNEFRTLNENQKVEFSIEQGQRGPAAA	NENQKVEFSIEQGQRGPAAANVVTL_____	K	V	E	Q	R	G	0	1	0	0	0	2	2	1	0	1	0	0	0	1	0	1	0	0	0	1	0	0	10	0	11915884	P0A978	P0A978	51	60	cspG	Cold shock-like protein CspG	yes	yes	2	0.0022148	56729
GFGFITPDDGSK	SNKMTGLVKWFNADKGFGFITPDDGSKDVF	ADKGFGFITPDDGSKDVFVHFTAIQSNEFR	K	G	F	S	K	D	0	0	0	2	0	0	0	3	0	1	0	1	0	2	1	1	1	0	0	0	0	0	12	0	12395772	P0A978;P0A9X9	P0A978	17	28	cspG;cspA	Cold shock-like protein CspG;Cold shock protein CspA	yes	no	2	0.083223	74162
GVKANDVTPMEK	MFYLNHAEHPFMQTKGVKANDVTPMEKLLA	QTKGVKANDVTPMEKLLAGVSGATNCAFVN	K	G	V	E	K	L	1	0	1	1	0	0	1	1	0	0	0	2	1	0	1	0	1	0	0	2	0	0	12	1	12876493	Q46901	Q46901	105	116	casA	CRISPR system Cascade subunit CasA	yes	yes	2	0.0083435	47198	1
LIDSQDVETR	LKHGGLKNRVSVNIKLIDSQDVETRGVEIL	SVNIKLIDSQDVETRGVEILKGLDAILVPG	K	L	I	T	R	G	0	1	0	2	0	1	1	0	0	1	1	0	0	0	0	1	1	0	0	1	0	0	10	0	1174583	P0A7E5	P0A7E5	327	336	pyrG	CTP synthase	yes	yes	2	0.0019905	57.96		1
DIHKQPVSQSLVR	RFPIDAIKLDQVFVRDIHKQPVSQSLVRAI	VRDIHKQPVSQSLVRAIVAVAQALNLQVIA	R	D	I	V	R	A	0	1	0	1	0	2	0	0	1	1	1	1	0	0	1	2	0	0	0	2	0	0	13	1	15058314	P77334	P77334	589	601	gmr	Cyclic di-GMP phosphodiesterase Gmr	yes	yes	3	0.003255	47242	1
FSTTETTEPDR	HNPYWRLTESSDVLRFSTTETTEPDRTLQL	DVLRFSTTETTEPDRTLQLSAEQAARIREM	R	F	S	D	R	T	0	1	0	1	0	0	2	0	0	0	0	0	0	1	1	1	4	0	0	0	0	0	11	0	12825677	P77334	P77334	32	42	gmr	Cyclic di-GMP phosphodiesterase Gmr	yes	yes	2	6.9419e-08	139.96	1
TLQLSAEQAAR	DVLRFSTTETTEPDRTLQLSAEQAARIREM	EPDRTLQLSAEQAARIREMTVITSSLMMSL	R	T	L	A	R	I	3	1	0	0	0	2	1	0	0	0	2	0	0	0	0	1	1	0	0	0	0	0	11	0	11866306	P77334	P77334	43	53	gmr	Cyclic di-GMP phosphodiesterase Gmr	yes	yes	2	0.0021674	54416	1
VAVNISAR	VRQVAKWRDKGINLRVAVNISARQLADQTI	DKGINLRVAVNISARQLADQTIFTALKQVL	R	V	A	A	R	Q	2	1	1	0	0	0	0	0	0	1	0	0	0	0	0	1	0	0	0	2	0	0	8	0	82848175	P77334	P77334	495	502	gmr	Cyclic di-GMP phosphodiesterase Gmr	yes	yes	2	0.0090509	63565	1
DMVIGPVR	VAALTIYDMCKAVQKDMVIGPVRLLAKSGG	MCKAVQKDMVIGPVRLLAKSGGKSGDFKVE	K	D	M	V	R	L	0	1	0	1	0	0	0	1	0	1	0	0	1	0	1	0	0	0	0	2	0	0	8	0	88547422	P0A738	P0A738	136	143	moaC	Cyclic pyranopterin monophosphate synthase accessory protein	yes	yes	2	0.038845	49358					1
IAGIQAAK	IDGRHHKGDVFATARIAGIQAAKRTWDLIP	DVFATARIAGIQAAKRTWDLIPLCHPLMLS	R	I	A	A	K	R	3	0	0	0	0	1	0	1	0	2	0	1	0	0	0	0	0	0	0	0	0	0	8	0	77046504	P0A738	P0A738	60	67	moaC	Cyclic pyranopterin monophosphate synthase accessory protein	yes	yes	2	0.024201	51456					1
AVAPLVPAADALVLDSTTLSIEQVIEK	LLAEIKERDDRDRNRAVAPLVPAADALVLD	VLDSTTLSIEQVIEKALQYARQKLALA___	R	A	V	E	K	A	5	0	0	2	0	1	2	0	0	2	4	1	0	0	2	2	2	0	0	4	0	0	27	0	27625317	P0A6I0	P0A6I0	189	215	cmk	Cytidylate kinase	yes	yes	3	0.030837	22.56					1
DMGTVVFPDAPVK	QRAFRELPGLIADGRDMGTVVFPDAPVKIF	GRDMGTVVFPDAPVKIFLDASSEERAHRRM	R	D	M	V	K	I	1	0	0	2	0	0	0	1	0	0	0	1	1	1	2	0	1	0	0	3	0	0	13	0	13746853	P0A6I0	P0A6I0	132	144	cmk	Cytidylate kinase	yes	yes	2	0.10241	70977					1
ELPGLIADGR	PRVREALLRRQRAFRELPGLIADGRDMGTV	QRAFRELPGLIADGRDMGTVVFPDAPVKIF	R	E	L	G	R	D	1	1	0	1	0	0	1	2	0	1	2	0	0	0	1	0	0	0	0	0	0	0	10	0	10395662	P0A6I0	P0A6I0	122	131	cmk	Cytidylate kinase	yes	yes	2	0.017413	43282					1
IFLDASSEER	GRDMGTVVFPDAPVKIFLDASSEERAHRRM	DAPVKIFLDASSEERAHRRMLQLQEKGFSV	K	I	F	E	R	A	1	1	0	1	0	0	2	0	0	1	1	0	0	1	0	2	0	0	0	0	0	0	10	0	11655615	P0A6I0	P0A6I0	145	154	cmk	Cytidylate kinase	yes	yes	2	0.011504	46001					1
TAIAPVITIDGPSGAGK	______________________________	IAPVITIDGPSGAGKGTLCKAMAEALQWHL	M	T	A	G	K	G	3	0	0	1	0	0	0	3	0	3	0	1	0	0	2	1	2	0	0	1	0	0	17	0	15668617	P0A6I0	P0A6I0	2	18	cmk	Cytidylate kinase	yes	yes	2	1.888e-08	87618					1
TQEVANAASQVAAFPR	LEVILEGEDVSGEIRTQEVANAASQVAAFP	QEVANAASQVAAFPRVREALLRRQRAFREL	R	T	Q	P	R	V	5	1	1	0	0	2	1	0	0	0	0	0	0	1	1	1	1	0	0	2	0	0	16	0	16588376	P0A6I0	P0A6I0	93	108	cmk	Cytidylate kinase	yes	yes	2	0.0011073	55452					1
STMDHYAASNPLNK	AGVWVMYGIDGYVVKSTMDHYAASNPLNKE	KSTMDHYAASNPLNKEVVREAGAWLVNFNN	K	S	T	N	K	E	2	0	2	1	0	0	0	0	1	0	1	1	1	0	1	2	1	0	1	0	0	0	14	0	15477038	P0ABK2	P0ABK2	233	246	cydB	Cytochrome bd-I ubiquinol oxidase subunit 2	yes	yes	3	0.001182	51643				1
DAFWEMK	PPFYNFAVVPHVHERDAFWEMKEKGEAYKK	VVPHVHERDAFWEMKEKGEAYKKPDHYEEI	R	D	A	M	K	E	1	0	0	1	0	0	1	0	0	0	0	1	1	1	0	0	0	1	0	0	0	0	7	0	92540039	P0ABI8	P0ABI8	562	568	cyoB	Cytochrome bo(3) ubiquinol oxidase subunit 1	yes	yes	2	0.025037	45718			1
LENQHFDEITK	DEDVDYYVPVAEIEKLENQHFDEITKAGLK	EIEKLENQHFDEITKAGLKNGN________	K	L	E	T	K	A	0	0	1	1	0	1	2	0	1	1	1	1	0	1	0	0	1	0	0	0	0	0	11	0	13726623	P0ABI8	P0ABI8	646	656	cyoB	Cytochrome bo(3) ubiquinol oxidase subunit 1	yes	yes	2;3	0.0076958	96756			2
AAFDQWVAK	GFSGMKFKAIATPDRAAFDQWVAKAKQSPN	IATPDRAAFDQWVAKAKQSPNTMSDMAAFE	R	A	A	A	K	A	3	0	0	1	0	1	0	0	0	0	0	1	0	1	0	0	0	1	0	1	0	0	9	0	10345185	P0ABJ1	P0ABJ1	229	237	cyoA	Cytochrome bo(3) ubiquinol oxidase subunit 2	yes	yes	2	0.00042589	89142				1
AIATPDR	SASYSGPGFSGMKFKAIATPDRAAFDQWVA	GFSGMKFKAIATPDRAAFDQWVAKAKQSPN	K	A	I	D	R	A	2	1	0	1	0	0	0	0	0	1	0	0	0	0	1	0	1	0	0	0	0	0	7	0	74239735	P0ABJ1	P0ABJ1	222	228	cyoA	Cytochrome bo(3) ubiquinol oxidase subunit 2	yes	yes	2	0.012393	69432				1
GQIGLEQR	TVLLSGCNSALLDPKGQIGLEQRSLILTAF	SALLDPKGQIGLEQRSLILTAFGLMLIVVI	K	G	Q	Q	R	S	0	1	0	0	0	2	1	2	0	1	1	0	0	0	0	0	0	0	0	0	0	0	8	0	89948248	P0ABJ1	P0ABJ1	34	41	cyoA	Cytochrome bo(3) ubiquinol oxidase subunit 2	yes	yes	2	0.0049566	77282				1
LAAPSEYNQVEYFSNVKPDLFADVINK	KQSPNTMSDMAAFEKLAAPSEYNQVEYFSN	FSNVKPDLFADVINKFMAHGKSMDMTQPEG	K	L	A	N	K	F	3	0	3	2	0	1	2	0	0	1	2	2	0	2	2	2	0	0	2	3	0	0	27	1	30705288	P0ABJ1	P0ABJ1	254	280	cyoA	Cytochrome bo(3) ubiquinol oxidase subunit 2	yes	yes	3	2.5882e-52	138.92				1
LGSQIYAMAGMQTR	KVTSNSVMNSFFIPRLGSQIYAMAGMQTRL	RLGSQIYAMAGMQTRLHLIANEPGTYDGIS	R	L	G	T	R	L	2	1	0	0	0	2	0	2	0	1	1	0	2	0	0	1	1	0	1	0	0	0	14	0	15257381	P0ABJ1	P0ABJ1	179	192	cyoA	Cytochrome bo(3) ubiquinol oxidase subunit 2	yes	yes	2	0.004213	75819				3
LHLIANEPGTYDGISASYSGPGFSGMK	RLGSQIYAMAGMQTRLHLIANEPGTYDGIS	GISASYSGPGFSGMKFKAIATPDRAAFDQW	R	L	H	M	K	F	2	0	1	1	0	0	1	5	1	2	2	1	1	1	2	4	1	0	2	0	0	0	27	0	27683116	P0ABJ1	P0ABJ1	193	219	cyoA	Cytochrome bo(3) ubiquinol oxidase subunit 2	yes	yes	2	0.0021468	64.65				1
QSPNTMSDMAAFEK	TPDRAAFDQWVAKAKQSPNTMSDMAAFEKL	KQSPNTMSDMAAFEKLAAPSEYNQVEYFSN	K	Q	S	E	K	L	2	0	1	1	0	1	1	0	0	0	0	1	2	1	1	2	1	0	0	0	0	0	14	0	15556647	P0ABJ1	P0ABJ1	240	253	cyoA	Cytochrome bo(3) ubiquinol oxidase subunit 2	yes	yes	2	0.00010556	67153				2
TTHALEPSKPLAHDEKPITIEVVSMDWK	VPILIIIFLAVLTWKTTHALEPSKPLAHDE	DEKPITIEVVSMDWKWFFIYPEQGIATVNE	K	T	T	W	K	W	2	0	0	2	0	0	3	0	2	2	2	3	1	0	3	2	3	1	0	2	0	0	28	2	31716274	P0ABJ1	P0ABJ1	110	137	cyoA	Cytochrome bo(3) ubiquinol oxidase subunit 2	yes	yes	4	0.0016213	32985				1
VTSNSVMNSFFIPR	VNEIAFPANTPVYFKVTSNSVMNSFFIPRL	KVTSNSVMNSFFIPRLGSQIYAMAGMQTRL	K	V	T	P	R	L	0	1	2	0	0	0	0	0	0	1	0	0	1	2	1	3	1	0	0	2	0	0	14	0	15977923	P0ABJ1	P0ABJ1	165	178	cyoA	Cytochrome bo(3) ubiquinol oxidase subunit 2	yes	yes	2	1.802e-15	140.07				2
YSPNWSHSNK	VGFAWKYRASNKDAKYSPNWSHSNKVEAVV	NKDAKYSPNWSHSNKVEAVVWTVPILIIIF	K	Y	S	N	K	V	0	0	2	0	0	0	0	0	1	0	0	1	0	0	1	3	0	1	1	0	0	0	10	0	12185418	P0ABJ1	P0ABJ1	78	87	cyoA	Cytochrome bo(3) ubiquinol oxidase subunit 2	yes	yes	2;3	0.0003792	71692				2
IGAPAAVQIQYQGKPVDLSR	DGNLNLTGQAPYKLKIGAPAAVQIQYQGKP	AVQIQYQGKPVDLSRFIRTNQVARLTLNAE	K	I	G	S	R	F	3	1	0	1	0	3	0	2	0	2	1	1	0	0	2	1	0	0	1	2	0	0	20	1	21101535	P27434	P27434	298	317	rodZ	Cytoskeleton protein RodZ	yes	yes	3	0.0079494	36481			1
LTLNAEQSPAQ	PVDLSRFIRTNQVARLTLNAEQSPAQ____	QVARLTLNAEQSPAQ_______________	R	L	T	A	Q	-	2	0	1	0	0	2	1	0	0	0	2	0	0	0	1	1	1	0	0	0	0	0	11	0	11705881	P27434	P27434	327	337	rodZ	Cytoskeleton protein RodZ	yes	yes	2	0.020502	42599			1
MNTEATHDQNEALTTGAR	______________________________	EATHDQNEALTTGARLRNAREQLGLSQQAV	-	M	N	A	R	L	3	1	2	1	0	1	2	1	1	0	1	0	1	0	0	0	4	0	0	0	0	0	18	0	19588752	P27434	P27434	1	18	rodZ	Cytoskeleton protein RodZ	yes	yes	3	0.00010245	62765			2
ELNLALYSR	GYYLSEEAYIARLRKELNLALYSRFPLTWI	IARLRKELNLALYSRFPLTWIMEAADDISY	K	E	L	S	R	F	1	1	1	0	0	0	1	0	0	0	3	0	0	0	0	1	0	0	1	0	0	0	9	0	10775819	P15723	P15723	249	257	dgt	Deoxyguanosinetriphosphate triphosphohydrolase	yes	yes	2	0.00040689	88819			1
GETPETHHYLMK	QVGGILKYTRPAWWRGETPETHHYLMKKPG	WWRGETPETHHYLMKKPGYYLSEEAYIARL	R	G	E	M	K	K	0	0	0	0	0	0	2	1	2	0	1	1	1	0	1	0	2	0	1	0	0	0	12	0	1441666	P15723	P15723	220	231	dgt	Deoxyguanosinetriphosphate triphosphohydrolase	yes	yes	2;3	0.0021705	82749			2
HVFSHPDVER	ECSDLLKLYKNVAVKHVFSHPDVERLELQG	NVAVKHVFSHPDVERLELQGYRVISGLLEI	K	H	V	E	R	L	0	1	0	1	0	0	1	0	2	0	0	0	0	1	1	1	0	0	0	2	0	0	10	0	12215891	P15723	P15723	389	398	dgt	Deoxyguanosinetriphosphate triphosphohydrolase	yes	yes	2;3	0.04541	96171			2
KELNLALYSR	PGYYLSEEAYIARLRKELNLALYSRFPLTW	IARLRKELNLALYSRFPLTWIMEAADDISY	R	K	E	S	R	F	1	1	1	0	0	0	1	0	0	0	3	1	0	0	0	1	0	0	1	0	0	0	10	1	12056768	P15723	P15723	248	257	dgt	Deoxyguanosinetriphosphate triphosphohydrolase	yes	yes	2	0.0076752	50108			1
KPGYYLSEEAYIAR	WWRGETPETHHYLMKKPGYYLSEEAYIARL	KKPGYYLSEEAYIARLRKELNLALYSRFPL	K	K	P	A	R	L	2	1	0	0	0	0	2	1	0	1	1	1	0	0	1	1	0	0	3	0	0	0	14	1	16588304	P15723	P15723	232	245	dgt	Deoxyguanosinetriphosphate triphosphohydrolase	yes	yes	2;3	0.00020197	85457			2
LAYVEAVSK	PIESRLFHKLSTRHRLAYVEAVSKLPSDSP	LSTRHRLAYVEAVSKLPSDSPEFPLWEYYY	R	L	A	S	K	L	2	0	0	0	0	0	1	0	0	0	1	1	0	0	0	1	0	0	1	2	0	0	9	0	9785386	P15723	P15723	453	461	dgt	Deoxyguanosinetriphosphate triphosphohydrolase	yes	yes	2	0.001293	78334			1
LHPEDAESQPLTDDR	GHFGEAAINDWFRQRLHPEDAESQPLTDDR	LHPEDAESQPLTDDRCSVAALRLRDGEEPL	R	L	H	D	R	C	1	1	0	3	0	1	2	0	1	0	2	0	0	0	2	1	1	0	0	0	0	0	15	0	17217857	P15723	P15723	140	154	dgt	Deoxyguanosinetriphosphate triphosphohydrolase	yes	yes	2;3	3.7479e-13	101.62			2
LPSDSPEFPLWEYYYR	LSTRHRLAYVEAVSKLPSDSPEFPLWEYYY	PSDSPEFPLWEYYYRCRLLQDYISGMTDLY	K	L	P	Y	R	C	0	1	0	1	0	0	2	0	0	0	2	0	0	1	3	2	0	1	3	0	0	0	16	0	2060952	P15723	P15723	462	477	dgt	Deoxyguanosinetriphosphate triphosphohydrolase	yes	yes	2	1.0169e-20	131.17			1
LRDGEEPLNELR	SQPLTDDRCSVAALRLRDGEEPLNELRRKI	ALRLRDGEEPLNELRRKIRQDLCHFEGNAQ	R	L	R	L	R	R	0	2	1	1	0	0	3	1	0	0	3	0	0	0	1	0	0	0	0	0	0	0	12	1	14397369	P15723	P15723	162	173	dgt	Deoxyguanosinetriphosphate triphosphohydrolase	yes	yes	2;3	1.5456e-09	143.79			2
LRDGEEPLNELRR	SQPLTDDRCSVAALRLRDGEEPLNELRRKI	LRLRDGEEPLNELRRKIRQDLCHFEGNAQG	R	L	R	R	R	K	0	3	1	1	0	0	3	1	0	0	3	0	0	0	1	0	0	0	0	0	0	0	13	2	1595838	P15723	P15723	162	174	dgt	Deoxyguanosinetriphosphate triphosphohydrolase	yes	yes	3	0.00014891	62287			1
LTHSMEVQQVGR	TQVFPLERNAAVRTRLTHSMEVQQVGRYIA	RTRLTHSMEVQQVGRYIAKEILSRLKELKL	R	L	T	G	R	Y	0	1	0	0	0	2	1	1	1	0	1	0	1	0	0	1	1	0	0	2	0	0	12	0	13836929	P15723	P15723	67	78	dgt	Deoxyguanosinetriphosphate triphosphohydrolase	yes	yes	2;3	4.8415e-11	147.73			4
LVHTLMR	RQDLCHFEGNAQGIRLVHTLMRMNLTWAQV	EGNAQGIRLVHTLMRMNLTWAQVGGILKYT	R	L	V	M	R	M	0	1	0	0	0	0	0	0	1	0	2	0	1	0	0	0	1	0	0	1	0	0	7	0	86849529	P15723	P15723	192	198	dgt	Deoxyguanosinetriphosphate triphosphohydrolase	yes	yes	2	0.02133	48174			1
MNLTWAQVGGILK	EGNAQGIRLVHTLMRMNLTWAQVGGILKYT	MRMNLTWAQVGGILKYTRPAWWRGETPETH	R	M	N	L	K	Y	1	0	1	0	0	1	0	2	0	1	2	1	1	0	0	0	1	1	0	1	0	0	13	0	14297752	P15723	P15723	199	211	dgt	Deoxyguanosinetriphosphate triphosphohydrolase	yes	yes	2	1.466e-12	129.85			1
RFPIESR	SLSDFTELVEKERVKRFPIESRLFHKLSTR	LVEKERVKRFPIESRLFHKLSTRHRLAYVE	K	R	F	S	R	L	0	2	0	0	0	0	1	0	0	1	0	0	0	1	1	1	0	0	0	0	0	0	7	1	90349265	P15723	P15723	436	442	dgt	Deoxyguanosinetriphosphate triphosphohydrolase	yes	yes	2	0.0066872	77058			1
STEDQFFMYLR	VENAWEKSRSNSLSRSTEDQFFMYLRVNTL	SLSRSTEDQFFMYLRVNTLNKLVPYAAQRF	R	S	T	L	R	V	0	1	0	1	0	1	1	0	0	0	1	0	1	2	0	1	1	0	1	0	0	0	11	0	14356442	P15723	P15723	327	337	dgt	Deoxyguanosinetriphosphate triphosphohydrolase	yes	yes	2	5.4792e-29	175.44			2
TEHEILR	KINWHRRYRSPQGVKTEHEILRIFESDRGR	YRSPQGVKTEHEILRIFESDRGRIINSPAI	K	T	E	L	R	I	0	1	0	0	0	0	2	0	1	1	1	0	0	0	0	0	1	0	0	0	0	0	7	0	89647158	P15723	P15723	24	30	dgt	Deoxyguanosinetriphosphate triphosphohydrolase	yes	yes	2	0.0151	114.72			1
DAAALLGVSEMTIR	QLLQELKRSDKLHLKDAAALLGVSEMTIRR	KDAAALLGVSEMTIRRDLNNHSAPVVLLGG	K	D	A	I	R	R	3	1	0	1	0	0	1	1	0	1	2	0	1	0	0	1	1	0	0	1	0	0	14	0	14457548	P0ACK5	P0ACK5	26	39	deoR	Deoxyribose operon repressor	yes	yes	2	1.1142e-21	158.56				1	2
DLNNHSAPVVLLGGYIVLEPR	DAAALLGVSEMTIRRDLNNHSAPVVLLGGY	APVVLLGGYIVLEPRSASHYLLSDQKSRLV	R	D	L	P	R	S	1	1	2	1	0	0	1	2	1	1	4	0	0	0	2	1	0	0	1	3	0	0	21	0	22752325	P0ACK5	P0ACK5	41	61	deoR	Deoxyribose operon repressor	yes	yes	3	6.1655e-51	152.81					1
IGQLLQELK	______________________________	TRREERIGQLLQELKRSDKLHLKDAAALLG	R	I	G	L	K	R	0	0	0	0	0	2	1	1	0	1	3	1	0	0	0	0	0	0	0	0	0	0	9	0	1040623	P0ACK5	P0ACK5	9	17	deoR	Deoxyribose operon repressor	yes	yes	2	0.0020627	69598				1
IGQLLQELKR	______________________________	RREERIGQLLQELKRSDKLHLKDAAALLGV	R	I	G	K	R	S	0	1	0	0	0	2	1	1	0	1	3	1	0	0	0	0	0	0	0	0	0	0	10	1	11967241	P0ACK5	P0ACK5	9	18	deoR	Deoxyribose operon repressor	yes	yes	3	0.12966	85355					1
SASHYLLSDQK	APVVLLGGYIVLEPRSASHYLLSDQKSRLV	LEPRSASHYLLSDQKSRLVEEKRRAAKLAA	R	S	A	Q	K	S	1	0	0	1	0	1	0	0	1	0	2	1	0	0	0	3	0	0	1	0	0	0	11	0	12476146	P0ACK5	P0ACK5	62	72	deoR	Deoxyribose operon repressor	yes	yes	2;3	0.0028588	98898				1	2
AASQSIIPVDTK	QQVIDAYHPDLRRTRAASQSIIPVDTKLAA	RTRAASQSIIPVDTKLAAGITRFFPQFNDR	R	A	A	T	K	L	2	0	0	1	0	1	0	0	0	2	0	1	0	0	1	2	1	0	0	1	0	0	12	0	12286663	P0A9B6	P0A9B6	203	214	epd	D-erythrose-4-phosphate dehydrogenase	yes	yes	2	0.038775	42395				1
ANEVNLLLQK	VTAIDLSVTVKKPVKANEVNLLLQKAAQGA	KKPVKANEVNLLLQKAAQGAFHGIVDYTEL	K	A	N	Q	K	A	1	0	2	0	0	1	1	0	0	0	3	1	0	0	0	0	0	0	0	1	0	0	10	0	11406503	P0A9B6	P0A9B6	257	266	epd	D-erythrose-4-phosphate dehydrogenase	yes	yes	2	0.0004936	68214				1	1
DQLFVGDDAIR	DTSHGRFAWEVRQERDQLFVGDDAIRVLHE	RQERDQLFVGDDAIRVLHERSLQSLPWREL	R	D	Q	I	R	V	1	1	0	3	0	1	0	1	0	1	1	0	0	1	0	0	0	0	0	1	0	0	11	0	12476146	P0A9B6	P0A9B6	66	76	epd	D-erythrose-4-phosphate dehydrogenase	yes	yes	2	0.071641	75294				1
VLFSHPGSNDLDATVVYGVNQDQLR	SREHGEAHIAAGAKKVLFSHPGSNDLDATV	LDATVVYGVNQDQLRAEHRIVSNASCTTNC	K	V	L	L	R	A	1	1	2	3	0	2	0	2	1	0	3	0	0	1	1	2	1	0	1	4	0	0	25	0	27433566	P0A9B6	P0A9B6	120	144	epd	D-erythrose-4-phosphate dehydrogenase	yes	yes	3	0.03088	24096				1
RQIAALK	EFGCPVWVYDAQIIRRQIAALKQFDVVRFA	VYDAQIIRRQIAALKQFDVVRFAQKACSNI	R	R	Q	L	K	Q	2	1	0	0	0	1	0	0	0	1	1	1	0	0	0	0	0	0	0	0	0	0	7	1	79850757	P00861	P00861	38	44	lysA	Diaminopimelate decarboxylase	yes	yes	2	0.017793	62715			1
VDSVSLGEIER	SNIHILRLMREQGVKVDSVSLGEIERALAA	QGVKVDSVSLGEIERALAAGYNPQTHPDDI	K	V	D	E	R	A	0	1	0	1	0	0	2	1	0	1	1	0	0	0	0	2	0	0	0	2	0	0	11	0	12026143	P00861	P00861	72	82	lysA	Diaminopimelate decarboxylase	yes	yes	2	3.8982e-10	144.65			1
AFPEEPLDVVIGR	SEGHINITVTAGVSRAFPEEPLDVVIGRAD	SRAFPEEPLDVVIGRADRAMYEGKQTGRNR	R	A	F	G	R	A	1	1	0	1	0	0	2	1	0	1	1	0	0	1	2	0	0	0	0	2	0	0	13	0	14407613	P31129	P31129	256	268	ydeH	Diguanylate cyclase YdeH	yes	yes	2	4.0639e-07	103.26				1
DYETVYR	VVLRTLATYLASWTRDYETVYRYGGEEFII	TYLASWTRDYETVYRYGGEEFIIIVKAAND	R	D	Y	Y	R	Y	0	1	0	1	0	0	1	0	0	0	0	0	0	0	0	0	1	0	2	1	0	0	7	0	94442396	P31129	P31129	198	204	ydeH	Diguanylate cyclase YdeH	yes	yes	2	0.0055692	86113				1	1
IYLLTIR	QEGLLSFTAALTDYKIYLLTIRSNMDVLTG	TAALTDYKIYLLTIRSNMDVLTGLPGRRVL	K	I	Y	I	R	S	0	1	0	0	0	0	0	0	0	2	2	0	0	0	0	0	1	0	1	0	0	0	7	0	89055894	P31129	P31129	122	128	ydeH	Diguanylate cyclase YdeH	yes	yes	2	0.0041461	97071				1
KTTEIDAILLNLNK	______________________________	KKTTEIDAILLNLNKAIDAHYQWLVSMFHS	K	K	T	N	K	A	1	0	2	1	0	0	1	0	0	2	3	2	0	0	0	0	2	0	0	0	0	0	14	1	15849087	P31129	P31129	4	17	ydeH	Diguanylate cyclase YdeH	yes	yes	2;3	8.4395e-08	89231				2
LVNDTYGHLIGDVVLR	PLNLYLMLLDIDRFKLVNDTYGHLIGDVVL	VNDTYGHLIGDVVLRTLATYLASWTRDYET	K	L	V	L	R	T	0	1	1	2	0	0	0	2	1	1	3	0	0	0	0	0	1	0	1	3	0	0	16	0	17829628	P31129	P31129	171	186	ydeH	Diguanylate cyclase YdeH	yes	yes	2;3	6.0733e-68	203.7				2	1
NAEPLNLYLMLLDIDR	PGRRVLDESFDHQLRNAEPLNLYLMLLDID	AEPLNLYLMLLDIDRFKLVNDTYGHLIGDV	R	N	A	D	R	F	1	1	2	2	0	0	1	0	0	1	5	0	1	0	1	0	0	0	1	0	0	0	16	0	19019921	P31129	P31129	153	168	ydeH	Diguanylate cyclase YdeH	yes	yes	2	5.9695e-17	124.3				2
RVLDESFDHQLR	TIRSNMDVLTGLPGRRVLDESFDHQLRNAE	PGRRVLDESFDHQLRNAEPLNLYLMLLDID	R	R	V	L	R	N	0	2	0	2	0	1	1	0	1	0	2	0	0	1	0	1	0	0	0	1	0	0	12	1	15137637	P31129	P31129	141	152	ydeH	Diguanylate cyclase YdeH	yes	yes	3	5.007e-05	93011				1
SNMDVLTGLPGR	TAALTDYKIYLLTIRSNMDVLTGLPGRRVL	TIRSNMDVLTGLPGRRVLDESFDHQLRNAE	R	S	N	G	R	R	0	1	1	1	0	0	0	2	0	0	2	0	1	0	1	1	1	0	0	1	0	0	12	0	1258634	P31129	P31129	129	140	ydeH	Diguanylate cyclase YdeH	yes	yes	2	1.8163e-10	143.89				2
TLATYLASWTR	VNDTYGHLIGDVVLRTLATYLASWTRDYET	VVLRTLATYLASWTRDYETVYRYGGEEFII	R	T	L	T	R	D	2	1	0	0	0	0	0	0	0	0	2	0	0	0	0	1	3	1	1	0	0	0	11	0	12816717	P31129	P31129	187	197	ydeH	Diguanylate cyclase YdeH	yes	yes	2	0.0030586	108.67				1
TTEIDAILLNLNK	______________________________	KKTTEIDAILLNLNKAIDAHYQWLVSMFHS	K	T	T	N	K	A	1	0	2	1	0	0	1	0	0	2	3	1	0	0	0	0	2	0	0	0	0	0	13	0	14568137	P31129	P31129	5	17	ydeH	Diguanylate cyclase YdeH	yes	yes	2	3.052e-102	236.89				1
VLDESFDHQLR	IRSNMDVLTGLPGRRVLDESFDHQLRNAEP	PGRRVLDESFDHQLRNAEPLNLYLMLLDID	R	V	L	L	R	N	0	1	0	2	0	1	1	0	1	0	2	0	0	1	0	1	0	0	0	1	0	0	11	0	13576626	P31129	P31129	142	152	ydeH	Diguanylate cyclase YdeH	yes	yes	2;3	0.00046097	118.18				2
WIDHLGPLDNDELPYVR	EITDNHSYGLCQFGRWIDHLGPLDNDELPY	DHLGPLDNDELPYVRLMDSAHQHMHNCGRE	R	W	I	V	R	L	0	1	1	3	0	0	1	1	1	1	3	0	0	0	2	0	0	1	1	1	0	0	17	0	20510112	P31129	P31129	57	73	ydeH	Diguanylate cyclase YdeH	yes	yes	3	5.0181e-15	111.43				1
AVVEALK	KRHGIRLGFMSFYVKAVVEALKRYPEVNAS	GFMSFYVKAVVEALKRYPEVNASIDGDDVV	K	A	V	L	K	R	2	0	0	0	0	0	1	0	0	0	1	1	0	0	0	0	0	0	0	2	0	0	7	0	72844324	P0AFG6	P0AFG6	241	247	sucB	Dihydrolipoyllysine-residue succinyltransferase component of 2-oxoglutarate dehydrogenase complex	yes	yes	2	0.029606	52683			1
AVVEALKR	KRHGIRLGFMSFYVKAVVEALKRYPEVNAS	FMSFYVKAVVEALKRYPEVNASIDGDDVVY	K	A	V	K	R	Y	2	1	0	0	0	0	1	0	0	0	1	1	0	0	0	0	0	0	0	2	0	0	8	1	88454435	P0AFG6	P0AFG6	241	248	sucB	Dihydrolipoyllysine-residue succinyltransferase component of 2-oxoglutarate dehydrogenase complex	yes	yes	2	0.003647	107.32			1
DVDTLGMADIEK	MAVSTPRGLVTPVLRDVDTLGMADIEKKIK	VLRDVDTLGMADIEKKIKELAVKGRDGKLT	R	D	V	E	K	K	1	0	0	3	0	0	1	1	0	1	1	1	1	0	0	0	1	0	0	1	0	0	12	0	13056122	P0AFG6	P0AFG6	286	297	sucB	Dihydrolipoyllysine-residue succinyltransferase component of 2-oxoglutarate dehydrogenase complex	yes	yes	2	0.00054895	106.29			2
DVDTLGMADIEKK	MAVSTPRGLVTPVLRDVDTLGMADIEKKIK	LRDVDTLGMADIEKKIKELAVKGRDGKLTV	R	D	V	K	K	I	1	0	0	3	0	0	1	1	0	1	1	2	1	0	0	0	1	0	0	1	0	0	13	1	14337072	P0AFG6	P0AFG6	286	298	sucB	Dihydrolipoyllysine-residue succinyltransferase component of 2-oxoglutarate dehydrogenase complex	yes	yes	3	0.002793	47189			1
ELLEDPTR	LIDGRESVGFLVTIKELLEDPTRLLLDV__	GFLVTIKELLEDPTRLLLDV__________	K	E	L	T	R	L	0	1	0	1	0	0	2	0	0	0	2	0	0	0	1	0	1	0	0	0	0	0	8	0	97149238	P0AFG6	P0AFG6	393	400	sucB	Dihydrolipoyllysine-residue succinyltransferase component of 2-oxoglutarate dehydrogenase complex	yes	yes	2	0.006387	69998			1
ESAPAAAAPAAQPALAAR	TREDVEKHLAKAPAKESAPAAAAPAAQPAL	PAAAAPAAQPALAARSEKRVPMTRLRKRVA	K	E	S	A	R	S	10	1	0	0	0	1	1	0	0	0	1	0	0	0	3	1	0	0	0	0	0	0	18	0	16328584	P0AFG6	P0AFG6	157	174	sucB	Dihydrolipoyllysine-residue succinyltransferase component of 2-oxoglutarate dehydrogenase complex	yes	yes	2;3	4.32E-05	71555			2
ESVGFLVTIK	MYLALSYDHRLIDGRESVGFLVTIKELLED	LIDGRESVGFLVTIKELLEDPTRLLLDV__	R	E	S	I	K	E	0	0	0	0	0	0	1	1	0	1	1	1	0	1	0	1	1	0	0	2	0	0	10	0	10916227	P0AFG6	P0AFG6	383	392	sucB	Dihydrolipoyllysine-residue succinyltransferase component of 2-oxoglutarate dehydrogenase complex	yes	yes	2	0.00025795	75378			1
GLVTPVLR	YHNYFDVSMAVSTPRGLVTPVLRDVDTLGM	MAVSTPRGLVTPVLRDVDTLGMADIEKKIK	R	G	L	L	R	D	0	1	0	0	0	0	0	1	0	0	2	0	0	0	1	0	1	0	0	2	0	0	8	0	85353854	P0AFG6	P0AFG6	278	285	sucB	Dihydrolipoyllysine-residue succinyltransferase component of 2-oxoglutarate dehydrogenase complex	yes	yes	2	0.0038118	80462			1
KQYGEAFEK	TTFNEVNMKPIMDLRKQYGEAFEKRHGIRL	PIMDLRKQYGEAFEKRHGIRLGFMSFYVKA	R	K	Q	E	K	R	1	0	0	0	0	1	2	1	0	0	0	2	0	1	0	0	0	0	1	0	0	0	9	1	10985346	P0AFG6	P0AFG6	218	226	sucB	Dihydrolipoyllysine-residue succinyltransferase component of 2-oxoglutarate dehydrogenase complex	yes	yes	2	0.00073627	83783			1
LLAEHNLDASAIK	LEEQNNDALSPAIRRLLAEHNLDASAIKGT	RRLLAEHNLDASAIKGTGVGGRLTREDVEK	R	L	L	I	K	G	3	0	1	1	0	0	1	0	1	1	3	1	0	0	0	1	0	0	0	0	0	0	13	0	13937565	P0AFG6	P0AFG6	121	133	sucB	Dihydrolipoyllysine-residue succinyltransferase component of 2-oxoglutarate dehydrogenase complex	yes	yes	2;3	3.2545e-22	162.49			2
QQASLEEQNNDALSPAIR	TSAKSEEKASTPAQRQQASLEEQNNDALSP	SLEEQNNDALSPAIRRLLAEHNLDASAIKG	R	Q	Q	I	R	R	3	1	2	1	0	3	2	0	0	1	2	0	0	0	1	2	0	0	0	0	0	0	18	0	19829657	P0AFG6	P0AFG6	102	119	sucB	Dihydrolipoyllysine-residue succinyltransferase component of 2-oxoglutarate dehydrogenase complex	yes	yes	2	1.0155e-24	122.35			1
QYGEAFEK	TFNEVNMKPIMDLRKQYGEAFEKRHGIRLG	PIMDLRKQYGEAFEKRHGIRLGFMSFYVKA	K	Q	Y	E	K	R	1	0	0	0	0	1	2	1	0	0	0	1	0	1	0	0	0	0	1	0	0	0	8	0	97043961	P0AFG6	P0AFG6	219	226	sucB	Dihydrolipoyllysine-residue succinyltransferase component of 2-oxoglutarate dehydrogenase complex	yes	yes	2	0.0084844	64207			1
RLLAEHNLDASAIK	SLEEQNNDALSPAIRRLLAEHNLDASAIKG	RRLLAEHNLDASAIKGTGVGGRLTREDVEK	R	R	L	I	K	G	3	1	1	1	0	0	1	0	1	1	3	1	0	0	0	1	0	0	0	0	0	0	14	1	15498576	P0AFG6	P0AFG6	120	133	sucB	Dihydrolipoyllysine-residue succinyltransferase component of 2-oxoglutarate dehydrogenase complex	yes	yes	3	0.00096856	51727			1
GIQLQVSDAELAAR	LIEDGDLIAIDIPNRGIQLQVSDAELAARR	RGIQLQVSDAELAARREAQDARGDKAWTPK	R	G	I	A	R	R	3	1	0	1	0	2	1	1	0	1	2	0	0	0	0	1	0	0	0	1	0	0	14	0	14697838	P05791	P05791	555	568	ilvD	Dihydroxy-acid dehydratase	yes	yes	2	0.00096245	59542		1
LVAEQIEAAGGVAK	TQFVPGHVHLRDLGKLVAEQIEAAGGVAKE	KLVAEQIEAAGGVAKEFNTIAVDDGIAMGH	K	L	V	A	K	E	4	0	0	0	0	1	2	2	0	1	1	1	0	0	0	0	0	0	0	2	0	0	14	0	13547456	P05791	P05791	59	72	ilvD	Dihydroxy-acid dehydratase	yes	yes	2	0.0038594	51927		1
YYEQNDESALPR	LFLNAGKRIVELTKRYYEQNDESALPRNIA	TKRYYEQNDESALPRNIASKAAFENAMTLD	R	Y	Y	P	R	N	1	1	1	1	0	1	2	0	0	0	1	0	0	0	1	1	0	0	2	0	0	0	12	0	14836579	P05791	P05791	246	257	ilvD	Dihydroxy-acid dehydratase	yes	yes	2	0.011322	46158		1
FTMEAKR	FYHYAPVKIEYAINRFTMEAKRLLDVLDKQ	KIEYAINRFTMEAKRLLDVLDKQLAQHKFV	R	F	T	K	R	L	1	1	0	0	0	0	1	0	0	0	0	1	1	1	0	0	1	0	0	0	0	0	7	1	88144292	Q46845	Q46845	179	185	yghU	Disulfide-bond oxidoreductase YghU	yes	yes	2	0.0099716	48174	1
HDASDFETNTEDKR	VNRTNGPLNEQLHERHDASDFETNTEDKRQ	RHDASDFETNTEDKRQG_____________	R	H	D	K	R	Q	1	1	1	3	0	0	2	0	1	0	0	1	0	1	0	1	2	0	0	0	0	0	14	1	16637074	Q46845	Q46845	273	286	yghU	Disulfide-bond oxidoreductase YghU	yes	yes	3	0.0014647	49.31				1
RFGGTEPGDETA	QDFEGALNAFANRERRFGGTEPGDETA___	RERRFGGTEPGDETA_______________	R	R	F	T	A	-	1	1	0	1	0	0	2	3	0	0	0	0	0	1	1	0	2	0	0	0	0	0	12	1	12355418	P60472	P60472	242	253	ispU	Ditrans,polycis-undecaprenyl-diphosphate synthase ((2E,6E)-farnesyl-diphosphate specific)	yes	yes	2	0.014073	44203					1
WDIVQGVR	NTGLTLNIAANYGGRWDIVQGVRQLAEKVQ	AANYGGRWDIVQGVRQLAEKVQQGNLQPDQ	R	W	D	V	R	Q	0	1	0	1	0	1	0	1	0	1	0	0	0	0	0	0	0	1	0	2	0	0	8	0	97151886	P60472	P60472	149	156	ispU	Ditrans,polycis-undecaprenyl-diphosphate synthase ((2E,6E)-farnesyl-diphosphate specific)	yes	yes	2	0.013094	58981					1
AFLNELAR	______________________________	MTTTDNKAFLNELARLVGSSHLLTDPAKTA	K	A	F	A	R	L	2	1	1	0	0	0	1	0	0	0	2	0	0	1	0	0	0	0	0	0	0	0	8	0	93250797	P06149	P06149	11	18	dld	D-lactate dehydrogenase	yes	yes	2	0.0024504	84244		1
APETLQK	GAQYPAEHNVGHLYKAPETLQKFYRENDPT	HNVGHLYKAPETLQKFYRENDPTNSMNPGI	K	A	P	Q	K	F	1	0	0	0	0	1	1	0	0	0	1	1	0	0	1	0	1	0	0	0	0	0	7	0	78542832	P06149	P06149	537	543	dld	D-lactate dehydrogenase	yes	yes	2	0.0081294	74415		1
DIYDIAEK	ANFENLPVAGEYMHRDIYDIAEKYGKDTFL	AGEYMHRDIYDIAEKYGKDTFLMIDKLGTD	R	D	I	E	K	Y	1	0	0	2	0	0	1	0	0	2	0	1	0	0	0	0	0	0	1	0	0	0	8	0	96547058	P06149	P06149	313	320	dld	D-lactate dehydrogenase	yes	yes	2	0.028645	49418		1
DKYEHHLLLK	HLFPSHLPPRMKNWRDKYEHHLLLKMAGDG	MKNWRDKYEHHLLLKMAGDGVGEAKSWLVD	R	D	K	L	K	M	0	0	0	1	0	0	1	0	2	0	3	2	0	0	0	0	0	0	1	0	0	0	10	1	12947034	P06149	P06149	386	395	dld	D-lactate dehydrogenase	yes	yes	3;4	0.01726	85355		2
DTFLMIDK	YMHRDIYDIAEKYGKDTFLMIDKLGTDKMP	IAEKYGKDTFLMIDKLGTDKMPFFFNLKGR	K	D	T	D	K	L	0	0	0	2	0	0	0	0	0	1	1	1	1	1	0	0	1	0	0	0	0	0	8	0	98148412	P06149	P06149	324	331	dld	D-lactate dehydrogenase	yes	yes	1	0.0016436	67032		1
DVVIISTLR	GLTEGSTPNGNDYDRDVVIISTLRLDKLHV	GNDYDRDVVIISTLRLDKLHVLGKGEQVLA	R	D	V	L	R	L	0	1	0	1	0	0	0	0	0	2	1	0	0	0	0	1	1	0	0	2	0	0	9	0	10146073	P06149	P06149	95	103	dld	D-lactate dehydrogenase	yes	yes	2	0.010832	51346		1
ENDPTNSMNPGIGK	GHLYKAPETLQKFYRENDPTNSMNPGIGKT	RENDPTNSMNPGIGKTSKRKNWQEVE____	R	E	N	G	K	T	0	0	3	1	0	0	1	2	0	1	0	1	1	0	2	1	1	0	0	0	0	0	14	0	14726566	P06149	P06149	547	560	dld	D-lactate dehydrogenase	yes	yes	2	0.00046732	58223		1
EQMLELLQQR	QDYIVKKGVDVHALKEQMLELLQQRGAQYP	VHALKEQMLELLQQRGAQYPAEHNVGHLYK	K	E	Q	Q	R	G	0	1	0	0	0	3	2	0	0	0	3	0	1	0	0	0	0	0	0	0	0	0	10	0	12866653	P06149	P06149	512	521	dld	D-lactate dehydrogenase	yes	yes	2	0.59786	90657		2
FAAAGAAIR	FVCTPEEGSKAFLHRFAAAGAAIRYQAVHS	KAFLHRFAAAGAAIRYQAVHSDEVEDILAL	R	F	A	I	R	Y	5	1	0	0	0	0	0	1	0	1	0	0	0	1	0	0	0	0	0	0	0	0	9	0	84647119	P06149	P06149	435	443	dld	D-lactate dehydrogenase	yes	yes	2	0.00072676	94262		1
GAQYPAEHNVGHLYK	VHALKEQMLELLQQRGAQYPAEHNVGHLYK	GAQYPAEHNVGHLYKAPETLQKFYRENDPT	R	G	A	Y	K	A	2	0	1	0	0	1	1	2	2	0	1	1	0	0	1	0	0	0	2	1	0	0	15	0	16828165	P06149	P06149	522	536	dld	D-lactate dehydrogenase	yes	yes	3;4	0.21142	73156		2
GVDVHALK	HFMCYVFHQDYIVKKGVDVHALKEQMLELL	QDYIVKKGVDVHALKEQMLELLQQRGAQYP	K	G	V	L	K	E	1	0	0	1	0	0	0	1	1	0	1	1	0	0	0	0	0	0	0	2	0	0	8	0	83747085	P06149	P06149	504	511	dld	D-lactate dehydrogenase	yes	yes	2	0.0097987	62717		1
HAHDYDYVHR	DDDRIKDDDVRHDGRHAHDYDYVHRVRDIE	RHDGRHAHDYDYVHRVRDIEADTPARYNAD	R	H	A	H	R	V	1	1	0	2	0	0	0	0	3	0	0	0	0	0	0	0	0	0	2	1	0	0	10	0	13115745	P06149	P06149	222	231	dld	D-lactate dehydrogenase	yes	yes	2;3;4	0.00035435	63184		3
HILANFENLPVAGEYMHR	YIGTNQPEVLTEIRRHILANFENLPVAGEY	ANFENLPVAGEYMHRDIYDIAEKYGKDTFL	R	H	I	H	R	D	2	1	2	0	0	0	2	1	2	1	2	0	1	1	1	0	0	0	1	1	0	0	18	0	21100418	P06149	P06149	295	312	dld	D-lactate dehydrogenase	yes	yes	3	0.00024091	83.37		1
KGVDVHALK	GHFMCYVFHQDYIVKKGVDVHALKEQMLEL	QDYIVKKGVDVHALKEQMLELLQQRGAQYP	K	K	G	L	K	E	1	0	0	1	0	0	0	1	1	0	1	2	0	0	0	0	0	0	0	2	0	0	9	1	96556581	P06149	P06149	503	511	dld	D-lactate dehydrogenase	yes	yes	3	0.00064936	64841		1
LDTFEAEK	ESSGCAGKLAVFAVRLDTFEAEKNQQVFYI	LAVFAVRLDTFEAEKNQQVFYIGTNQPEVL	R	L	D	E	K	N	1	0	0	1	0	0	2	0	0	0	1	1	0	1	0	0	1	0	0	0	0	0	8	0	95145493	P06149	P06149	267	274	dld	D-lactate dehydrogenase	yes	yes	2	0.013241	58815		1
LTLVNHLGIDLGETPEQILSK	YTEMSLFARINEDGKLTLVNHLGIDLGETP	LGIDLGETPEQILSKLDDDRIKDDDVRHDG	K	L	T	S	K	L	0	0	1	1	0	1	2	2	1	2	5	1	0	0	1	1	2	0	0	1	0	0	21	0	2289258	P06149	P06149	185	205	dld	D-lactate dehydrogenase	yes	yes	3	4.5629e-26	118.16		1
LVGSSHLLTDPAK	MTTTDNKAFLNELARLVGSSHLLTDPAKTA	ARLVGSSHLLTDPAKTARYRKGFRSGQGDA	R	L	V	A	K	T	1	0	0	1	0	0	0	1	1	0	3	1	0	0	1	2	1	0	0	1	0	0	13	0	13367351	P06149	P06149	19	31	dld	D-lactate dehydrogenase	yes	yes	2	5.5972e-05	86898		1
MAGDGVGEAK	MKNWRDKYEHHLLLKMAGDGVGEAKSWLVD	HLLLKMAGDGVGEAKSWLVDYFKQAEGDFF	K	M	A	A	K	S	2	0	0	1	0	0	1	3	0	0	0	1	1	0	0	0	0	0	0	1	0	0	10	0	93342258	P06149	P06149	396	405	dld	D-lactate dehydrogenase	yes	yes	2	0.00065164	65305		1
RKNWQEVE	DPTNSMNPGIGKTSKRKNWQEVE_______	GIGKTSKRKNWQEVE_______________	K	R	K	V	E	-	0	1	1	0	0	1	2	0	0	0	0	1	0	0	0	0	0	1	0	1	0	0	8	2	10875411	P06149	P06149	564	571	dld	D-lactate dehydrogenase	yes	yes	1	0.051513	87725			1
VRDIEADTPAR	RHDGRHAHDYDYVHRVRDIEADTPARYNAD	YVHRVRDIEADTPARYNADPDRLFESSGCA	R	V	R	A	R	Y	2	2	0	2	0	0	1	0	0	1	0	0	0	0	1	0	1	0	0	1	0	0	11	1	12416364	P06149	P06149	232	242	dld	D-lactate dehydrogenase	yes	yes	3	0.0030681	46985		1
DGIFVEDKESPYVNLIVTR	INTTYASQIGLTPAKDGIFVEDKESPYVNL	VEDKESPYVNLIVTREDNKDAENVKKFVQA	K	D	G	T	R	E	0	1	1	2	0	0	2	1	0	2	1	1	0	1	1	1	1	0	1	3	0	0	19	1	21931317	P28635	P28635	216	234	metQ	D-methionine-binding lipoprotein MetQ	yes	yes	3	1.1658e-08	90729					1
DGVGLLPTVLDVVENPK	RSLLLLQKVGLIKLKDGVGLLPTVLDVVEN	VGLLPTVLDVVENPKNLKIVELEAPQLPRS	K	D	G	P	K	N	0	0	1	2	0	0	1	2	0	0	3	1	0	0	2	0	1	0	0	4	0	0	17	0	17639669	P28635	P28635	159	175	metQ	D-methionine-binding lipoprotein MetQ	yes	yes	2	0.0010463	84365					1
FVQAYQSDEVYEAANK	IVTREDNKDAENVKKFVQAYQSDEVYEAAN	VQAYQSDEVYEAANKVFNGGAVKGW_____	K	F	V	N	K	V	3	0	1	1	0	2	2	0	0	0	0	1	0	1	0	1	0	0	2	2	0	0	16	0	1860853	P28635	P28635	246	261	metQ	D-methionine-binding lipoprotein MetQ	yes	yes	2	0.0005236	77593					1
KFVQAYQSDEVYEAANK	LIVTREDNKDAENVKKFVQAYQSDEVYEAA	VQAYQSDEVYEAANKVFNGGAVKGW_____	K	K	F	N	K	V	3	0	1	1	0	2	2	0	0	0	0	2	0	1	0	1	0	0	2	2	0	0	17	1	1988948	P28635	P28635	245	261	metQ	D-methionine-binding lipoprotein MetQ	yes	yes	3	0.050502	16306					1
LKDGVGLLPTVLDVVENPK	LGRSLLLLQKVGLIKLKDGVGLLPTVLDVV	VGLLPTVLDVVENPKNLKIVELEAPQLPRS	K	L	K	P	K	N	0	0	1	2	0	0	1	2	0	0	4	2	0	0	2	0	1	0	0	4	0	0	19	1	20051459	P28635	P28635	157	175	metQ	D-methionine-binding lipoprotein MetQ	yes	yes	3	1.5931e-15	107.45					1
SLDDAQIALAVINTTYASQIGLTPAK	KNLKIVELEAPQLPRSLDDAQIALAVINTT	INTTYASQIGLTPAKDGIFVEDKESPYVNL	R	S	L	A	K	D	5	0	1	2	0	2	0	1	0	3	3	1	0	0	1	2	3	0	1	1	0	0	26	0	26734225	P28635	P28635	190	215	metQ	D-methionine-binding lipoprotein MetQ	yes	yes	2;3	7.3204e-92	192.55					2
SLLLLQK	GSQVAVPNDPTNLGRSLLLLQKVGLIKLKD	NDPTNLGRSLLLLQKVGLIKLKDGVGLLPT	R	S	L	Q	K	V	0	0	0	0	0	1	0	0	0	0	4	1	0	0	0	1	0	0	0	0	0	0	7	0	81353239	P28635	P28635	145	151	metQ	D-methionine-binding lipoprotein MetQ	yes	yes	1	0.0085948	65263					1
VGVIVGAEQQVAEVAQK	LVGCGQDEKDPNHIKVGVIVGAEQQVAEVA	VIVGAEQQVAEVAQKVAKDKYGLDVELVTF	K	V	G	Q	K	V	3	0	0	0	0	3	2	2	0	1	0	1	0	0	0	0	0	0	0	5	0	0	17	0	17239468	P28635	P28635	35	51	metQ	D-methionine-binding lipoprotein MetQ	yes	yes	2	7.5139e-25	145.09					1
TDEYVQAAR	INSDLISLYNIVKMRTDEYVQAARELFVPE	NIVKMRTDEYVQAARELFVPETNCAEVYYQ	R	T	D	A	R	E	2	1	0	1	0	1	1	0	0	0	0	0	0	0	0	0	1	0	1	1	0	0	9	0	10514934	P0AEE8	P0AEE8	70	78	dam	DNA adenine methylase	yes	yes	2	0.0026308	65038				1
APEPQEPALAANSQSFGR	YRQLLQTPAPMQKLKAPEPQEPALAANSQS	PQEPALAANSQSFGRVLTIVHSDCALLERD	K	A	P	G	R	V	4	1	1	0	0	2	2	1	0	0	1	0	0	1	3	2	0	0	0	0	0	0	18	0	18689017	P23367	P23367	420	437	mutL	DNA mismatch repair protein MutL	yes	yes	2	6.9668e-08	89629		1
AQSALAELGIDFQSDAQHVTIR	LRLKVSAEEKSALEKAQSALAELGIDFQSD	LGIDFQSDAQHVTIRAVPLPLRQQNLQILI	K	A	Q	I	R	A	4	1	0	2	0	3	1	1	1	2	2	0	0	1	0	2	1	0	0	1	0	0	22	0	23691975	P23367	P23367	503	524	mutL	DNA mismatch repair protein MutL	yes	yes	2;3	2.7556e-90	198.07		2
AVPLPLR	LGIDFQSDAQHVTIRAVPLPLRQQNLQILI	DAQHVTIRAVPLPLRQQNLQILIPELIGYL	R	A	V	L	R	Q	1	1	0	0	0	0	0	0	0	0	2	0	0	0	2	0	0	0	0	1	0	0	7	0	76449086	P23367	P23367	525	531	mutL	DNA mismatch repair protein MutL	yes	yes	2	0.012042	69.39	1	1
DELALALAR	AKLIRIRDNGCGIKKDELALALARHATSKI	GCGIKKDELALALARHATSKIASLDDLEAI	K	D	E	A	R	H	3	1	0	1	0	0	1	0	0	0	3	0	0	0	0	0	0	0	0	0	0	0	9	0	97054475	P23367	P23367	66	74	mutL	DNA mismatch repair protein MutL	yes	yes	2	0.00092765	108.92		1
DGNISLLSLPVAER	RVLTIVHSDCALLERDGNISLLSLPVAERW	RDGNISLLSLPVAERWLRQAQLTPGEAPVC	R	D	G	E	R	W	1	1	1	1	0	0	1	1	0	1	3	0	0	0	1	2	0	0	0	1	0	0	14	0	14828042	P23367	P23367	452	465	mutL	DNA mismatch repair protein MutL	yes	yes	2	1.7498e-58	197.07	1	1
DMNVTVKPAAHPVGTTLEVLDLFYNTPAR	TAEQQEAWQAYAEGRDMNVTVKPAAHPVGT	TTLEVLDLFYNTPARRKFLRTEKTEFNHID	R	D	M	A	R	R	3	1	2	2	0	0	1	1	1	0	3	1	1	1	3	0	4	0	1	4	0	0	29	1	31686278	P23367	P23367	129	157	mutL	DNA mismatch repair protein MutL	yes	yes	4	5.7794e-59	137.26		1
ELVENSLDAGATR	IAAGEVVERPASVVKELVENSLDAGATRID	VKELVENSLDAGATRIDIDIERGGAKLIRI	K	E	L	T	R	I	2	1	1	1	0	0	2	1	0	0	2	0	0	0	0	1	1	0	0	1	0	0	13	0	13736787	P23367	P23367	29	41	mutL	DNA mismatch repair protein MutL	yes	yes	2	2.6165e-08	89548	1	2
GEALASISSVSR	ASLDDLEAIISLGFRGEALASISSVSRLTL	GFRGEALASISSVSRLTLTSRTAEQQEAWQ	R	G	E	S	R	L	2	1	0	0	0	0	1	1	0	1	1	0	0	0	0	4	0	0	0	1	0	0	12	0	11756146	P23367	P23367	96	107	mutL	DNA mismatch repair protein MutL	yes	yes	2	0.00036943	100.88	1	1		1
IASLDDLEAIISLGFR	KDELALALARHATSKIASLDDLEAIISLGF	ASLDDLEAIISLGFRGEALASISSVSRLTL	K	I	A	F	R	G	2	1	0	2	0	0	1	1	0	3	3	0	0	1	0	2	0	0	0	0	0	0	16	0	17319407	P23367	P23367	80	95	mutL	DNA mismatch repair protein MutL	yes	yes	2	1.0166e-21	140.45	1	1
IDIDIER	VKELVENSLDAGATRIDIDIERGGAKLIRI	SLDAGATRIDIDIERGGAKLIRIRDNGCGI	R	I	D	E	R	G	0	1	0	2	0	0	1	0	0	3	0	0	0	0	0	0	0	0	0	0	0	0	7	0	87246035	P23367	P23367	42	48	mutL	DNA mismatch repair protein MutL	yes	yes	2	0.0048406	91906	1	1
KDELALALAR	GAKLIRIRDNGCGIKKDELALALARHATSK	GCGIKKDELALALARHATSKIASLDDLEAI	K	K	D	A	R	H	3	1	0	1	0	0	1	0	0	0	3	1	0	0	0	0	0	0	0	0	0	0	10	1	10986397	P23367	P23367	65	74	mutL	DNA mismatch repair protein MutL	yes	yes	2;3	0.018771	128.38	1	2
LINHAIR	EIQYCYVNGRMMRDRLINHAIRQACEDKLG	NGRMMRDRLINHAIRQACEDKLGADQQPAF	R	L	I	I	R	Q	1	1	1	0	0	0	0	0	1	2	1	0	0	0	0	0	0	0	0	0	0	0	7	0	83550282	P23367	P23367	267	273	mutL	DNA mismatch repair protein MutL	yes	yes	2	0.0095286	72618	1	1
LKAPEPQEPALAANSQSFGR	EVYRQLLQTPAPMQKLKAPEPQEPALAANS	PQEPALAANSQSFGRVLTIVHSDCALLERD	K	L	K	G	R	V	4	1	1	0	0	2	2	1	0	0	2	1	0	1	3	2	0	0	0	0	0	0	20	1	21100807	P23367	P23367	418	437	mutL	DNA mismatch repair protein MutL	yes	yes	2;3	0.00010539	80303	1	2
LVHDFIYQGVLSVLQQQLETPLPLDDEPQPAPR	NVHPAKHEVRFHQSRLVHDFIYQGVLSVLQ	ETPLPLDDEPQPAPRSIPENRVAAGRNHFA	R	L	V	P	R	S	1	1	0	3	0	5	2	1	1	1	6	0	0	1	5	1	1	0	1	3	0	0	33	0	3754957	P23367	P23367	317	349	mutL	DNA mismatch repair protein MutL	yes	yes	3;4	3.3641e-22	92817		2
NHFAEPAAR	PAPRSIPENRVAAGRNHFAEPAAREPVAPR	RVAAGRNHFAEPAAREPVAPRYTPAPASGS	R	N	H	A	R	E	3	1	1	0	0	0	1	0	1	0	0	0	0	1	1	0	0	0	0	0	0	0	9	0	10114886	P23367	P23367	361	369	mutL	DNA mismatch repair protein MutL	yes	yes	2;3	0.00032272	102.51	1	2		1	1
PAAPWPNAQPGYQK	PVAPRYTPAPASGSRPAAPWPNAQPGYQKQ	RPAAPWPNAQPGYQKQQGEVYRQLLQTPAP	R	P	A	Q	K	Q	3	0	1	0	0	2	0	1	0	0	0	1	0	0	4	0	0	1	1	0	0	0	14	0	15237521	P23367	P23367	386	399	mutL	DNA mismatch repair protein MutL	yes	yes	2	0.00066247	85862	1	1
PIQVLPPQLANQIAAGEVVERPASVVK	______________________________	IAAGEVVERPASVVKELVENSLDAGATRID	M	P	I	V	K	E	4	1	1	0	0	3	2	1	0	2	2	1	0	0	4	1	0	0	0	5	0	0	27	1	28226018	P23367	P23367	2	28	mutL	DNA mismatch repair protein MutL	yes	yes	3;4	2.1884e-58	142.4	1	2
QLLQTPAPMQK	NAQPGYQKQQGEVYRQLLQTPAPMQKLKAP	EVYRQLLQTPAPMQKLKAPEPQEPALAANS	R	Q	L	Q	K	L	1	0	0	0	0	3	0	0	0	0	2	1	1	0	2	0	1	0	0	0	0	0	11	0	12536802	P23367	P23367	407	417	mutL	DNA mismatch repair protein MutL	yes	yes	2	0.010415	46158		1
QQNLQILIPELIGYLAK	DAQHVTIRAVPLPLRQQNLQILIPELIGYL	NLQILIPELIGYLAKQSVFEPGNIAQWIAR	R	Q	Q	A	K	Q	1	0	1	0	0	3	1	1	0	3	4	1	0	0	1	0	0	0	1	0	0	0	17	0	19531299	P23367	P23367	532	548	mutL	DNA mismatch repair protein MutL	yes	yes	2;3	1.2906e-17	126.76	2	2
QSVFEPGNIAQWIAR	NLQILIPELIGYLAKQSVFEPGNIAQWIAR	QSVFEPGNIAQWIARNLMSEHAQWSMAQAI	K	Q	S	A	R	N	2	1	1	0	0	2	1	1	0	2	0	0	0	1	1	1	0	1	0	1	0	0	15	0	17148791	P23367	P23367	549	563	mutL	DNA mismatch repair protein MutL	yes	yes	2	1.7455e-55	191.53		1
TAEQQEAWQAYAEGR	LASISSVSRLTLTSRTAEQQEAWQAYAEGR	TAEQQEAWQAYAEGRDMNVTVKPAAHPVGT	R	T	A	G	R	D	4	1	0	0	0	3	3	1	0	0	0	0	0	0	0	0	1	1	1	0	0	0	15	0	17367754	P23367	P23367	114	128	mutL	DNA mismatch repair protein MutL	yes	yes	2	4.7923e-07	88441	1	1
TEFNHIDEIIR	FYNTPARRKFLRTEKTEFNHIDEIIRRIAL	RTEKTEFNHIDEIIRRIALARFDVTINLSH	K	T	E	I	R	R	0	1	1	1	0	0	2	0	1	3	0	0	0	1	0	0	1	0	0	0	0	0	11	0	13856939	P23367	P23367	166	176	mutL	DNA mismatch repair protein MutL	yes	yes	2;3	0.0014464	102.06	1	2
TEKTEFNHIDEIIR	LDLFYNTPARRKFLRTEKTEFNHIDEIIRR	RTEKTEFNHIDEIIRRIALARFDVTINLSH	R	T	E	I	R	R	0	1	1	1	0	0	3	0	1	3	0	1	0	1	0	0	2	0	0	0	0	0	14	1	17438792	P23367	P23367	163	176	mutL	DNA mismatch repair protein MutL	yes	yes	3	3.5555e-11	124.3		1
TPPGGLLQSVDLHPAIK	TLLADVERLCPQLVKTPPGGLLQSVDLHPA	PGGLLQSVDLHPAIKALKDE__________	K	T	P	I	K	A	1	0	0	1	0	1	0	2	1	1	3	1	0	0	3	1	1	0	0	1	0	0	17	0	17419727	P23367	P23367	594	610	mutL	DNA mismatch repair protein MutL	yes	yes	2;3	1.9738e-21	135.81		2
YTPAPASGSR	NHFAEPAAREPVAPRYTPAPASGSRPAAPW	PVAPRYTPAPASGSRPAAPWPNAQPGYQKQ	R	Y	T	S	R	P	2	1	0	0	0	0	0	1	0	0	0	0	0	0	2	2	1	0	1	0	0	0	10	0	1005488	P23367	P23367	376	385	mutL	DNA mismatch repair protein MutL	yes	yes	2	0.00015185	99442		1		1	1
VTDSLAVAR	SLLKRDIPKTNTFCKVTDSLAVARKMFPGK	TNTFCKVTDSLAVARKMFPGKRNSLDALCA	K	V	T	A	R	K	2	1	0	1	0	0	0	0	0	0	1	0	0	0	0	1	1	0	0	2	0	0	9	0	93051345	P03007	P03007	127	135	dnaQ	DNA polymerase III subunit epsilon	yes	yes	2	0.0050607	98458					1
VVFATDEEIAAHEAR	EATIQRIVRQASKLRVVFATDEEIAAHEAR	VVFATDEEIAAHEARLDLVQKKGGSCLWRA	R	V	V	A	R	L	4	1	0	1	0	0	3	0	1	1	0	0	0	1	0	0	1	0	0	2	0	0	15	0	16568107	P03007	P03007	214	228	dnaQ	DNA polymerase III subunit epsilon	yes	yes	2;3	1.1468e-14	118.48					2
ALAFHPR	YAPDRRMGVEMTLLRALAFHPRMPLPEPEV	GVEMTLLRALAFHPRMPLPEPEVPRQSFAP	R	A	L	P	R	M	2	1	0	0	0	0	0	0	1	0	1	0	0	1	1	0	0	0	0	0	0	0	7	0	81045006	P06710-2;P06710	P06710-2	356	362	dnaX	DNA polymerase III subunit tau	yes	no	2	0.0040695	97.64			1
ALDVEQIR	LPVTILSRCLQFHLKALDVEQIRHQLEHIL	CLQFHLKALDVEQIRHQLEHILNEEHIAHE	K	A	L	I	R	H	1	1	0	1	0	1	1	0	0	1	1	0	0	0	0	0	0	0	0	1	0	0	8	0	94251345	P06710-2;P06710	P06710-2	177	184	dnaX	DNA polymerase III subunit tau	yes	no	2	0.0035499	110.63			1
DLLDNVQYAPAR	IEIDAASRTKVEDTRDLLDNVQYAPARGRF	DTRDLLDNVQYAPARGRFKVYLIDEVHMLS	R	D	L	A	R	G	2	1	1	2	0	1	0	0	0	0	2	0	0	0	1	0	0	0	1	1	0	0	12	0	13736939	P06710-2;P06710	P06710-2	106	117	dnaX	DNA polymerase III subunit tau	yes	no	2	0.00025857	84213			1
ELPYAPDRR	TDIQLYYQTLLIGRKELPYAPDRRMGVEMT	LLIGRKELPYAPDRRMGVEMTLLRALAFHP	K	E	L	R	R	M	1	2	0	1	0	0	1	0	0	0	1	0	0	0	2	0	0	0	1	0	0	0	9	1	11155724	P06710-2;P06710	P06710-2	338	346	dnaX	DNA polymerase III subunit tau	yes	no	2;3	0.91454	127.02			2
FLLATTDPQKLPVTILSR	NALLKTLEEPPEHVKFLLATTDPQKLPVTI	ATTDPQKLPVTILSRCLQFHLKALDVEQIR	K	F	L	S	R	C	1	1	0	1	0	1	0	0	0	1	4	1	0	1	2	1	3	0	0	1	0	0	18	1	2012167	P06710-2;P06710	P06710-2	152	169	dnaX	DNA polymerase III subunit tau	yes	no	3	0.92127	62.94			1
FVDLIEIDAASR	PCGVCDNCREIEQGRFVDLIEIDAASRTKV	QGRFVDLIEIDAASRTKVEDTRDLLDNVQY	R	F	V	S	R	T	2	1	0	2	0	0	1	0	0	2	1	0	0	1	0	1	0	0	0	1	0	0	12	0	13477034	P06710-2;P06710	P06710-2	87	98	dnaX	DNA polymerase III subunit tau	yes	no	2	0.0014894	107.83			1
HQLEHILNEEHIAHEPR	CLQFHLKALDVEQIRHQLEHILNEEHIAHE	LEHILNEEHIAHEPRALQLLARAAEGSLRD	R	H	Q	P	R	A	1	1	1	0	0	1	4	0	4	2	2	0	0	0	1	0	0	0	0	0	0	0	17	0	21010453	P06710-2;P06710	P06710-2	185	201	dnaX	DNA polymerase III subunit tau	yes	no	4	0.0075452	36127			1
HSFNALLK	RFKVYLIDEVHMLSRHSFNALLKTLEEPPE	EVHMLSRHSFNALLKTLEEPPEHVKFLLAT	R	H	S	L	K	T	1	0	1	0	0	0	0	0	1	0	2	1	0	1	0	1	0	0	0	0	0	0	8	0	92851305	P06710-2;P06710	P06710-2	134	141	dnaX	DNA polymerase III subunit tau	yes	no	2	0.0025044	123.69			1
IAMVQLSPAALGNDMAAIELR	EWEALLVEMLGLLHRIAMVQLSPAALGNDM	SPAALGNDMAAIELRMRELARTIPPTDIQL	R	I	A	L	R	M	5	1	1	1	0	1	1	1	0	2	3	0	2	0	1	1	0	0	0	1	0	0	21	0	21831442	P06710-2;P06710	P06710-2	292	312	dnaX	DNA polymerase III subunit tau	yes	no	2;3	2.1826e-45	148.57			3
IHHAYLFSGTR	EHVLTALANGLSLGRIHHAYLFSGTRGVGK	SLGRIHHAYLFSGTRGVGKTSIARLLAKGL	R	I	H	T	R	G	1	1	0	0	0	0	0	1	2	1	1	0	0	1	0	1	1	0	1	0	0	0	11	0	13006677	P06710-2;P06710	P06710-2	37	47	dnaX	DNA polymerase III subunit tau	yes	no	3	0.0045977	43897			1
KELPYAPDRR	PTDIQLYYQTLLIGRKELPYAPDRRMGVEM	LLIGRKELPYAPDRRMGVEMTLLRALAFHP	R	K	E	R	R	M	1	2	0	1	0	0	1	0	0	0	1	1	0	0	2	0	0	0	1	0	0	0	10	2	12436673	P06710-2;P06710	P06710-2	337	346	dnaX	DNA polymerase III subunit tau	yes	no	3	0.04934	24465			1
LPVTILSR	PEHVKFLLATTDPQKLPVTILSRCLQFHLK	ATTDPQKLPVTILSRCLQFHLKALDVEQIR	K	L	P	S	R	C	0	1	0	0	0	0	0	0	0	1	2	0	0	0	1	1	1	0	0	1	0	0	8	0	89756475	P06710-2;P06710	P06710-2	162	169	dnaX	DNA polymerase III subunit tau	yes	no	2	0.003549	109.01			1
MGVEMTLLR	LLIGRKELPYAPDRRMGVEMTLLRALAFHP	YAPDRRMGVEMTLLRALAFHPRMPLPEPEV	R	M	G	L	R	A	0	1	0	0	0	0	1	1	0	0	2	0	2	0	0	0	1	0	0	1	0	0	9	0	10485409	P06710-2;P06710	P06710-2	347	355	dnaX	DNA polymerase III subunit tau	yes	no	2	0.00037422	121.62			4
MPLPEPEVPR	GVEMTLLRALAFHPRMPLPEPEVPRQSFAP	AFHPRMPLPEPEVPRQSFAPVAPTAVMTPT	R	M	P	P	R	Q	0	1	0	0	0	0	2	0	0	0	1	0	1	0	4	0	0	0	0	1	0	0	10	0	11636009	P06710-2;P06710	P06710-2	363	372	dnaX	DNA polymerase III subunit tau	yes	no	2	0.09676	77732			2
SYQVLAR	______________________________	______________________________	M	S	Y	A	R	K	1	1	0	0	0	1	0	0	0	0	1	0	0	0	0	1	0	0	1	1	0	0	7	0	8354552	P06710-2;P06710	P06710-2	2	8	dnaX	DNA polymerase III subunit tau	yes	no	2	0.0074322	75311			1
TLEEPPEHVK	EVHMLSRHSFNALLKTLEEPPEHVKFLLAT	NALLKTLEEPPEHVKFLLATTDPQKLPVTI	K	T	L	V	K	F	0	0	0	0	0	0	3	0	1	0	1	1	0	0	2	0	1	0	0	1	0	0	10	0	11775979	P06710-2;P06710	P06710-2	142	151	dnaX	DNA polymerase III subunit tau	yes	no	2;3	0.59046	90601			2
VMALINEAAAR	ALSLVEAMVEANGERVMALINEAAARGIEW	NGERVMALINEAAARGIEWEALLVEMLGLL	R	V	M	A	R	G	4	1	1	0	0	0	1	0	0	1	1	0	1	0	0	0	0	0	0	1	0	0	11	0	11576227	P06710-2;P06710	P06710-2	264	274	dnaX	DNA polymerase III subunit tau	yes	no	2	0.0053882	93649			2
VYLIDEVHMLSR	LLDNVQYAPARGRFKVYLIDEVHMLSRHSF	RFKVYLIDEVHMLSRHSFNALLKTLEEPPE	K	V	Y	S	R	H	0	1	0	1	0	0	1	0	1	1	2	0	1	0	0	1	0	0	1	2	0	0	12	0	1473765	P06710-2;P06710	P06710-2	122	133	dnaX	DNA polymerase III subunit tau	yes	no	2;3	0.0013443	81338			2
AHIVTPADER	EEIENFVAKDFFEVKAHIVTPADERFTAIW	FFEVKAHIVTPADERFTAIWQPSEACEPYQ	K	A	H	E	R	F	2	1	0	1	0	0	1	0	1	1	0	0	0	0	1	0	1	0	0	1	0	0	10	0	11075673	P14294	P14294	226	235	topB	DNA topoisomerase 3	yes	yes	2	0.0018044	58981	1
ATDGLGTEATR	IARFVQDKDLKKILRATDGLGTEATRAGII	KILRATDGLGTEATRAGIIELLFKRGFLTK	R	A	T	T	R	A	2	1	0	1	0	0	1	2	0	0	1	0	0	0	0	0	3	0	0	0	0	0	11	0	10905255	P14294	P14294	518	528	topB	DNA topoisomerase 3	yes	yes	2	0.0025175	54066	1
LFIAEKPSLAR	______________________________	______________________________	R	L	F	A	R	A	2	1	0	0	0	0	1	0	0	1	2	1	0	1	1	1	0	0	0	0	0	0	11	1	12437289	P14294	P14294	3	13	topB	DNA topoisomerase 3	yes	yes	3	0.033563	37995	1
SSAINLTENEAK	DKKVDAHHAIIPTARSSAINLTENEAKVYN	TARSSAINLTENEAKVYNLIARQYLMQFCP	R	S	S	A	K	V	2	0	2	0	0	0	2	0	0	1	1	1	0	0	0	2	1	0	0	0	0	0	12	0	12756307	P14294	P14294	390	401	topB	DNA topoisomerase 3	yes	yes	2	0.011895	47844	1
LTSGPALPGK	AQRRMRAAKKVVRKKLTSGPALPGKLADCT	VVRKKLTSGPALPGKLADCTAQDLNRTELF	K	L	T	G	K	L	1	0	0	0	0	0	0	2	0	0	2	1	0	0	2	1	1	0	0	0	0	0	10	0	93953893	P20083	P20083	391	400	parE	DNA topoisomerase 4 subunit B	yes	yes	2	0.0018745	58596	1
MQDPQFAGQTK	AEDIWDRCAYVLSVKMQDPQFAGQTKERLS	LSVKMQDPQFAGQTKERLSSRQCAAFVSGV	K	M	Q	T	K	E	1	0	0	1	0	3	0	1	0	0	0	1	1	1	1	0	1	0	0	0	0	0	11	0	12495761	P20083	P20083	324	334	parE	DNA topoisomerase 4 subunit B	yes	yes	2	0.13001	71349	1
ALANDSAWHR	NGVGENHWSAAILKRALANDSAWHRLSEKE	AILKRALANDSAWHRLSEKEFAHLQTLLPK	R	A	L	H	R	L	3	1	1	1	0	0	0	0	1	0	1	0	0	0	0	1	0	1	0	0	0	0	10	0	11395472	P0AED9	P0AED9	53	62	dcm	DNA-cytosine methyltransferase	yes	yes	2;3	1.5087e-06	151.04			2	2
DFDDPLNQQHRPR	EILIDRGWDMATGEKDFDDPLNQQHRPRRL	EKDFDDPLNQQHRPRRLTPRECARLMGFEA	K	D	F	P	R	R	0	2	1	3	0	2	0	0	1	0	1	0	0	1	2	0	0	0	0	0	0	0	13	1	16367706	P0AED9	P0AED9	388	400	dcm	DNA-cytosine methyltransferase	yes	yes	3	0.046245	26124			1
DGAEILIDR	NPQSVTRTLSARYYKDGAEILIDRGWDMAT	SARYYKDGAEILIDRGWDMATGEKDFDDPL	K	D	G	D	R	G	1	1	0	2	0	0	1	1	0	2	1	0	0	0	0	0	0	0	0	0	0	0	9	0	10005189	P0AED9	P0AED9	370	378	dcm	DNA-cytosine methyltransferase	yes	yes	2	4.8219e-07	155.1			1
DITLSHK	HYCDPATHHFNEDIRDITLSHKEGVSDEAA	HHFNEDIRDITLSHKEGVSDEAAAEHIRQH	R	D	I	H	K	E	0	0	0	1	0	0	0	0	1	1	1	1	0	0	0	1	1	0	0	0	0	0	7	0	81243922	P0AED9	P0AED9	143	149	dcm	DNA-cytosine methyltransferase	yes	yes	2	0.017088	62717			1
EGVSDEAAAEHIR	HHFNEDIRDITLSHKEGVSDEAAAEHIRQH	HKEGVSDEAAAEHIRQHIPEHDVLLAGFPC	K	E	G	I	R	Q	3	1	0	1	0	0	3	1	1	1	0	0	0	0	0	1	0	0	0	1	0	0	13	0	13826426	P0AED9	P0AED9	150	162	dcm	DNA-cytosine methyltransferase	yes	yes	2;3	3.2055e-08	107.83			2	2	1
FIDLFAGIGGIR	LLPKPPAHHPHYAFRFIDLFAGIGGIRRGF	AFRFIDLFAGIGGIRRGFESIGGQCVFTSE	R	F	I	I	R	R	1	1	0	1	0	0	0	3	0	3	1	0	0	2	0	0	0	0	0	0	0	0	12	0	12777132	P0AED9	P0AED9	89	100	dcm	DNA-cytosine methyltransferase	yes	yes	2	1.6532e-07	132.9			2	1
FRIPVSDTQAYR	ECARLMGFEAPGEAKFRIPVSDTQAYRQFG	EAKFRIPVSDTQAYRQFGNSVVVPVFAAVA	K	F	R	Y	R	Q	1	2	0	1	0	1	0	0	0	1	0	0	0	1	1	1	1	0	1	1	0	0	12	1	14517521	P0AED9	P0AED9	421	432	dcm	DNA-cytosine methyltransferase	yes	yes	2;3	3.5678e-12	151.79			2
GNGFGYGMVYPNNPQSVTR	LWKYLYRYAKKHQARGNGFGYGMVYPNNPQ	GYGMVYPNNPQSVTRTLSARYYKDGAEILI	R	G	N	T	R	T	0	1	3	0	0	1	0	4	0	0	0	0	1	1	2	1	1	0	2	2	0	0	19	0	20569425	P0AED9	P0AED9	343	361	dcm	DNA-cytosine methyltransferase	yes	yes	2	0.00073261	52265			2
GWDMATGEK	SARYYKDGAEILIDRGWDMATGEKDFDDPL	EILIDRGWDMATGEKDFDDPLNQQHRPRRL	R	G	W	E	K	D	1	0	0	1	0	0	1	2	0	0	0	1	1	0	0	0	1	1	0	0	0	0	9	0	99342258	P0AED9	P0AED9	379	387	dcm	DNA-cytosine methyltransferase	yes	yes	2	0.001953	73248			2
GWDMATGEKDFDDPLNQQHRPR	SARYYKDGAEILIDRGWDMATGEKDFDDPL	EKDFDDPLNQQHRPRRLTPRECARLMGFEA	R	G	W	P	R	R	1	2	1	4	0	2	1	2	1	0	1	1	1	1	2	0	1	1	0	0	0	0	22	2	26121826	P0AED9	P0AED9	379	400	dcm	DNA-cytosine methyltransferase	yes	yes	3;4	5.2292e-37	130.56			3
HFLPQHR	AEDNGPDDPKIIDGKHFLPQHRERIVLVGF	DPKIIDGKHFLPQHRERIVLVGFRRDLNLK	K	H	F	H	R	E	0	1	0	0	0	1	0	0	2	0	1	0	0	1	1	0	0	0	0	0	0	0	7	0	93349332	P0AED9	P0AED9	270	276	dcm	DNA-cytosine methyltransferase	yes	yes	2;3	1.3015e-16	154.38			2		1
IIMQTLDELGYDVADAEDNGPDDPK	NVKNLKSHDQGKTFRIIMQTLDELGYDVAD	YDVADAEDNGPDDPKIIDGKHFLPQHRERI	R	I	I	P	K	I	2	0	1	6	0	1	2	2	0	2	2	1	1	0	2	0	1	0	1	1	0	0	25	0	27332327	P0AED9	P0AED9	240	264	dcm	DNA-cytosine methyltransferase	yes	yes	3	0.0001643	50498			1
IVLVGFR	KIIDGKHFLPQHRERIVLVGFRRDLNLKAD	FLPQHRERIVLVGFRRDLNLKADFTLRDIS	R	I	V	F	R	R	0	1	0	0	0	0	0	1	0	1	1	0	0	1	0	0	0	0	0	2	0	0	7	0	80250651	P0AED9	P0AED9	279	285	dcm	DNA-cytosine methyltransferase	yes	yes	2	0.020581	119.23			1
LLQIYDVK	DSYSTGNAAQAMLEKLLQIYDVKTLVAQLN	AQAMLEKLLQIYDVKTLVAQLNGVGENHWS	K	L	L	V	K	T	0	0	0	1	0	1	0	0	0	1	2	1	0	0	0	0	0	0	1	1	0	0	8	0	99057498	P0AED9	P0AED9	24	31	dcm	DNA-cytosine methyltransferase	yes	yes	2	0.0015323	86794			1	1	1
LMGFEAPGEAK	QQHRPRRLTPRECARLMGFEAPGEAKFRIP	ECARLMGFEAPGEAKFRIPVSDTQAYRQFG	R	L	M	A	K	F	2	0	0	0	0	0	2	2	0	0	1	1	1	1	1	0	0	0	0	0	0	0	11	0	11485536	P0AED9	P0AED9	410	420	dcm	DNA-cytosine methyltransferase	yes	yes	2	0.0058462	103.55			2		1
MQENISVTDSYSTGNAAQAMLEK	______________________________	DSYSTGNAAQAMLEKLLQIYDVKTLVAQLN	-	M	Q	E	K	L	3	0	2	1	0	2	2	1	0	1	1	1	2	0	0	3	2	0	1	1	0	0	23	0	24871258	P0AED9	P0AED9	1	23	dcm	DNA-cytosine methyltransferase	yes	yes	2;3	1.7631e-35	129.05			6
QFGNSVVVPVFAAVAK	EAKFRIPVSDTQAYRQFGNSVVVPVFAAVA	FGNSVVVPVFAAVAKLLEPKIKQAVALRQQ	R	Q	F	A	K	L	3	0	1	0	0	1	0	1	0	0	0	1	0	2	1	1	0	0	0	5	0	0	16	0	16319035	P0AED9	P0AED9	433	448	dcm	DNA-cytosine methyltransferase	yes	yes	2;3	8.5117e-13	99439			2
RALANDSAWHR	LNGVGENHWSAAILKRALANDSAWHRLSEK	AILKRALANDSAWHRLSEKEFAHLQTLLPK	K	R	A	H	R	L	3	2	1	1	0	0	0	0	1	0	1	0	0	0	0	1	0	1	0	0	0	0	11	1	12956483	P0AED9	P0AED9	52	62	dcm	DNA-cytosine methyltransferase	yes	yes	3	0.00032816	57019			1
RPAMFVLENVK	QGTLFFDVVRIIDARRPAMFVLENVKNLKS	IDARRPAMFVLENVKNLKSHDQGKTFRIIM	R	R	P	V	K	N	1	1	1	0	0	0	1	0	0	0	1	1	1	1	1	0	0	0	0	2	0	0	11	1	13027118	P0AED9	P0AED9	217	227	dcm	DNA-cytosine methyltransferase	yes	yes	2;3	0.0022785	111.61			4	1
VTLAQLLDPMVEAK	DFTLRDISECFPAQRVTLAQLLDPMVEAKY	RVTLAQLLDPMVEAKYILTPVLWKYLYRYA	R	V	T	A	K	Y	2	0	0	1	0	1	1	0	0	0	3	1	1	0	1	0	1	0	0	2	0	0	14	0	15268378	P0AED9	P0AED9	308	321	dcm	DNA-cytosine methyltransferase	yes	yes	2	2.4011e-11	127.87			2
YILTPVLWK	RVTLAQLLDPMVEAKYILTPVLWKYLYRYA	PMVEAKYILTPVLWKYLYRYAKKHQARGNG	K	Y	I	W	K	Y	0	0	0	0	0	0	0	0	0	1	2	1	0	0	1	0	1	1	1	1	0	0	9	0	11316692	P0AED9	P0AED9	322	330	dcm	DNA-cytosine methyltransferase	yes	yes	2	0.00043491	89296			1
YYKDGAEILIDR	YPNNPQSVTRTLSARYYKDGAEILIDRGWD	SARYYKDGAEILIDRGWDMATGEKDFDDPL	R	Y	Y	D	R	G	1	1	0	2	0	0	1	1	0	2	1	1	0	0	0	0	0	0	2	0	0	0	12	1	14547405	P0AED9	P0AED9	367	378	dcm	DNA-cytosine methyltransferase	yes	yes	2	0.0075238	59426			1
IHSEEDERPIGR	IKVQRGRGYVPASTRIHSEEDERPIGRLLV	STRIHSEEDERPIGRLLVDACYSPVERIAY	R	I	H	G	R	L	0	2	0	1	0	0	3	1	1	2	0	0	0	0	1	1	0	0	0	0	0	0	12	1	14367008	P0A7Z4	P0A7Z4	159	170	rpoA	DNA-directed RNA polymerase subunit alpha	yes	yes	3	0.020323	74.76				1
GTVLNSDISSVISR	______________________________	KGTVLNSDISSVISRLGHTDTLVVCDAGLP	K	G	T	S	R	L	0	1	1	1	0	0	0	1	0	2	1	0	0	0	0	4	1	0	0	2	0	0	14	0	14467678	P04982	P04982	4	17	rbsD	D-ribose pyranase	yes	yes	2	1.6737e-10	121.08			1	1	1
HHNPQLHETLLTHLEQLQK	NEMQVEAAIIAEEIKHHNPQLHETLLTHLE	QLHETLLTHLEQLQKHQGNTIEIRYTTHEQ	K	H	H	Q	K	H	0	0	1	0	0	3	2	0	4	0	5	1	0	0	1	0	2	0	0	0	0	0	19	0	23152135	P04982	P04982	75	93	rbsD	D-ribose pyranase	yes	yes	4	0.018668	29274					1
HQGNTIEIR	QLHETLLTHLEQLQKHQGNTIEIRYTTHEQ	LEQLQKHQGNTIEIRYTTHEQFKQQTAESQ	K	H	Q	I	R	Y	0	1	1	0	0	1	1	1	1	2	0	0	0	0	0	0	1	0	0	0	0	0	9	0	1066552	P04982	P04982	94	102	rbsD	D-ribose pyranase	yes	yes	2;3	0.00094747	81548			1		2
QQTAESQAVIR	GNTIEIRYTTHEQFKQQTAESQAVIRSGEC	EQFKQQTAESQAVIRSGECSPYANIILCAG	K	Q	Q	I	R	S	2	1	0	0	0	3	1	0	0	1	0	0	0	0	0	1	1	0	0	1	0	0	11	0	12296364	P04982	P04982	111	121	rbsD	D-ribose pyranase	yes	yes	2	0.17266	73233	1	1	1	1	1
YTTHEQFK	LEQLQKHQGNTIEIRYTTHEQFKQQTAESQ	GNTIEIRYTTHEQFKQQTAESQAVIRSGEC	R	Y	T	F	K	Q	0	0	0	0	0	1	1	0	1	0	0	1	0	1	0	0	2	0	1	0	0	0	8	0	10524927	P04982	P04982	103	110	rbsD	D-ribose pyranase	yes	yes	2	0.015433	145.34				1	1
ERGEGFQQAVAAHK	KVIELQGIAGTSAARERGEGFQQAVAAHKF	RERGEGFQQAVAAHKFNVLASQPADFDRIK	R	E	R	H	K	F	3	1	0	0	0	2	2	2	1	0	0	1	0	1	0	0	0	0	0	1	0	0	14	1	1526759	P02925	P02925	165	178	rbsB	D-ribose-binding periplasmic protein	yes	yes	3	0.02797	30483				1
GEVVSHIASDNVLGGK	QANIPVITLDRQATKGEVVSHIASDNVLGG	EVVSHIASDNVLGGKIAGDYIAKKAGEGAK	K	G	E	G	K	I	1	0	1	1	0	0	1	3	1	1	1	1	0	0	0	2	0	0	0	3	0	0	16	0	15808158	P02925	P02925	120	135	rbsB	D-ribose-binding periplasmic protein	yes	yes	2	3.9908e-13	104.87				1
IAGDYIAK	EVVSHIASDNVLGGKIAGDYIAKKAGEGAK	DNVLGGKIAGDYIAKKAGEGAKVIELQGIA	K	I	A	A	K	K	2	0	0	1	0	0	0	1	0	2	0	1	0	0	0	0	0	0	1	0	0	0	8	0	84945962	P02925	P02925	136	143	rbsB	D-ribose-binding periplasmic protein	yes	yes	2	0.0069148	67032				1
LAATIAQLPDQIGAK	FDGTPDGEKAVNDGKLAATIAQLPDQIGAK	LAATIAQLPDQIGAKGVETADKVLKGEKVQ	K	L	A	A	K	G	4	0	0	1	0	2	0	1	0	2	2	1	0	0	1	0	1	0	0	0	0	0	15	0	15088562	P02925	P02925	254	268	rbsB	D-ribose-binding periplasmic protein	yes	yes	2	0.001122	56404				1	1
MANQANIPVITLDR	LINPTDSDAVGNAVKMANQANIPVITLDRQ	KMANQANIPVITLDRQATKGEVVSHIASDN	K	M	A	D	R	Q	2	1	2	1	0	1	0	0	0	2	1	0	1	0	1	0	1	0	0	1	0	0	14	0	15548188	P02925	P02925	102	115	rbsB	D-ribose-binding periplasmic protein	yes	yes	2	0.27593	71555				1
SDVMVVGFDGTPDGEK	EMALGALRALQTAGKSDVMVVGFDGTPDGE	DVMVVGFDGTPDGEKAVNDGKLAATIAQLP	K	S	D	E	K	A	0	0	0	3	0	0	1	3	0	0	0	1	1	1	1	1	1	0	0	3	0	0	16	0	1651.74	P02925	P02925	232	247	rbsB	D-ribose-binding periplasmic protein	yes	yes	2	0.00027275	61435				1
VIELQGIAGTSAAR	IAGDYIAKKAGEGAKVIELQGIAGTSAARE	KVIELQGIAGTSAARERGEGFQQAVAAHKF	K	V	I	A	R	E	3	1	0	0	0	1	1	2	0	2	1	0	0	0	0	1	1	0	0	1	0	0	14	0	13847674	P02925	P02925	151	164	rbsB	D-ribose-binding periplasmic protein	yes	yes	2	1.5752e-07	104.79				1	1
DIQQTIK	NLPLVLHGASGLSTKDIQQTIKLGICKINV	GASGLSTKDIQQTIKLGICKINVATELKNA	K	D	I	I	K	L	0	0	0	1	0	2	0	0	0	2	0	1	0	0	0	0	1	0	0	0	0	0	7	0	84446543	P0C8J6	P0C8J6	217	223	gatY	D-tagatose-1,6-bisphosphate aldolase subunit GatY	yes	yes	2	0.0045371	94163			1	1	1
DYLQSAK	LKNYLTEHPEATDPRDYLQSAKSAMRDVVS	HPEATDPRDYLQSAKSAMRDVVSKVIADCG	R	D	Y	A	K	S	1	0	0	1	0	1	0	0	0	0	1	1	0	0	0	1	0	0	1	0	0	0	7	0	82340758	P0C8J6	P0C8J6	258	264	gatY	D-tagatose-1,6-bisphosphate aldolase subunit GatY	yes	yes	1;2	0.0058047	83614	1			3	1
EFAEATGIDSLAVAIGTAHGMYASAPALDFSR	VNEADALYTNPAQAREFAEATGIDSLAVAI	AHGMYASAPALDFSRLENIRQWVNLPLVLH	R	E	F	S	R	L	8	1	0	2	0	0	2	3	1	2	2	0	1	2	1	3	2	0	1	1	0	0	32	0	32385605	P0C8J6	P0C8J6	162	193	gatY	D-tagatose-1,6-bisphosphate aldolase subunit GatY	yes	yes	2;3;4	0	321.99				5	3
EVVDFCHR	DASHLPFAQNISRVKEVVDFCHRFDVSVEA	QNISRVKEVVDFCHRFDVSVEAELGQLGGQ	K	E	V	H	R	F	0	1	0	1	1	0	1	0	1	0	0	0	0	1	0	0	0	0	0	2	0	0	8	0	10034545	P0C8J6	P0C8J6	119	126	gatY	D-tagatose-1,6-bisphosphate aldolase subunit GatY	yes	yes	2;3	0.0014281	122.79				2
FDDIAQK	QYHHPLAIHLDHHTKFDDIAQKVRSGVRSV	IHLDHHTKFDDIAQKVRSGVRSVMIDASHL	K	F	D	Q	K	V	1	0	0	2	0	1	0	0	0	1	0	1	0	1	0	0	0	0	0	0	0	0	7	0	83540758	P0C8J6	P0C8J6	87	93	gatY	D-tagatose-1,6-bisphosphate aldolase subunit GatY	yes	yes	2	0.018486	60799	1		1	1
FDVSVEAELGQLGGQEDDVQVNEADALYTNPAQAR	QNISRVKEVVDFCHRFDVSVEAELGQLGGQ	VNEADALYTNPAQAREFAEATGIDSLAVAI	R	F	D	A	R	E	5	1	2	4	0	4	4	3	0	0	3	0	0	1	1	1	1	0	1	4	0	0	35	0	3747.75	P0C8J6	P0C8J6	127	161	gatY	D-tagatose-1,6-bisphosphate aldolase subunit GatY	yes	yes	3;4	8.1948e-167	220.78				2	1
INVATELK	STKDIQQTIKLGICKINVATELKNAFSQAL	IKLGICKINVATELKNAFSQALKNYLTEHP	K	I	N	L	K	N	1	0	1	0	0	0	1	0	0	1	1	1	0	0	0	0	1	0	0	1	0	0	8	0	88651238	P0C8J6	P0C8J6	229	236	gatY	D-tagatose-1,6-bisphosphate aldolase subunit GatY	yes	yes	2	0.00018149	138.26				2	1
MYVVSTK	______________________________	______________________________	-	M	Y	T	K	Q	0	0	0	0	0	0	0	0	0	0	0	1	1	0	0	1	1	0	1	2	0	0	7	0	82642588	P0C8J6	P0C8J6	1	7	gatY	D-tagatose-1,6-bisphosphate aldolase subunit GatY	yes	yes	2	0.0060206	79307				1	2
NAFSQALK	IKLGICKINVATELKNAFSQALKNYLTEHP	NVATELKNAFSQALKNYLTEHPEATDPRDY	K	N	A	L	K	N	2	0	1	0	0	1	0	0	0	0	1	1	0	1	0	1	0	0	0	0	0	0	8	0	87746577	P0C8J6	P0C8J6	237	244	gatY	D-tagatose-1,6-bisphosphate aldolase subunit GatY	yes	yes	2	0.039375	69198				1	1
NYLTEHPEATDPR	NVATELKNAFSQALKNYLTEHPEATDPRDY	LKNYLTEHPEATDPRDYLQSAKSAMRDVVS	K	N	Y	P	R	D	1	1	1	1	0	0	2	0	1	0	1	0	0	0	2	0	2	0	1	0	0	0	13	0	1541711	P0C8J6	P0C8J6	245	257	gatY	D-tagatose-1,6-bisphosphate aldolase subunit GatY	yes	yes	2	2.4518e-13	136.96				1	1
QMLNNAQR	______________________________	MYVVSTKQMLNNAQRGGYAVPAFNIHNLET	K	Q	M	Q	R	G	1	1	2	0	0	2	0	0	0	0	1	0	1	0	0	0	0	0	0	0	0	0	8	0	97347635	P0C8J6	P0C8J6	8	15	gatY	D-tagatose-1,6-bisphosphate aldolase subunit GatY	yes	yes	2	0.0007701	130.05				2	1
QWVNLPLVLHGASGLSTK	ASAPALDFSRLENIRQWVNLPLVLHGASGL	NLPLVLHGASGLSTKDIQQTIKLGICKINV	R	Q	W	T	K	D	1	0	1	0	0	1	0	2	1	0	4	1	0	0	1	2	1	1	0	2	0	0	18	0	19190629	P0C8J6	P0C8J6	199	216	gatY	D-tagatose-1,6-bisphosphate aldolase subunit GatY	yes	yes	2;3	3.4734e-34	148.52				2	2
QYHHPLAIHLDHHTK	AGTENLLALVSAMAKQYHHPLAIHLDHHTK	QYHHPLAIHLDHHTKFDDIAQKVRSGVRSV	K	Q	Y	T	K	F	1	0	0	1	0	1	0	0	5	1	2	1	0	0	1	0	1	0	1	0	0	0	15	0	18459387	P0C8J6	P0C8J6	72	86	gatY	D-tagatose-1,6-bisphosphate aldolase subunit GatY	yes	yes	3;4;5	3.8452e-15	118.51				3	2
SVMIDASHLPFAQNISR	TKFDDIAQKVRSGVRSVMIDASHLPFAQNI	MIDASHLPFAQNISRVKEVVDFCHRFDVSV	R	S	V	S	R	V	2	1	1	1	0	1	0	0	1	2	1	0	1	1	1	3	0	0	0	1	0	0	17	0	18849516	P0C8J6	P0C8J6	100	116	gatY	D-tagatose-1,6-bisphosphate aldolase subunit GatY	yes	yes	2;3	1.6182e-30	159.66				4	4
VIADCGCEGR	YLQSAKSAMRDVVSKVIADCGCEGRA____	DVVSKVIADCGCEGRA______________	K	V	I	G	R	A	1	1	0	1	2	0	1	2	0	1	0	0	0	0	0	0	0	0	0	1	0	0	10	0	10214321	P0C8J6	P0C8J6	274	283	gatY	D-tagatose-1,6-bisphosphate aldolase subunit GatY	yes	yes	2	0.00034417	60.59				1	1
VIADCGCEGRA	YLQSAKSAMRDVVSKVIADCGCEGRA____	VVSKVIADCGCEGRA_______________	K	V	I	R	A	-	2	1	0	1	2	0	1	2	0	1	0	0	0	0	0	0	0	0	0	1	0	0	11	1	10924692	P0C8J6	P0C8J6	274	284	gatY	D-tagatose-1,6-bisphosphate aldolase subunit GatY	yes	yes	2	0.0024372	46158				1
VKEVVDFCHR	MIDASHLPFAQNISRVKEVVDFCHRFDVSV	QNISRVKEVVDFCHRFDVSVEAELGQLGGQ	R	V	K	H	R	F	0	1	0	1	1	0	1	0	1	0	0	1	0	1	0	0	0	0	0	3	0	0	10	1	12306179	P0C8J6	P0C8J6	117	126	gatY	D-tagatose-1,6-bisphosphate aldolase subunit GatY	yes	yes	2;3	0.32762	81017				2
RCQRCLLPEK	ARATRPFLARGNRVRRCQRCLLPEKLCLCS	GNRVRRCQRCLLPEKLCLCSTITPAQAKSR	R	R	C	E	K	L	0	2	0	0	2	1	1	0	0	0	2	1	0	0	1	0	0	0	0	0	0	0	10	2	12446482	Q47319	Q47319	30	39	yfiP	DTW domain-containing protein YfiP	yes	yes	2	0.016302	48561	1
MNRFIIADASK	______________________________	______________________________	-	M	N	S	K	C	2	1	1	1	0	0	0	0	0	2	0	1	1	1	0	1	0	0	0	0	0	0	11	1	12646598	P0AAK4	P0AAK4	1	11	hydN	Electron transport protein HydN	yes	yes	2	0.026843	40352	1
ATYYSNDFR	______________________________	______________________________	M	A	T	F	R	A	1	1	1	1	0	0	0	0	0	0	0	0	0	1	0	1	1	0	2	0	0	0	9	0	11354934	P0A6N4	P0A6N4	2	10	efp	Elongation factor P	yes	yes	2	0.019808	44349					1
GDTAGTGGKPATLSTGAVVK	NFVELEIVDTDPGLKGDTAGTGGKPATLST	TGGKPATLSTGAVVKVPLFVQIGEVIKVDT	K	G	D	V	K	V	3	0	0	1	0	0	0	5	0	0	1	2	0	0	1	1	4	0	0	2	0	0	20	1	17869425	P0A6N4	P0A6N4	144	163	efp	Elongation factor P	yes	yes	3	0.046039	23447					1
PATLSTGAVVK	TDPGLKGDTAGTGGKPATLSTGAVVKVPLF	TGGKPATLSTGAVVKVPLFVQIGEVIKVDT	K	P	A	V	K	V	2	0	0	0	0	0	0	1	0	0	1	1	0	0	1	1	2	0	0	2	0	0	11	0	10426023	P0A6N4	P0A6N4	153	163	efp	Elongation factor P	yes	yes	2	0.0066352	80688					1
VPLFVQIGEVIK	TGGKPATLSTGAVVKVPLFVQIGEVIKVDT	VVKVPLFVQIGEVIKVDTRSGEYVSRVK__	K	V	P	I	K	V	0	0	0	0	0	1	1	1	0	2	1	1	0	1	1	0	0	0	0	3	0	0	12	0	13408068	P0A6N4	P0A6N4	164	175	efp	Elongation factor P	yes	yes	2	4.3032e-15	155.15					1
AEITASLVK	______________________________	______________________________	M	A	E	V	K	E	2	0	0	0	0	0	1	0	0	1	1	1	0	0	0	1	1	0	0	1	0	0	9	0	9305386	P0A6P1	P0A6P1	2	10	tsf	Elongation factor Ts	yes	yes	2	0.050826	37549				1
AGNVAADGVIK	IENMRKSGAIKAAKKAGNVAADGVIKTKID	AAKKAGNVAADGVIKTKIDGNYGIILEVNC	K	A	G	I	K	T	3	0	1	1	0	0	0	2	0	1	0	1	0	0	0	0	0	0	0	2	0	0	11	0	10135506	P0A6P1	P0A6P1	53	63	tsf	Elongation factor Ts	yes	yes	2	0.0095171	46001				1
ALTEANGDIELAIENMR	ELRERTGAGMMDCKKALTEANGDIELAIEN	TEANGDIELAIENMRKSGAIKAAKKAGNVA	K	A	L	M	R	K	3	1	2	1	0	0	3	1	0	2	2	0	1	0	0	0	1	0	0	0	0	0	17	0	18589095	P0A6P1	P0A6P1	26	42	tsf	Elongation factor Ts	yes	yes	2;3	0.0011037	51265				2
AQFEEER	DAAVAGKITDVEVLKAQFEEERVALVAKIG	ITDVEVLKAQFEEERVALVAKIGENINIRR	K	A	Q	E	R	V	1	1	0	0	0	1	3	0	0	0	0	0	0	1	0	0	0	0	0	0	0	0	7	0	90740356	P0A6P1	P0A6P1	113	119	tsf	Elongation factor Ts	yes	yes	2	0.03489	50966				1
DAGFQAFADK	GIILEVNCQTDFVAKDAGFQAFADKVLDAA	DFVAKDAGFQAFADKVLDAAVAGKITDVEV	K	D	A	D	K	V	3	0	0	2	0	1	0	1	0	0	0	1	0	2	0	0	0	0	0	0	0	0	10	0	10684876	P0A6P1	P0A6P1	86	95	tsf	Elongation factor Ts	yes	yes	2	0.00013518	96331				1
EHNAEVTGFIR	PFVMEPSKTVGQLLKEHNAEVTGFIRFEVG	QLLKEHNAEVTGFIRFEVGEGIEKVETDFA	K	E	H	I	R	F	1	1	1	0	0	0	2	1	1	1	0	0	0	1	0	0	1	0	0	1	0	0	11	0	12716258	P0A6P1	P0A6P1	248	258	tsf	Elongation factor Ts	yes	yes	2;3	0.00014825	118.28		1		2	1
EYQVQLDIAMQSGKPK	EFIKPEDVSAEVVEKEYQVQLDIAMQSGKP	YQVQLDIAMQSGKPKEIAEKMVEGRMKKFT	K	E	Y	P	K	E	1	0	0	1	0	3	1	1	0	1	1	2	1	0	1	1	0	0	1	1	0	0	16	1	18339295	P0A6P1	P0A6P1	194	209	tsf	Elongation factor Ts	yes	yes	2;3	0.10824	75695				3
FEVGEGIEK	QLLKEHNAEVTGFIRFEVGEGIEKVETDFA	VTGFIRFEVGEGIEKVETDFAAEVAAMSKQ	R	F	E	E	K	V	0	0	0	0	0	0	3	2	0	1	0	1	0	1	0	0	0	0	0	1	0	0	9	0	10064971	P0A6P1	P0A6P1	259	267	tsf	Elongation factor Ts	yes	yes	2	0.001953	70919				1
FEVGEGIEKVETDFAAEVAAMSK	QLLKEHNAEVTGFIRFEVGEGIEKVETDFA	KVETDFAAEVAAMSKQS_____________	R	F	E	S	K	Q	4	0	0	1	0	0	5	2	0	1	0	2	1	2	0	1	1	0	0	3	0	0	23	1	24561781	P0A6P1	P0A6P1	259	281	tsf	Elongation factor Ts	yes	yes	2	1.0895e-40	139.88				1
FTGEVSLTGQPFVMEPSK	PKEIAEKMVEGRMKKFTGEVSLTGQPFVME	EVSLTGQPFVMEPSKTVGQLLKEHNAEVTG	K	F	T	S	K	T	0	0	0	0	0	1	2	2	0	0	1	1	1	2	2	2	2	0	0	2	0	0	18	0	19529554	P0A6P1	P0A6P1	223	240	tsf	Elongation factor Ts	yes	yes	2	0.002419	47189	1			2
GADEELVK	SYQHGARIGVLVAAKGADEELVKHIAMHVA	GVLVAAKGADEELVKHIAMHVAASKPEFIK	K	G	A	V	K	H	1	0	0	1	0	0	2	1	0	0	1	1	0	0	0	0	0	0	0	1	0	0	8	0	85942871	P0A6P1	P0A6P1	160	167	tsf	Elongation factor Ts	yes	yes	2	0.039596	44395				1
HIAMHVAASKPEFIKPEDVSAEVVEK	GVLVAAKGADEELVKHIAMHVAASKPEFIK	EFIKPEDVSAEVVEKEYQVQLDIAMQSGKP	K	H	I	E	K	E	4	0	0	1	0	0	4	0	2	2	0	3	1	1	2	2	0	0	0	4	0	0	26	2	28604793	P0A6P1	P0A6P1	168	193	tsf	Elongation factor Ts	yes	yes	4;5	1.0965e-15	95.71				3
IGENINIR	LKAQFEEERVALVAKIGENINIRRVAALEG	RVALVAKIGENINIRRVAALEGDVLGSYQH	K	I	G	I	R	R	0	1	2	0	0	0	1	1	0	3	0	0	0	0	0	0	0	0	0	0	0	0	8	0	92751378	P0A6P1	P0A6P1	126	133	tsf	Elongation factor Ts	yes	yes	2	0.0035522	114.72	1	1	1	1	1
IGVLVAAK	ALEGDVLGSYQHGARIGVLVAAKGADEELV	SYQHGARIGVLVAAKGADEELVKHIAMHVA	R	I	G	A	K	G	2	0	0	0	0	0	0	1	0	1	1	1	0	0	0	0	0	0	0	2	0	0	8	0	76950617	P0A6P1	P0A6P1	152	159	tsf	Elongation factor Ts	yes	yes	1;2	0.008618	56.51				2
ITDVEVLK	QAFADKVLDAAVAGKITDVEVLKAQFEEER	DAAVAGKITDVEVLKAQFEEERVALVAKIG	K	I	T	L	K	A	0	0	0	1	0	0	1	0	0	1	1	1	0	0	0	0	1	0	0	2	0	0	8	0	9155277	P0A6P1	P0A6P1	105	112	tsf	Elongation factor Ts	yes	yes	2	0.0084844	64207				1
RVAALEGDVLGSYQHGAR	RVALVAKIGENINIRRVAALEGDVLGSYQH	ALEGDVLGSYQHGARIGVLVAAKGADEELV	R	R	V	A	R	I	3	2	0	1	0	1	1	3	1	0	2	0	0	0	0	1	0	0	1	2	0	0	18	1	18979759	P0A6P1	P0A6P1	134	151	tsf	Elongation factor Ts	yes	yes	3	0.002896	41.86				1
VAALEGDVLGSYQHGAR	VALVAKIGENINIRRVAALEGDVLGSYQHG	ALEGDVLGSYQHGARIGVLVAAKGADEELV	R	V	A	A	R	I	3	1	0	1	0	1	1	3	1	0	2	0	0	0	0	1	0	0	1	2	0	0	17	0	17418747	P0A6P1	P0A6P1	135	151	tsf	Elongation factor Ts	yes	yes	2;3	2.8452e-68	202.81				2	1
VETDFAAEVAAMSK	VTGFIRFEVGEGIEKVETDFAAEVAAMSKQ	KVETDFAAEVAAMSKQS_____________	K	V	E	S	K	Q	4	0	0	1	0	0	2	0	0	0	0	1	1	1	0	1	1	0	0	2	0	0	14	0	14676915	P0A6P1	P0A6P1	268	281	tsf	Elongation factor Ts	yes	yes	2	0.0013779	80979				2	1
VLDAAVAGK	DFVAKDAGFQAFADKVLDAAVAGKITDVEV	QAFADKVLDAAVAGKITDVEVLKAQFEEER	K	V	L	G	K	I	3	0	0	1	0	0	0	1	0	0	1	1	0	0	0	0	0	0	0	2	0	0	9	0	84248617	P0A6P1	P0A6P1	96	104	tsf	Elongation factor Ts	yes	yes	2	0.0017584	73.26	1	1		1	1
AFDQIDNAPEEK	AITTVLAKTYGGAARAFDQIDNAPEEKARG	AARAFDQIDNAPEEKARGITINTSHVEYDT	R	A	F	E	K	A	2	0	1	2	0	1	2	0	0	1	0	1	0	1	1	0	0	0	0	0	0	0	12	0	13756256	P0CE48;P0CE47	P0CE48	46	57	tufB;tufA	Elongation factor Tu 2;Elongation factor Tu 1	yes	no	2	0.0011714	109.42		1	1	1	1
AGENVGVLLR	CTGVEMFRKLLDEGRAGENVGVLLRGIKRE	LDEGRAGENVGVLLRGIKREEIERGQVLAK	R	A	G	L	R	G	1	1	1	0	0	0	1	2	0	0	2	0	0	0	0	0	0	0	0	2	0	0	10	0	10265822	P0CE48;P0CE47	P0CE48	271	280	tufB;tufA	Elongation factor Tu 2;Elongation factor Tu 1	yes	no	2	3.0236e-10	158.07		1	1	1	1
AIDKPFLLPIEDVFSISGR	ELAGFLDSYIPEPERAIDKPFLLPIEDVFS	PFLLPIEDVFSISGRGTVVTGRVERGIIKV	R	A	I	G	R	G	1	1	0	2	0	0	1	1	0	3	2	1	0	2	2	2	0	0	0	1	0	0	19	1	21161568	P0CE48;P0CE47	P0CE48	206	224	tufB;tufA	Elongation factor Tu 2;Elongation factor Tu 1	yes	no	2;3	5.9605e-29	137.21			1	1	2
ALEGDAEWEAK	FPGDDTPIVRGSALKALEGDAEWEAKILEL	SALKALEGDAEWEAKILELAGFLDSYIPEP	K	A	L	A	K	I	3	0	0	1	0	0	3	1	0	0	1	1	0	0	0	0	0	1	0	0	0	0	11	0	12175564	P0CE48;P0CE47	P0CE48	178	188	tufB;tufA	Elongation factor Tu 2;Elongation factor Tu 1	yes	no	2	0.0048109	82749				1	1
EHILLGR	ILVVAATDGPMPQTREHILLGRQVGVPYII	DGPMPQTREHILLGRQVGVPYIIVFLNKCD	R	E	H	G	R	Q	0	1	0	0	0	0	1	1	1	1	2	0	0	0	0	0	0	0	0	0	0	0	7	0	83648684	P0CE48;P0CE47	P0CE48	118	124	tufB;tufA	Elongation factor Tu 2;Elongation factor Tu 1	yes	no	2	0.0047349	106.76			1	1	1
ELLSQYDFPGDDTPIVR	VDDEELLELVEMEVRELLSQYDFPGDDTPI	LSQYDFPGDDTPIVRGSALKALEGDAEWEA	R	E	L	V	R	G	0	1	0	3	0	1	1	1	0	1	2	0	0	1	2	1	1	0	1	1	0	0	17	0	19639527	P0CE48;P0CE47	P0CE48	156	172	tufB;tufA	Elongation factor Tu 2;Elongation factor Tu 1	yes	no	2	3.0682e-17	121.4				1
FESEVYILSK	GQVLAKPGTIKPHTKFESEVYILSKDEGGR	KPHTKFESEVYILSKDEGGRHTPFFKGYRP	K	F	E	S	K	D	0	0	0	0	0	0	2	0	0	1	1	1	0	1	0	2	0	0	1	1	0	0	10	0	12136231	P0CE48;P0CE47	P0CE48	305	314	tufB;tufA	Elongation factor Tu 2;Elongation factor Tu 1	yes	no	2	0.00043157	70.1			1		1
GITINTSHVEYDTPTR	RAFDQIDNAPEEKARGITINTSHVEYDTPT	ITINTSHVEYDTPTRHYAHVDCPGHADYVK	R	G	I	T	R	H	0	1	1	1	0	0	1	1	1	2	0	0	0	0	1	1	4	0	1	1	0	0	16	0	18028799	P0CE48;P0CE47	P0CE48	60	75	tufB;tufA	Elongation factor Tu 2;Elongation factor Tu 1	yes	no	2;3	6.14E-22	130.01			1	2
GTVVTGR	PFLLPIEDVFSISGRGTVVTGRVERGIIKV	DVFSISGRGTVVTGRVERGIIKVGEEVEIV	R	G	T	G	R	V	0	1	0	0	0	0	0	2	0	0	0	0	0	0	0	0	2	0	0	2	0	0	7	0	68838679	P0CE48;P0CE47	P0CE48	225	231	tufB;tufA	Elongation factor Tu 2;Elongation factor Tu 1	yes	no	2	0.0051596	101.21					1
GYRPQFYFR	ILSKDEGGRHTPFFKGYRPQFYFRTTDVTG	HTPFFKGYRPQFYFRTTDVTGTIELPEGVE	K	G	Y	F	R	T	0	2	0	0	0	1	0	1	0	0	0	0	0	2	1	0	0	0	2	0	0	0	9	1	12326091	P0CE48;P0CE47	P0CE48	326	334	tufB;tufA	Elongation factor Tu 2;Elongation factor Tu 1	yes	no	3	0.00014672	89698			1	1	1
ILELAGFLDSYIPEPER	SALKALEGDAEWEAKILELAGFLDSYIPEP	ELAGFLDSYIPEPERAIDKPFLLPIEDVFS	K	I	L	E	R	A	1	1	0	1	0	0	3	1	0	2	3	0	0	1	2	1	0	0	1	0	0	0	17	0	19610146	P0CE48;P0CE47	P0CE48	189	205	tufB;tufA	Elongation factor Tu 2;Elongation factor Tu 1	yes	no	2	6.0392e-25	146.5			1	1	1
KLLDEGR	KETQKSTCTGVEMFRKLLDEGRAGENVGVL	CTGVEMFRKLLDEGRAGENVGVLLRGIKRE	R	K	L	G	R	A	0	1	0	1	0	0	1	1	0	0	2	1	0	0	0	0	0	0	0	0	0	0	7	1	82946577	P0CE48;P0CE47	P0CE48	264	270	tufB;tufA	Elongation factor Tu 2;Elongation factor Tu 1	yes	no	2	0.0093492	73324				1	1
QVGVPYIIVFLNK	DGPMPQTREHILLGRQVGVPYIIVFLNKCD	GRQVGVPYIIVFLNKCDMVDDEELLELVEM	R	Q	V	N	K	C	0	0	1	0	0	1	0	1	0	2	1	1	0	1	1	0	0	0	1	3	0	0	13	0	14888704	P0CE48;P0CE47	P0CE48	125	137	tufB;tufA	Elongation factor Tu 2;Elongation factor Tu 1	yes	no	2	0.0042802	76465				1	1
TKPHVNVGTIGHVDHGK	______________________________	PHVNVGTIGHVDHGKTTLTAAITTVLAKTY	R	T	K	G	K	T	0	0	1	1	0	0	0	3	3	1	0	2	0	0	1	0	2	0	0	3	0	0	17	1	17949489	P0CE48;P0CE47	P0CE48	9	25	tufB;tufA	Elongation factor Tu 2;Elongation factor Tu 1	yes	no	4	0.020495	30684				1
TTDVTGTIELPEGVEMVMPGDNIK	HTPFFKGYRPQFYFRTTDVTGTIELPEGVE	LPEGVEMVMPGDNIKMVVTLIHPIAMDDGL	R	T	T	I	K	M	0	0	1	2	0	0	3	3	0	2	1	1	2	0	2	0	4	0	0	3	0	0	24	0	25452292	P0CE48;P0CE47	P0CE48	335	358	tufB;tufA	Elongation factor Tu 2;Elongation factor Tu 1	yes	no	2	0.082775	60196	1			1	1
TTLTAAITTVLAK	PHVNVGTIGHVDHGKTTLTAAITTVLAKTY	GKTTLTAAITTVLAKTYGGAARAFDQIDNA	K	T	T	A	K	T	3	0	0	0	0	0	0	0	0	1	2	1	0	0	0	0	5	0	0	1	0	0	13	0	13027759	P0CE48;P0CE47	P0CE48	26	38	tufB;tufA	Elongation factor Tu 2;Elongation factor Tu 1	yes	no	2	5.7915e-28	169.37	1	1	1	1	1
TVGAGVVAK	AMDDGLRFAIREGGRTVGAGVVAKVLS___	IREGGRTVGAGVVAKVLS____________	R	T	V	A	K	V	2	0	0	0	0	0	0	2	0	0	0	1	0	0	0	0	1	0	0	3	0	0	9	0	8004756	P0CE48;P0CE47	P0CE48	383	391	tufB;tufA	Elongation factor Tu 2;Elongation factor Tu 1	yes	no	2	0.014405	48561		1	1		1
VGEEVEIVGIK	RGTVVTGRVERGIIKVGEEVEIVGIKETQK	GIIKVGEEVEIVGIKETQKSTCTGVEMFRK	K	V	G	I	K	E	0	0	0	0	0	0	3	2	0	2	0	1	0	0	0	0	0	0	0	3	0	0	11	0	11706496	P0CE48;P0CE47	P0CE48	239	249	tufB;tufA	Elongation factor Tu 2;Elongation factor Tu 1	yes	no	2	0.0035159	103.7	1	1		1	1
FEELNSTEYQK	GTKGRQSKGKARLARFEELNSTEYQKRNET	RLARFEELNSTEYQKRNETNELFIPPGPRL	R	F	E	Q	K	R	0	0	1	0	0	1	3	0	0	0	1	1	0	1	0	1	1	0	1	0	0	0	11	0	13866303	P0A9W3	P0A9W3	294	304	ettA	Energy-dependent translational throttle protein EttA	yes	yes	2	0.45064	67563			1
ASLEANVR	AERAIPNYNVMGLAKASLEANVRYMANAMG	NVMGLAKASLEANVRYMANAMGPEGVRVNA	K	A	S	V	R	Y	2	1	1	0	0	0	1	0	0	0	1	0	0	0	0	1	0	0	0	1	0	0	8	0	85845593	P0AEK4	P0AEK4	164	171	fabI	Enoyl-[acyl-carrier-protein] reductase [NADH] FabI	yes	yes	2	0.013094	58981				1	1
ILVTGVASK	______________________________	FLSGKRILVTGVASKLSIAYGIAQAMHREG	R	I	L	S	K	L	1	0	0	0	0	0	0	1	0	1	1	1	0	0	0	1	1	0	0	2	0	0	9	0	88654877	P0AEK4	P0AEK4	9	17	fabI	Enoyl-[acyl-carrier-protein] reductase [NADH] FabI	yes	yes	2	0.014106	48794					1
TLAASGIK	PEGVRVNAISAGPIRTLAASGIKDFRKMLA	ISAGPIRTLAASGIKDFRKMLAHCEAVTPI	R	T	L	I	K	D	2	0	0	0	0	0	0	1	0	1	1	1	0	0	0	1	1	0	0	0	0	0	8	0	75944905	P0AEK4	P0AEK4	194	201	fabI	Enoyl-[acyl-carrier-protein] reductase [NADH] FabI	yes	yes	2	0.037546	45335				1
VNAISAGPIR	NVRYMANAMGPEGVRVNAISAGPIRTLAAS	PEGVRVNAISAGPIRTLAASGIKDFRKMLA	R	V	N	I	R	T	2	1	1	0	0	0	0	1	0	2	0	0	0	0	1	1	0	0	0	1	0	0	10	0	99657163	P0AEK4	P0AEK4	184	193	fabI	Enoyl-[acyl-carrier-protein] reductase [NADH] FabI	yes	yes	2	0.00045383	69423			1	1	1
YMANAMGPEGVR	NVMGLAKASLEANVRYMANAMGPEGVRVNA	NVRYMANAMGPEGVRVNAISAGPIRTLAAS	R	Y	M	V	R	V	2	1	1	0	0	0	1	2	0	0	0	0	2	0	1	0	0	0	1	1	0	0	12	0	12945798	P0AEK4	P0AEK4	172	183	fabI	Enoyl-[acyl-carrier-protein] reductase [NADH] FabI	yes	yes	2	0.00060594	61.65				1	1
DEHLMSLK	IKPFMVADALADFSRDEHLMSLKYVAGRSG	ALADFSRDEHLMSLKYVAGRSGRVVMTEEL	R	D	E	L	K	Y	0	0	0	1	0	0	1	0	1	0	2	1	1	0	0	1	0	0	0	0	0	0	8	0	97147462	P0ADI4	P0ADI4	184	191	entB	Enterobactin synthase component B;Isochorismatase;Aryl carrier protein	yes	yes	2	0.014116	49358				1
LTPDADDTVLVK	PGLTRSPEQQKVVDRLTPDADDTVLVKWRY	VDRLTPDADDTVLVKWRYSAFHRSPLEQML	R	L	T	V	K	W	1	0	0	3	0	0	0	0	0	0	2	1	0	0	1	0	2	0	0	2	0	0	12	0	12856765	P0ADI4	P0ADI4	112	123	entB	Enterobactin synthase component B;Isochorismatase;Aryl carrier protein	yes	yes	2	0.0010388	58.37		1		1
ASSVLGPR	ELGHQITVVTRNPQKASSVLGPRVTLWQGL	VTRNPQKASSVLGPRVTLWQGLADQSNLNG	K	A	S	P	R	V	1	1	0	0	0	0	0	1	0	0	1	0	0	0	1	2	0	0	0	1	0	0	8	0	78543955	P77775	P77775	37	44	yfcH	Epimerase family protein YfcH	yes	yes	2	0.021629	52636				1
GPFNMVSPYPVR	DMVNGILWLLDNELRGPFNMVSPYPVRNEQ	ELRGPFNMVSPYPVRNEQFAHALGHALHRP	R	G	P	V	R	N	0	1	1	0	0	0	0	1	0	0	0	0	1	1	3	1	0	0	1	2	0	0	12	0	13626754	P77775	P77775	218	229	yfcH	Epimerase family protein YfcH	yes	yes	2	3.2911e-06	123.86				2
LGLGGPIGSGR	APDGGILGKMLPPFRLGLGGPIGSGRQYLA	PPFRLGLGGPIGSGRQYLAWIHIDDMVNGI	R	L	G	G	R	Q	0	1	0	0	0	0	0	5	0	1	2	0	0	0	1	1	0	0	0	0	0	0	11	0	98255598	P77775	P77775	183	193	yfcH	Epimerase family protein YfcH	yes	yes	2	0.0038544	91584				1
LLELGHQITVVTR	ITGGTGLIGRHLIPRLLELGHQITVVTRNP	PRLLELGHQITVVTRNPQKASSVLGPRVTL	R	L	L	T	R	N	0	1	0	0	0	1	1	1	1	1	3	0	0	0	0	0	2	0	0	2	0	0	13	0	14778617	P77775	P77775	20	32	yfcH	Epimerase family protein YfcH	yes	yes	2;3	5.935e-15	140.39				2
LLMGESSVLVLGGQR	LHRPAILRVPATAIRLLMGESSVLVLGGQR	LLMGESSVLVLGGQRALPKRLEEAGFAFRW	R	L	L	Q	R	A	0	1	0	0	0	1	1	3	0	0	4	0	1	0	0	2	0	0	0	2	0	0	15	0	15578549	P77775	P77775	256	270	yfcH	Epimerase family protein YfcH	yes	yes	2	7.1498e-13	104.43				2
MNIVITGGTGLIGR	______________________________	______________________________	-	M	N	G	R	H	0	1	1	0	0	0	0	4	0	3	1	0	1	0	0	0	2	0	0	1	0	0	14	0	1400781	P77775	P77775	1	14	yfcH	Epimerase family protein YfcH	yes	yes	2	0.00062339	55353				1
NEQFAHALGHALHR	ELRGPFNMVSPYPVRNEQFAHALGHALHRP	RNEQFAHALGHALHRPAILRVPATAIRLLM	R	N	E	H	R	P	3	1	1	0	0	1	1	1	3	0	2	0	0	1	0	0	0	0	0	0	0	0	14	0	15998019	P77775	P77775	230	243	yfcH	Epimerase family protein YfcH	yes	yes	2;3;4	7.824e-05	80469				3
NEQFAHALGHALHRPAILR	ELRGPFNMVSPYPVRNEQFAHALGHALHRP	AHALGHALHRPAILRVPATAIRLLMGESSV	R	N	E	L	R	V	4	2	1	0	0	1	1	1	3	1	3	0	0	1	1	0	0	0	0	0	0	0	19	1	2150161	P77775	P77775	230	248	yfcH	Epimerase family protein YfcH	yes	yes	4	0.011505	39657				1
RLEEAGFAFR	ESSVLVLGGQRALPKRLEEAGFAFRWYDLE	RALPKRLEEAGFAFRWYDLEEALADVVR__	K	R	L	F	R	W	2	2	0	0	0	0	2	1	0	0	1	0	0	2	0	0	0	0	0	0	0	0	10	1	11946146	P77775	P77775	275	284	yfcH	Epimerase family protein YfcH	yes	yes	2;3	0.17569	91658				2
TGVVLAPDGGILGK	ACRAQSDKTRVCLLRTGVVLAPDGGILGKM	RTGVVLAPDGGILGKMLPPFRLGLGGPIGS	R	T	G	G	K	M	1	0	0	1	0	0	0	4	0	1	2	1	0	0	1	0	1	0	0	2	0	0	14	0	12957449	P77775	P77775	163	176	yfcH	Epimerase family protein YfcH	yes	yes	2	0.31367	73781				1
VPATAIR	AHALGHALHRPAILRVPATAIRLLMGESSV	LHRPAILRVPATAIRLLMGESSVLVLGGQR	R	V	P	I	R	L	2	1	0	0	0	0	0	0	0	1	0	0	0	0	1	0	1	0	0	1	0	0	7	0	72643882	P77775	P77775	249	255	yfcH	Epimerase family protein YfcH	yes	yes	2	0.0052671	88734				1
WYDLEEALADVVR	RALPKRLEEAGFAFRWYDLEEALADVVR__	FRWYDLEEALADVVR_______________	R	W	Y	V	R	-	2	1	0	2	0	0	2	0	0	0	2	0	0	0	0	0	0	1	1	2	0	0	13	0	15777726	P77775	P77775	285	297	yfcH	Epimerase family protein YfcH	yes	yes	2	2.0873e-16	145.99				1
PLAEKAGLGWTGKHSLILNR	LNFRPFVDSAPILERPLAEKAGLGWTGKHS	AGLGWTGKHSLILNREAGSFFFLGELLVDI	R	P	L	N	R	E	2	1	1	0	0	0	1	3	1	1	4	2	0	0	1	1	1	1	0	0	0	0	20	2	21602168	P39288	P39288	147	166	queG	Epoxyqueuosine reductase	yes	yes	3	0.042082	24594			1
VTEGSAIR	ELIELFAWSEEKFLKVTEGSAIRRIGHLRW	SEEKFLKVTEGSAIRRIGHLRWLRNIAVAL	K	V	T	I	R	R	1	1	0	0	0	0	1	1	0	1	0	0	0	0	0	1	1	0	0	1	0	0	8	0	83144503	P39288	P39288	292	299	queG	Epoxyqueuosine reductase	yes	yes	2	0.025271	50966			1
ALSELEQIVTR	______________________________	SFEKALSELEQIVTRLESGDLPLEEALNEF	K	A	L	T	R	L	1	1	0	0	0	1	2	0	0	1	2	0	0	0	0	1	1	0	0	1	0	0	11	0	12576929	P0A8G9	P0A8G9	14	24	xseB	Exodeoxyribonuclease 7 small subunit	yes	yes	2	5.99E-06	73067
LESGDLPLEEALNEFER	SFEKALSELEQIVTRLESGDLPLEEALNEF	SGDLPLEEALNEFERGVQLARQGQAKLQQA	R	L	E	E	R	G	1	1	1	1	0	0	5	1	0	0	4	0	0	1	1	1	0	0	0	0	0	0	17	0	19599426	P0A8G9	P0A8G9	25	41	xseB	Exodeoxyribonuclease 7 small subunit	yes	yes	2	0.026436	45257
NEAPASFEK	______________________________	______________________________	K	N	E	E	K	A	2	0	1	0	0	0	2	0	0	0	0	1	0	1	1	1	0	0	0	0	0	0	9	0	99146108	P0A8G9	P0A8G9	5	13	xseB	Exodeoxyribonuclease 7 small subunit	yes	yes	2	0.043907	39022
AQEVLATANEVADHADAFAELDYNIFR	STIFIRTAFRQHPDKAQEVLATANEVADHA	DHADAFAELDYNIFRGLAFASGNPIYGLIL	K	A	Q	F	R	G	7	1	2	3	0	1	3	0	1	1	2	0	0	2	0	0	1	0	1	2	0	0	27	0	29924203	P0A8V6	P0A8V6	124	150	fadR	Fatty acid metabolism regulator protein	yes	yes	3	1.289e-93	192.75					1
AQSPAGFAEEYIIESIWNNR	______________________________	GFAEEYIIESIWNNRFPPGTILPAERELSE	K	A	Q	N	R	F	3	1	2	0	0	1	3	1	0	3	0	0	0	1	1	2	0	1	1	0	0	0	20	0	22940968	P0A8V6	P0A8V6	5	24	fadR	Fatty acid metabolism regulator protein	yes	yes	2;3	8.1989e-41	162.37					2
DGWLTIQHGK	VTRTTLREVLQRLARDGWLTIQHGKPTKVN	QRLARDGWLTIQHGKPTKVNNFWETSGLNI	R	D	G	G	K	P	0	0	0	1	0	1	0	2	1	1	1	1	0	0	0	0	1	1	0	0	0	0	10	0	1153588	P0A8V6	P0A8V6	58	67	fadR	Fatty acid metabolism regulator protein	yes	yes	2	0.0015391	60436					1
DGWLTIQHGKPTK	VTRTTLREVLQRLARDGWLTIQHGKPTKVN	ARDGWLTIQHGKPTKVNNFWETSGLNILET	R	D	G	T	K	V	0	0	0	1	0	1	0	2	1	1	1	2	0	0	1	0	2	1	0	0	0	0	13	1	14797834	P0A8V6	P0A8V6	58	70	fadR	Fatty acid metabolism regulator protein	yes	yes	2;3	5.1218e-06	99283					2
ELSELIGVTR	WNNRFPPGTILPAERELSELIGVTRTTLRE	LPAERELSELIGVTRTTLREVLQRLARDGW	R	E	L	T	R	T	0	1	0	0	0	0	2	1	0	1	2	0	0	0	0	1	1	0	0	1	0	0	10	0	11156186	P0A8V6	P0A8V6	36	45	fadR	Fatty acid metabolism regulator protein	yes	yes	2	0.00073633	64841					1
FPPGTILPAER	GFAEEYIIESIWNNRFPPGTILPAERELSE	WNNRFPPGTILPAERELSELIGVTRTTLRE	R	F	P	E	R	E	1	1	0	0	0	0	1	1	0	1	1	0	0	1	3	0	1	0	0	0	0	0	11	0	11966554	P0A8V6	P0A8V6	25	35	fadR	Fatty acid metabolism regulator protein	yes	yes	2	0.0035159	84213					1
HYFANPEAR	LILNGMKGLYTRIGRHYFANPEARSLALGF	YTRIGRHYFANPEARSLALGFYHKLSALCS	R	H	Y	A	R	S	2	1	1	0	0	0	1	0	1	0	0	0	0	1	1	0	0	0	1	0	0	0	9	0	11035148	P0A8V6	P0A8V6	178	186	fadR	Fatty acid metabolism regulator protein	yes	yes	2;3	0.00050888	76478					2
LDHESVPQLIDNLLSVR	FWETSGLNILETLARLDHESVPQLIDNLLS	HESVPQLIDNLLSVRTNISTIFIRTAFRQH	R	L	D	V	R	T	0	1	1	2	0	1	1	0	1	1	4	0	0	0	1	2	0	0	0	2	0	0	17	0	19470425	P0A8V6	P0A8V6	89	105	fadR	Fatty acid metabolism regulator protein	yes	yes	2;3	3.2469e-56	184.99					2
NLPGDLAIQGR	RYGHESGEIWHRMQKNLPGDLAIQGR____	RMQKNLPGDLAIQGR_______________	K	N	L	G	R	-	1	1	1	1	0	1	0	2	0	1	2	0	0	0	1	0	0	0	0	0	0	0	11	0	11526251	P0A8V6	P0A8V6	229	239	fadR	Fatty acid metabolism regulator protein	yes	yes	2	0.00030754	64.04					1
RYGHESGEIWHR	LCSEGAHDQVYETVRRYGHESGEIWHRMQK	TVRRYGHESGEIWHRMQKNLPGDLAIQGR_	R	R	Y	H	R	M	0	2	0	0	0	0	2	2	2	1	0	0	0	0	0	1	0	1	1	0	0	0	12	1	15257175	P0A8V6	P0A8V6	214	225	fadR	Fatty acid metabolism regulator protein	yes	yes	4	0.0030564	43991					1
SLALGFYHK	YTRIGRHYFANPEARSLALGFYHKLSALCS	ANPEARSLALGFYHKLSALCSEGAHDQVYE	R	S	L	H	K	L	1	0	0	0	0	0	0	1	1	0	2	1	0	1	0	1	0	0	1	0	0	0	9	0	10345549	P0A8V6	P0A8V6	187	195	fadR	Fatty acid metabolism regulator protein	yes	yes	2	0.0025538	65252					1
TNISTIFIR	HESVPQLIDNLLSVRTNISTIFIRTAFRQH	NLLSVRTNISTIFIRTAFRQHPDKAQEVLA	R	T	N	I	R	T	0	1	1	0	0	0	0	0	0	3	0	0	0	1	0	1	2	0	0	0	0	0	9	0	10636026	P0A8V6	P0A8V6	106	114	fadR	Fatty acid metabolism regulator protein	yes	yes	2	0.014106	48794					1
VNNFWETSGLNILETLAR	ARDGWLTIQHGKPTKVNNFWETSGLNILET	FWETSGLNILETLARLDHESVPQLIDNLLS	K	V	N	A	R	L	1	1	3	0	0	0	2	1	0	1	3	0	0	1	0	1	2	1	0	1	0	0	18	0	2076064	P0A8V6	P0A8V6	71	88	fadR	Fatty acid metabolism regulator protein	yes	yes	2	4.3215e-39	154.47					1
YGHESGEIWHR	CSEGAHDQVYETVRRYGHESGEIWHRMQKN	TVRRYGHESGEIWHRMQKNLPGDLAIQGR_	R	Y	G	H	R	M	0	1	0	0	0	0	2	2	2	1	0	0	0	0	0	1	0	1	1	0	0	0	11	0	13696163	P0A8V6	P0A8V6	215	225	fadR	Fatty acid metabolism regulator protein	yes	yes	2;3	0.0046278	105.78					2
ISDAAQAHFAK	______________________________	______________________________	R	I	S	A	K	L	4	0	0	1	0	1	0	0	1	1	0	1	0	1	0	1	0	0	0	0	0	0	11	0	11575829	P63020	P63020	4	14	nfuA	Fe/S biogenesis protein NfuA	yes	yes	2;3	0.0018965	88948			2		2
KVADDAPLMER	LGSQLTLKAPNAKMRKVADDAPLMERVEYM	AKMRKVADDAPLMERVEYMLQSQINPQLAG	R	K	V	E	R	V	2	1	0	2	0	0	1	0	0	0	1	1	1	0	1	0	0	0	0	1	0	0	11	1	12436231	P63020	P63020	100	110	nfuA	Fe/S biogenesis protein NfuA	yes	yes	2	0.017494	43282					1
LLANQEEGTQIR	______________________________	FAKLLANQEEGTQIRVFVINPGTPNAECGV	K	L	L	I	R	V	1	1	1	0	0	2	2	1	0	1	2	0	0	0	0	0	1	0	0	0	0	0	12	0	13707154	P63020	P63020	15	26	nfuA	Fe/S biogenesis protein NfuA	yes	yes	2	8.1728e-06	122.33			1		1
VADDAPLMER	GSQLTLKAPNAKMRKVADDAPLMERVEYML	AKMRKVADDAPLMERVEYMLQSQINPQLAG	K	V	A	E	R	V	2	1	0	2	0	0	1	0	0	0	1	0	1	0	1	0	0	0	0	1	0	0	10	0	11155281	P63020	P63020	101	110	nfuA	Fe/S biogenesis protein NfuA	yes	yes	2	0.00013518	96331					1
VEYMLQSQINPQLAGHGGR	AKMRKVADDAPLMERVEYMLQSQINPQLAG	LQSQINPQLAGHGGRVSLMEITEDGYAILQ	R	V	E	G	R	V	1	1	1	0	0	3	1	3	1	1	2	0	1	0	1	1	0	0	1	1	0	0	19	0	20970426	P63020	P63020	111	129	nfuA	Fe/S biogenesis protein NfuA	yes	yes	2;3	0.93197	64878					3
AMQATGITHLADQSVDTLSGGQR	LFTRWRKEDEEAVTKAMQATGITHLADQSV	HLADQSVDTLSGGQRQRAWIAMVLAQETAI	K	A	M	Q	R	Q	3	1	0	2	0	3	0	3	1	1	2	0	1	0	0	2	3	0	0	1	0	0	23	0	23561441	P23878	P23878	127	149	fepC	Ferric enterobactin transport ATP-binding protein FepC	yes	yes	3	0.0024837	40381					1
EIVTAELIER	IALREGKIVAQGAPKEIVTAELIERIYGLR	QGAPKEIVTAELIERIYGLRCMIIDDPVAG	K	E	I	E	R	I	1	1	0	0	0	0	3	0	0	2	1	0	0	0	0	0	1	0	0	1	0	0	10	0	11716449	P23878	P23878	230	239	fepC	Ferric enterobactin transport ATP-binding protein FepC	yes	yes	2	0.00066625	76827					1
IVAQGAPK	ACRYASHLIALREGKIVAQGAPKEIVTAEL	IALREGKIVAQGAPKEIVTAELIERIYGLR	K	I	V	P	K	E	2	0	0	0	0	1	0	1	0	1	0	1	0	0	1	0	0	0	0	1	0	0	8	0	78246504	P23878	P23878	222	229	fepC	Ferric enterobactin transport ATP-binding protein FepC	yes	yes	2	0.028775	49358					1
WRKEDEEAVTK	LVARGRYPHQPLFTRWRKEDEEAVTKAMQA	LFTRWRKEDEEAVTKAMQATGITHLADQSV	R	W	R	T	K	A	1	1	0	1	0	0	3	0	0	0	0	2	0	0	0	0	1	1	0	1	0	0	11	2	13896888	P23878	P23878	116	126	fepC	Ferric enterobactin transport ATP-binding protein FepC	yes	yes	3	0.037017	29534					1
ILEVLQEPDNHHVSAEDLYK	ALKKAGLKVTLPRLKILEVLQEPDNHHVSA	QEPDNHHVSAEDLYKRLIDMGEEIGLATVY	K	I	L	Y	K	R	1	0	1	2	0	1	3	0	2	1	3	1	0	0	1	1	0	0	1	2	0	0	20	0	23481648	P0A9A9	P0A9A9	22	41	fur	Ferric uptake regulation protein	yes	yes	3;4	0.047246	69522				2	1
VIEFSDDSIEAR	QQHHHDHLICLDCGKVIEFSDDSIEARQRE	CGKVIEFSDDSIEARQREIAAKHGIRLTNH	K	V	I	A	R	Q	1	1	0	2	0	0	2	0	0	2	0	0	0	1	0	2	0	0	0	1	0	0	12	0	13796569	P0A9A9	P0A9A9	99	110	fur	Ferric uptake regulation protein	yes	yes	2	9.3456e-08	136.63	1	1	1		1
VLNQFDDAGIVTR	LIDMGEEIGLATVYRVLNQFDDAGIVTRHN	YRVLNQFDDAGIVTRHNFEGGKSVFELTQQ	R	V	L	T	R	H	1	1	1	2	0	1	0	1	0	1	1	0	0	1	0	0	1	0	0	2	0	0	13	0	14467467	P0A9A9	P0A9A9	58	70	fur	Ferric uptake regulation protein	yes	yes	2	1.2056e-27	164.43	1	1	1	1	1
NNSAQLEHEATTSR	GANCGAHTFPYVECRNNSAQLEHEATTSRI	RNNSAQLEHEATTSRIGEDQLFYCLQRGIS	R	N	N	S	R	I	2	1	2	0	0	1	2	0	1	0	1	0	0	0	0	2	2	0	0	0	0	0	14	0	15567179	P77522	P77522	426	439	sufB	FeS cluster assembly protein SufB	yes	yes	2	0.0011123	56783			1
EFDNSYTR	DTVVVNYKGTLIDGKEFDNSYTRGEPLSFR	GTLIDGKEFDNSYTRGEPLSFRLDGVIPGW	K	E	F	T	R	G	0	1	1	1	0	0	1	0	0	0	0	0	0	1	0	1	1	0	1	0	0	0	8	0	10304356	P45523	P45523	180	187	fkpA	FKBP-type peptidyl-prolyl cis-trans isomerase FkpA	yes	yes	2	0.0053449	75854				1	1
DLVVSLAYQVR	______________________________	KVAKDLVVSLAYQVRTEDGVLVDESPVSAP	K	D	L	V	R	T	1	1	0	1	0	1	0	0	0	0	2	0	0	0	0	1	0	0	1	3	0	0	11	0	1261703	P0A9K9	P0A9K9	6	16	slyD	FKBP-type peptidyl-prolyl cis-trans isomerase SlyD	yes	yes	1;2	2.6654e-221	301.75	1	1		3	6
DVFMGVDELQVGMR	AYGQYDENLVQRVPKDVFMGVDELQVGMRF	KDVFMGVDELQVGMRFLAETDQGPVPVEIT	K	D	V	M	R	F	0	1	0	2	0	1	1	2	0	0	1	0	2	1	0	0	0	0	0	3	0	0	14	0	15947483	P0A9K9	P0A9K9	82	95	slyD	FKBP-type peptidyl-prolyl cis-trans isomerase SlyD	yes	yes	1;2;3	1.0499e-46	187.97	3	4	4	10	19
FDVAVGANDAYGQYDENLVQR	SGLETALEGHEVGDKFDVAVGANDAYGQYD	ANDAYGQYDENLVQRVPKDVFMGVDELQVG	K	F	D	Q	R	V	3	1	2	3	0	2	1	2	0	0	1	0	0	1	0	0	0	0	2	3	0	0	21	0	23430768	P0A9K9	P0A9K9	58	78	slyD	FKBP-type peptidyl-prolyl cis-trans isomerase SlyD	yes	yes	2;3	0	319.39		1	1	2	7
FLAETDQGPVPVEITAVEDDHVVVDGNHMLAGQNLK	KDVFMGVDELQVGMRFLAETDQGPVPVEIT	VVVDGNHMLAGQNLKFNVEVVAIREATEEE	R	F	L	L	K	F	3	0	2	4	0	2	3	3	2	1	3	1	1	1	2	0	2	0	0	6	0	0	36	0	38568942	P0A9K9	P0A9K9	96	131	slyD	FKBP-type peptidyl-prolyl cis-trans isomerase SlyD	yes	yes	3;4	2.6024e-202	245.11	1	3	3	4	9
FNVEVVAIR	VVVDGNHMLAGQNLKFNVEVVAIREATEEE	AGQNLKFNVEVVAIREATEEELAHGHVHGA	K	F	N	I	R	E	1	1	1	0	0	0	1	0	0	1	0	0	0	1	0	0	0	0	0	3	0	0	9	0	1045592	P0A9K9	P0A9K9	132	140	slyD	FKBP-type peptidyl-prolyl cis-trans isomerase SlyD	yes	yes	2	2.4148e-41	199.07	1	1	1	2	6
MKVAKDLVVSLAYQVR	______________________________	KVAKDLVVSLAYQVRTEDGVLVDESPVSAP	-	M	K	V	R	T	2	1	0	1	0	1	0	0	0	0	2	2	1	0	0	1	0	0	1	4	0	0	16	2	1819039	P0A9K9	P0A9K9	1	16	slyD	FKBP-type peptidyl-prolyl cis-trans isomerase SlyD	yes	yes	3;4	0.00026042	58671					2
TEDGVLVDESPVSAPLDYLHGHGSLISGLETALEGHEVGDK	KVAKDLVVSLAYQVRTEDGVLVDESPVSAP	SGLETALEGHEVGDKFDVAVGANDAYGQYD	R	T	E	D	K	F	2	0	0	4	0	0	5	6	3	1	6	1	0	0	2	4	2	0	1	4	0	0	41	0	42420604	P0A9K9	P0A9K9	17	57	slyD	FKBP-type peptidyl-prolyl cis-trans isomerase SlyD	yes	yes	3;4;5	2.5809e-144	192.91			1	2	4
VAKDLVVSLAYQVR	______________________________	KVAKDLVVSLAYQVRTEDGVLVDESPVSAP	K	V	A	V	R	T	2	1	0	1	0	1	0	0	0	0	2	1	0	0	0	1	0	0	1	4	0	0	14	1	15599035	P0A9K9	P0A9K9	3	16	slyD	FKBP-type peptidyl-prolyl cis-trans isomerase SlyD	yes	yes	2;3	5.9719e-05	86944					2
VPKDVFMGVDELQVGMR	ANDAYGQYDENLVQRVPKDVFMGVDELQVG	KDVFMGVDELQVGMRFLAETDQGPVPVEIT	R	V	P	M	R	F	0	1	0	2	0	1	1	2	0	0	1	1	2	1	1	0	0	0	0	4	0	0	17	1	19189645	P0A9K9	P0A9K9	79	95	slyD	FKBP-type peptidyl-prolyl cis-trans isomerase SlyD	yes	yes	3	0.00052699	53565					3
DFQEEVAK	RRSATNGLTPAPQARDFQEEVAKLIDVTTC	TPAPQARDFQEEVAKLIDVTTCIGCKACQV	R	D	F	A	K	L	1	0	0	1	0	1	2	0	0	0	0	1	0	1	0	0	0	0	0	1	0	0	8	0	96445018	P0AAJ5	P0AAJ5	25	32	fdoH	Formate dehydrogenase-O iron-sulfur subunit	yes	yes	2	0.0077519	65038				1
DTVGNNIGVYDNPNDLSAK	CKACQVACSEWNDIRDTVGNNIGVYDNPND	NNIGVYDNPNDLSAKSWTVMRFSEVEQNDK	R	D	T	A	K	S	1	0	4	3	0	0	0	2	0	1	1	1	0	0	1	1	1	0	1	2	0	0	19	0	20049389	P0AAJ5	P0AAJ5	57	75	fdoH	Formate dehydrogenase-O iron-sulfur subunit	yes	yes	2	0.0012935	77078				1
ANYGGLDVEIAAVIGNHDTLR	LVTKEAHCLGDLLMKANYGGLDVEIAAVIG	DVEIAAVIGNHDTLRSLVERFDIPFELVSH	K	A	N	L	R	S	3	1	2	2	0	0	1	3	1	2	2	0	0	0	0	0	1	0	1	2	0	0	21	0	21971127	P37051	P37051	105	125	purU	Formyltetrahydrofolate deformylase	yes	yes	3	6.3512e-18	107.45				1
ELNPAGR	LLADLDSALPEGSVRELNPAGRRRIVILVT	ALPEGSVRELNPAGRRRIVILVTKEAHCLG	R	E	L	G	R	R	1	1	1	0	0	0	1	1	0	0	1	0	0	0	1	0	0	0	0	0	0	0	7	0	7553926	P37051	P37051	78	84	purU	Formyltetrahydrofolate deformylase	yes	yes	2	0.01825	61123				1
FDIPFELVSHEGLTR	AVIGNHDTLRSLVERFDIPFELVSHEGLTR	FDIPFELVSHEGLTRNEHDQKMADAIDAYQ	R	F	D	T	R	N	0	1	0	1	0	0	2	1	1	1	2	0	0	2	1	1	1	0	0	1	0	0	15	0	17588941	P37051	P37051	131	145	purU	Formyltetrahydrofolate deformylase	yes	yes	3	1.0711e-24	146				1
HELNIVQNNEFVDHR	DQKGLIARITNICYKHELNIVQNNEFVDHR	HELNIVQNNEFVDHRTGRFFMRTELEGIFN	K	H	E	H	R	T	0	1	3	1	0	1	2	0	2	1	1	0	0	1	0	0	0	0	0	2	0	0	15	0	18629024	P37051	P37051	30	44	purU	Formyltetrahydrofolate deformylase	yes	yes	2;3	6.0106e-37	172.92				2
IINIHHSFLPAFIGAR	MRVLTPEFVARFPNKIINIHHSFLPAFIGA	INIHHSFLPAFIGARPYHQAYERGVKIIGA	K	I	I	A	R	P	2	1	1	0	0	0	0	1	2	4	1	0	0	2	1	1	0	0	0	0	0	0	16	0	18050101	P37051	P37051	185	200	purU	Formyltetrahydrofolate deformylase	yes	yes	3;4	2.6387e-08	94717				2
ITNICYK	VLRTICPDQKGLIARITNICYKHELNIVQN	DQKGLIARITNICYKHELNIVQNNEFVDHR	R	I	T	Y	K	H	0	0	1	0	1	0	0	0	0	2	0	1	0	0	0	0	1	0	1	0	0	0	7	0	85343677	P37051	P37051	23	29	purU	Formyltetrahydrofolate deformylase	yes	yes	2	0.0045156	58981				1
IVILVTK	PEGSVRELNPAGRRRIVILVTKEAHCLGDL	LNPAGRRRIVILVTKEAHCLGDLLMKANYG	R	I	V	T	K	E	0	0	0	0	0	0	0	0	0	2	1	1	0	0	0	0	1	0	0	2	0	0	7	0	78454223	P37051	P37051	87	93	purU	Formyltetrahydrofolate deformylase	yes	yes	2	0.012412	68915				1
RIVILVTK	LPEGSVRELNPAGRRRIVILVTKEAHCLGD	LNPAGRRRIVILVTKEAHCLGDLLMKANYG	R	R	I	T	K	E	0	1	0	0	0	0	0	0	0	2	1	1	0	0	0	0	1	0	0	2	0	0	8	1	94064334	P37051	P37051	86	93	purU	Formyltetrahydrofolate deformylase	yes	yes	2	0.041109	44447				1
TELEGIFNDSTLLADLDSALPEGSVR	NNEFVDHRTGRFFMRTELEGIFNDSTLLAD	LLADLDSALPEGSVRELNPAGRRRIVILVT	R	T	E	V	R	E	2	1	1	3	0	0	3	2	0	1	5	0	0	1	1	3	2	0	0	1	0	0	26	0	27613658	P37051	P37051	52	77	purU	Formyltetrahydrofolate deformylase	yes	yes	2;3	1.9232e-80	176.28				2
VFVYGNR	KNVLSRALYKVLAQRVFVYGNRTIIL____	LYKVLAQRVFVYGNRTIIL___________	R	V	F	N	R	T	0	1	1	0	0	0	0	1	0	0	0	0	0	1	0	0	0	0	1	2	0	0	7	0	85344464	P37051	P37051	270	276	purU	Formyltetrahydrofolate deformylase	yes	yes	2	0.0033863	83229				1
VLTPEFVAR	DAYQPDYVVLAKYMRVLTPEFVARFPNKII	LAKYMRVLTPEFVARFPNKIINIHHSFLPA	R	V	L	A	R	F	1	1	0	0	0	0	1	0	0	0	1	0	0	1	1	0	1	0	0	2	0	0	9	0	10305811	P37051	P37051	172	180	purU	Formyltetrahydrofolate deformylase	yes	yes	2	0.00070012	121.62				1	1
HGVTAQTQVELHDNDR	DLARMGVDISHVHTKHGVTAQTQVELHDND	GVTAQTQVELHDNDRVFGDYTEGVMADFAL	K	H	G	D	R	V	1	1	1	2	0	2	1	1	2	0	1	0	0	0	0	0	2	0	0	2	0	0	16	0	18188609	P45543	P45543	74	89	frlD	Fructoselysine kinase	yes	yes	3	0.35351	69594				1	1
GDIGNYLGLTVETISR	QRGFSPREFRLTMTRGDIGNYLGLTVETIS	DIGNYLGLTVETISRLLGRFQKSGMLAVKG	R	G	D	S	R	L	0	1	1	1	0	0	1	3	0	2	2	0	0	0	0	1	2	0	1	1	0	0	16	0	17068839	P0A9E5	P0A9E5	198	213	fnr	Fumarate and nitrate reduction regulatory protein	yes	yes	2	6.1885e-21	135.21				1	1
GDQDMILLLSK	NLRQQMMRLMSGEIKGDQDMILLLSKKNAE	GEIKGDQDMILLLSKKNAEERLAAFIYNLS	K	G	D	S	K	K	0	0	0	2	0	1	0	1	0	1	3	1	1	0	0	1	0	0	0	0	0	0	11	0	12316482	P0A9E5	P0A9E5	153	163	fnr	Fumarate and nitrate reduction regulatory protein	yes	yes	2	0.003982	52.6				1	2
LAAFIYNLSR	QDMILLLSKKNAEERLAAFIYNLSRRFAQR	NAEERLAAFIYNLSRRFAQRGFSPREFRLT	R	L	A	S	R	R	2	1	1	0	0	0	0	0	0	1	2	0	0	1	0	1	0	0	1	0	0	0	10	0	11666448	P0A9E5	P0A9E5	170	179	fnr	Fumarate and nitrate reduction regulatory protein	yes	yes	2	0.01723	87308			1	1	1
SGMLAVK	LTVETISRLLGRFQKSGMLAVKGKYITIEN	RLLGRFQKSGMLAVKGKYITIENNDALAQL	K	S	G	V	K	G	1	0	0	0	0	0	0	1	0	0	1	1	1	0	0	1	0	0	0	1	0	0	7	0	7043891	P0A9E5	P0A9E5	221	227	fnr	Fumarate and nitrate reduction regulatory protein	yes	yes	1;2	0.0083835	62714			1		1
YITIENNDALAQLAGHTR	LGRFQKSGMLAVKGKYITIENNDALAQLAG	IENNDALAQLAGHTRNVA____________	K	Y	I	T	R	N	3	1	2	1	0	1	1	1	1	2	2	0	0	0	0	0	2	0	1	0	0	0	18	0	19990123	P0A9E5	P0A9E5	230	247	fnr	Fumarate and nitrate reduction regulatory protein	yes	yes	2;3	1.0034e-24	122.45			1	2	2
TPEGYASGSLGPTTAGR	QYIKDHPIYYAGPAKTPEGYASGSLGPTTA	EGYASGSLGPTTAGRMDSYVDQLQAQGGSM	K	T	P	G	R	M	2	1	0	0	0	0	1	4	0	0	1	0	0	0	2	2	3	0	1	0	0	0	17	0	16207744	P0AC33	P0AC33	427	443	fumA	Fumarate hydratase class I, aerobic	yes	yes	2	0.003137	50222			1
VAPEALTLLAR	EHVSVSEFEGQEILKVAPEALTLLARQAFH	EILKVAPEALTLLARQAFHDASFMLRPAHQ	K	V	A	A	R	Q	3	1	0	0	0	0	1	0	0	0	3	0	0	0	1	0	1	0	0	1	0	0	11	0	11526867	P0AC33	P0AC33	42	52	fumA	Fumarate hydratase class I, aerobic	yes	yes	2	0.13581	73985			1
YSQNAPLDMYK	LARGVYNTYIEDNLRYSQNAPLDMYKEVNT	DNLRYSQNAPLDMYKEVNTGTNLPAQIDLY	R	Y	S	Y	K	E	1	0	1	1	0	1	0	0	0	0	1	1	1	0	1	1	0	0	2	0	0	0	11	0	13286071	P0AC33	P0AC33	146	156	fumA	Fumarate hydratase class I, aerobic	yes	yes	2	0.00020642	64711			1
YYDELPTEGNEHGQAFR	SAETNLKTVKLASAKYYDELPTEGNEHGQA	DELPTEGNEHGQAFRDVELEKELLIEAQNL	K	Y	Y	F	R	D	1	1	1	1	0	1	3	2	1	0	1	0	0	1	1	0	1	0	2	0	0	0	17	0	20248864	P0AC33	P0AC33	252	268	fumA	Fumarate hydratase class I, aerobic	yes	yes	2;3	3.0201e-13	100.55			2
GVYNTYIEDNLR	QRVWTGGGDEAALARGVYNTYIEDNLRYSQ	LARGVYNTYIEDNLRYSQNAPLDMYKEVNT	R	G	V	L	R	Y	0	1	2	1	0	0	1	1	0	1	1	0	0	0	0	0	1	0	2	1	0	0	12	0	14556994	P0AC33;P14407	P0AC33	134	145	fumA;fumB	Fumarate hydratase class I, aerobic;Fumarate hydratase class I, anaerobic	yes	no	2	0.045915	75294			1
AAIAAAQANPNAK	QADLAIVGAGGAGLRAAIAAAQANPNAKIA	LRAAIAAAQANPNAKIALISKVYPMRSHTV	R	A	A	A	K	I	7	0	2	0	0	1	0	0	0	1	0	1	0	0	1	0	0	0	0	0	0	0	13	0	12096466	P00363	P00363	20	32	frdA	Fumarate reductase flavoprotein subunit	yes	yes	2	0.0087937	46891	1
ANAVVMATGGAGR	LVAMNMMEGTLVQIRANAVVMATGGAGRVY	IRANAVVMATGGAGRVYRYNTNGGIVTGDG	R	A	N	G	R	V	4	1	1	0	0	0	0	3	0	0	0	0	1	0	0	0	1	0	0	2	0	0	13	0	11735924	P00363	P00363	186	198	frdA	Fumarate reductase flavoprotein subunit	yes	yes	2	0.0038304	49.3	1
LAELQER	GIYRTPELMQKTIDKLAELQERFKRVRITD	LMQKTIDKLAELQERFKRVRITDTSSVFNT	K	L	A	E	R	F	1	1	0	0	0	1	2	0	0	0	2	0	0	0	0	0	0	0	0	0	0	0	7	0	85746068	P00363	P00363	480	486	frdA	Fumarate reductase flavoprotein subunit	yes	yes	2	0.042289	48561	1
YMELGPR	YGMGPETPLGEPKNKYMELGPRDKVSQAFW	PLGEPKNKYMELGPRDKVSQAFWHEWRKGN	K	Y	M	P	R	D	0	1	0	0	0	0	1	1	0	0	1	0	1	0	1	0	0	0	1	0	0	0	7	0	86441637	P00363	P00363	282	288	frdA	Fumarate reductase flavoprotein subunit	yes	yes	2	0.019287	54525	1
DFLIATLKPR	DPAAAIQQGKVESSKDFLIATLKPR_____	VESSKDFLIATLKPR_______________	K	D	F	P	R	-	1	1	0	1	0	0	0	0	0	1	2	1	0	1	1	0	1	0	0	0	0	0	10	1	11726917	P0AC47	P0AC47	235	244	frdB	Fumarate reductase iron-sulfur subunit	yes	yes	2	0.0045716	66692					1
HVDPAAAIQQGK	WSCTFVGYCSEVCPKHVDPAAAIQQGKVES	CPKHVDPAAAIQQGKVESSKDFLIATLKPR	K	H	V	G	K	V	3	0	0	1	0	2	0	1	1	1	0	1	0	0	1	0	0	0	0	1	0	0	12	0	12336466	P0AC47	P0AC47	218	229	frdB	Fumarate reductase iron-sulfur subunit	yes	yes	2	1.1019e-10	147.2					1
TADQGTNIQTPAQMAK	ESLEAIKPYIIGNSRTADQGTNIQTPAQMA	ADQGTNIQTPAQMAKYHQFSGCINCGLCYA	R	T	A	A	K	Y	3	0	1	1	0	3	0	1	0	1	0	1	1	0	1	0	3	0	0	0	0	0	16	0	16738043	P0AC47	P0AC47	127	142	frdB	Fumarate reductase iron-sulfur subunit	yes	yes	2	0.0019212	49.5					2
YNPEVDTAPHSAFYEVPYDATTSLLDALGYIK	______________________________	YDATTSLLDALGYIKDNLAPDLSYRWSCRM	R	Y	N	I	K	D	4	0	1	3	0	0	2	1	1	1	3	1	0	1	3	2	3	0	4	2	0	0	32	0	35597035	P0AC47	P0AC47	14	45	frdB	Fumarate reductase iron-sulfur subunit	yes	yes	3	0.039892	26329					1
GIIETAQGR	SRSALREGLTVLRGRGIIETAQGRDSRVAR	TVLRGRGIIETAQGRDSRVARLNRVQDTSP	R	G	I	G	R	D	1	1	0	0	0	1	1	2	0	2	0	0	0	0	0	0	1	0	0	0	0	0	9	0	94350869	P0ACL5	P0ACL5	59	67	glcC	Glc operon transcriptional activator	yes	yes	2	0.025238	51854					1
IYNAVLQR	HRPQQKKQIDRQHARIYNAVLQRLPHVAQR	IDRQHARIYNAVLQRLPHVAQRAARDHVRT	R	I	Y	Q	R	L	1	1	1	0	0	1	0	0	0	1	1	0	0	0	0	0	0	0	1	1	0	0	8	0	97555016	P0ACL5	P0ACL5	205	212	glcC	Glc operon transcriptional activator	yes	yes	2	0.0059892	72234					1
AEIGHVSAER	APNSEEEAIILEILRAEIGHVSAERVLSGP	LEILRAEIGHVSAERVLSGPGLVNLYRAIV	R	A	E	E	R	V	2	1	0	0	0	0	2	1	1	1	0	0	0	0	0	1	0	0	0	1	0	0	10	0	1067536	P0A6V8	P0A6V8	179	188	glk	Glucokinase	yes	yes	2;3	0.0090664	48423				2
VLSGPGLVNLYR	LEILRAEIGHVSAERVLSGPGLVNLYRAIV	AERVLSGPGLVNLYRAIVKADNRLPENLKP	R	V	L	Y	R	A	0	1	1	0	0	0	0	2	0	0	3	0	0	0	1	1	0	0	1	2	0	0	12	0	12867347	P0A6V8	P0A6V8	189	200	glk	Glucokinase	yes	yes	2	0.0026367	81594				1
HEIDAAVEHIEK	EGIQAVAAPFNVTHKHEIDAAVEHIEKDIG	THKHEIDAAVEHIEKDIGPIDVLVNNAGIQ	K	H	E	E	K	D	2	0	0	1	0	0	3	0	2	2	0	1	0	0	0	0	0	0	0	1	0	0	12	0	13896888	P0A9P9	P0A9P9	71	82	idnO	Gluconate 5-dehydrogenase	yes	yes	3	0.00097636	101.89					1
LHQEGIQAVAAPFNVTHK	INDITAERAELAVEKLHQEGIQAVAAPFNV	EGIQAVAAPFNVTHKHEIDAAVEHIEKDIG	K	L	H	H	K	H	3	0	1	0	0	2	1	1	2	1	1	1	0	1	1	0	1	0	0	2	0	0	18	0	19590326	P0A9P9	P0A9P9	53	70	idnO	Gluconate 5-dehydrogenase	yes	yes	3	0.00028836	54974					1
MNDLFSLAGK	______________________________	______________________________	-	M	N	G	K	N	1	0	1	1	0	0	0	1	0	0	2	1	1	1	0	1	0	0	0	0	0	0	10	0	1094543	P0A9P9	P0A9P9	1	10	idnO	Gluconate 5-dehydrogenase	yes	yes	2	0.00012654	75378					1
NILITGSAQGIGFLLATGLGK	______________________________	SAQGIGFLLATGLGKYGAQIIINDITAERA	K	N	I	G	K	Y	2	0	1	0	0	1	0	5	0	3	4	1	0	1	0	1	2	0	0	0	0	0	21	0	20431728	P0A9P9	P0A9P9	11	31	idnO	Gluconate 5-dehydrogenase	yes	yes	2	0.039429	59898					1
AGQVSFK	GTPMTTYKALVEMHKAGQVSFKHVVTFNMD	KALVEMHKAGQVSFKHVVTFNMDEYVGLPK	K	A	G	F	K	H	1	0	0	0	0	1	0	1	0	0	0	1	0	1	0	1	0	0	0	1	0	0	7	0	73539154	P0A759	P0A759	58	64	nagB	Glucosamine-6-phosphate deaminase	yes	yes	2	0.044807	47743					1
ALVEMHK	VLGLPTGGTPMTTYKALVEMHKAGQVSFKH	GTPMTTYKALVEMHKAGQVSFKHVVTFNMD	K	A	L	H	K	A	1	0	0	0	0	0	1	0	1	0	1	1	1	0	0	0	0	0	0	1	0	0	7	0	82643711	P0A759	P0A759	51	57	nagB	Glucosamine-6-phosphate deaminase	yes	yes	2	0.029606	52683					1
EHPESYYSFMHR	HVVTFNMDEYVGLPKEHPESYYSFMHRNFF	LPKEHPESYYSFMHRNFFDHVDIPAENINL	K	E	H	H	R	N	0	1	0	0	0	0	2	0	2	0	0	0	1	1	1	2	0	0	2	0	0	0	12	0	15816671	P0A759	P0A759	80	91	nagB	Glucosamine-6-phosphate deaminase	yes	yes	3	0.002653	48044					1
FFDNDVNQVPK	RIKTLTHDTRVANSRFFDNDVNQVPKYALT	ANSRFFDNDVNQVPKYALTVGVGTLLDAEE	R	F	F	P	K	Y	0	0	2	2	0	1	0	0	0	0	0	1	0	2	1	0	0	0	0	2	0	0	11	0	13216303	P0A759	P0A759	173	183	nagB	Glucosamine-6-phosphate deaminase	yes	yes	2	0.010893	45.68					1
LIPLTTAEQVGK	______________________________	______________________________	R	L	I	G	K	W	1	0	0	0	0	1	1	1	0	1	2	1	0	0	1	0	2	0	0	1	0	0	12	0	1268734	P0A759	P0A759	3	14	nagB	Glucosamine-6-phosphate deaminase	yes	yes	2	0.0024426	103.7				1	1
AGQLNPDTR	LARRKLLPSLYQLEKAGQLNPDTRIIGVGR	LYQLEKAGQLNPDTRIIGVGRADWDKAAYT	K	A	G	T	R	I	1	1	1	1	0	1	0	1	0	0	1	0	0	0	1	0	1	0	0	0	0	0	9	0	97048321	P0AC53	P0AC53	36	44	zwf	Glucose-6-phosphate 1-dehydrogenase;Extracellular death factor	yes	yes	2	0.0031598	63565			1
EALETFMK	GRADWDKAAYTKVVREALETFMKETIDEGL	AYTKVVREALETFMKETIDEGLWDTLSARL	R	E	A	M	K	E	1	0	0	0	0	0	2	0	0	0	1	1	1	1	0	0	1	0	0	0	0	0	8	0	96746847	P0AC53	P0AC53	64	71	zwf	Glucose-6-phosphate 1-dehydrogenase;Extracellular death factor	yes	yes	2	0.0020827	85265			2
ESWQDLPQNK	EVVVYFKTPELNLFKESWQDLPQNKLTIRL	LNLFKESWQDLPQNKLTIRLQPDEGVDIQV	K	E	S	N	K	L	0	0	1	1	0	2	1	0	0	0	1	1	0	0	1	1	0	1	0	0	0	0	10	0	12435833	P0AC53	P0AC53	362	371	zwf	Glucose-6-phosphate 1-dehydrogenase;Extracellular death factor	yes	yes	2	0.033578	40045			1
GIQALFVR	HLADAYERLLLETMRGIQALFVRRDEVEEA	LLLETMRGIQALFVRRDEVEEAWKWVDSIT	R	G	I	V	R	R	1	1	0	0	0	1	0	1	0	1	1	0	0	1	0	0	0	0	0	1	0	0	8	0	90253379	P0AC53	P0AC53	431	438	zwf	Glucose-6-phosphate 1-dehydrogenase;Extracellular death factor	yes	yes	2	0.0035518	114.02			1
GQYTAGFAQGK	LRRIDRSNVREKTVRGQYTAGFAQGKKVPG	KTVRGQYTAGFAQGKKVPGYLEEEGANKSS	R	G	Q	G	K	K	2	0	0	0	0	2	0	3	0	0	0	1	0	1	0	0	1	0	1	0	0	0	11	0	11265407	P0AC53	P0AC53	286	296	zwf	Glucose-6-phosphate 1-dehydrogenase;Extracellular death factor	yes	yes	2	0.0087188	78334			1
HNLQITK	VDIQVLNKVPGLDHKHNLQITKLDLSYSET	KVPGLDHKHNLQITKLDLSYSETFNQTHLA	K	H	N	T	K	L	0	0	1	0	0	1	0	0	1	1	1	1	0	0	0	0	1	0	0	0	0	0	7	0	85248175	P0AC53	P0AC53	397	403	zwf	Glucose-6-phosphate 1-dehydrogenase;Extracellular death factor	yes	yes	2	0.020723	120.46			1
IDHYLGK	NDQVGEYFEECQVYRIDHYLGKETVLNLLA	FEECQVYRIDHYLGKETVLNLLALRFANSL	R	I	D	G	K	E	0	0	0	1	0	0	0	1	1	1	1	1	0	0	0	0	0	0	1	0	0	0	7	0	8444443	P0AC53	P0AC53	175	181	zwf	Glucose-6-phosphate 1-dehydrogenase;Extracellular death factor	yes	yes	2	0.014835	65803			1
KVPGYLEEEGANK	KTVRGQYTAGFAQGKKVPGYLEEEGANKSS	GKKVPGYLEEEGANKSSNTETFVAIRVDID	K	K	V	N	K	S	1	0	1	0	0	0	3	2	0	0	1	2	0	0	1	0	0	0	1	1	0	0	13	1	14327198	P0AC53	P0AC53	297	309	zwf	Glucose-6-phosphate 1-dehydrogenase;Extracellular death factor	yes	yes	2;3	0.24203	65234			2
LGAMLDQK	DFCNLDVNDTAAFSRLGAMLDQKNRITINY	DTAAFSRLGAMLDQKNRITINYFAMPPSTF	R	L	G	Q	K	N	1	0	0	1	0	1	0	1	0	0	2	1	1	0	0	0	0	0	0	0	0	0	8	0	87445824	P0AC53	P0AC53	102	109	zwf	Glucose-6-phosphate 1-dehydrogenase;Extracellular death factor	yes	yes	2	0.0054775	75109			1
LLPSLYQLEK	DLVIFGAKGDLARRKLLPSLYQLEKAGQLN	LARRKLLPSLYQLEKAGQLNPDTRIIGVGR	K	L	L	E	K	A	0	0	0	0	0	1	1	0	0	0	4	1	0	0	1	1	0	0	1	0	0	0	10	0	12026911	P0AC53	P0AC53	26	35	zwf	Glucose-6-phosphate 1-dehydrogenase;Extracellular death factor	yes	yes	2	0.59046	90601			1
LQPDEGVDIQVLNK	KESWQDLPQNKLTIRLQPDEGVDIQVLNKV	RLQPDEGVDIQVLNKVPGLDHKHNLQITKL	R	L	Q	N	K	V	0	0	1	2	0	2	1	1	0	1	2	1	0	0	1	0	0	0	0	2	0	0	14	0	15668253	P0AC53	P0AC53	376	389	zwf	Glucose-6-phosphate 1-dehydrogenase;Extracellular death factor	yes	yes	2	3.5E-11	89548			1
SSNTETFVAIR	GKKVPGYLEEEGANKSSNTETFVAIRVDID	GANKSSNTETFVAIRVDIDNWRWAGVPFYL	K	S	S	I	R	V	1	1	1	0	0	0	1	0	0	1	0	0	0	1	0	2	2	0	0	1	0	0	11	0	12236146	P0AC53	P0AC53	310	320	zwf	Glucose-6-phosphate 1-dehydrogenase;Extracellular death factor	yes	yes	2	2.236e-08	136.57			1
TPELNLFK	KRLPTKCSEVVVYFKTPELNLFKESWQDLP	EVVVYFKTPELNLFKESWQDLPQNKLTIRL	K	T	P	F	K	E	0	0	1	0	0	0	1	0	0	0	2	1	0	1	1	0	1	0	0	0	0	0	8	0	96052803	P0AC53	P0AC53	354	361	zwf	Glucose-6-phosphate 1-dehydrogenase;Extracellular death factor	yes	yes	2	0.0035536	117.18			1
VDIDNWR	GANKSSNTETFVAIRVDIDNWRWAGVPFYL	TETFVAIRVDIDNWRWAGVPFYLRTGKRLP	R	V	D	W	R	W	0	1	1	2	0	0	0	0	0	1	0	0	0	0	0	0	0	1	0	1	0	0	7	0	91644028	P0AC53	P0AC53	321	327	zwf	Glucose-6-phosphate 1-dehydrogenase;Extracellular death factor	yes	yes	2	0.017088	62717			1
VPGLDHK	RLQPDEGVDIQVLNKVPGLDHKHNLQITKL	VDIQVLNKVPGLDHKHNLQITKLDLSYSET	K	V	P	H	K	H	0	0	0	1	0	0	0	1	1	0	1	1	0	0	1	0	0	0	0	1	0	0	7	0	76441809	P0AC53	P0AC53	390	396	zwf	Glucose-6-phosphate 1-dehydrogenase;Extracellular death factor	yes	yes	2	0.037787	50025			1
VPGYLEEEGANK	TVRGQYTAGFAQGKKVPGYLEEEGANKSSN	GKKVPGYLEEEGANKSSNTETFVAIRVDID	K	V	P	N	K	S	1	0	1	0	0	0	3	2	0	0	1	1	0	0	1	0	0	0	1	1	0	0	12	0	13046248	P0AC53	P0AC53	298	309	zwf	Glucose-6-phosphate 1-dehydrogenase;Extracellular death factor	yes	yes	2	0.0010085	58592			1
HFAALSTNAK	DWFLKAAGDEKHVAKHFAALSTNAKAVGEF	KHVAKHFAALSTNAKAVGEFGIDTANMFEF	K	H	F	A	K	A	3	0	1	0	0	0	0	0	1	0	1	1	0	1	0	1	1	0	0	0	0	0	10	0	10585509	P0A6T1	P0A6T1	239	248	pgi	Glucose-6-phosphate isomerase	yes	yes	2	0.00044105	69812			1
IFAGGDIVR	APEGSDNAFQTSNPKIFAGGDIVRGSDLVV	QTSNPKIFAGGDIVRGSDLVVTAIAEGRKA	K	I	F	V	R	G	1	1	0	1	0	0	0	2	0	2	0	0	0	1	0	0	0	0	0	1	0	0	9	0	94652362	P09832	P09832	439	447	gltD	Glutamate synthase [NADPH] small chain	yes	yes	2	0.0031905	63.48			1
IIAPEGSDNAFQTSNPK	EWLAKHSVELDSQGRIIAPEGSDNAFQTSN	APEGSDNAFQTSNPKIFAGGDIVRGSDLVV	R	I	I	P	K	I	2	0	2	1	0	1	1	1	0	2	0	1	0	1	2	2	1	0	0	0	0	0	17	0	1787869	P09832	P09832	422	438	gltD	Glutamate synthase [NADPH] small chain	yes	yes	2	1.2964e-14	112.43			1
AVVVTSGTTSEVLLNK	KKGGDIKDFANLKDKAVVVTSGTTSEVLLN	VVVTSGTTSEVLLNKLNEEQKMNMRIISAK	K	A	V	N	K	L	1	0	1	0	0	0	1	1	0	0	2	1	0	0	0	2	3	0	0	4	0	0	16	0	16168985	P37902	P37902	155	170	gltI	Glutamate/aspartate periplasmic-binding protein	yes	yes	2	0.00098469	56783				1
NGVIVVGHRESSVPFSYYDNQQKVVGYSQDYSNAIVEAVK	DAAPAAGSTLDKIAKNGVIVVGHRESSVPF	GYSQDYSNAIVEAVKKKLNKPDLQVKLIPI	K	N	G	V	K	K	2	1	3	2	0	3	2	3	1	2	0	2	0	1	1	5	0	0	4	8	0	0	40	2	44451928	P37902	P37902	39	78	gltI	Glutamate/aspartate periplasmic-binding protein	yes	yes	7	0.051353	36024	1
FPAQLSGGQQQR	LKLLERVGLSAHANKFPAQLSGGQQQRVAI	ANKFPAQLSGGQQQRVAIARALCMDPIAML	K	F	P	Q	R	V	1	1	0	0	0	4	0	2	0	0	1	0	0	1	1	1	0	0	0	0	0	0	12	0	13156633	P0AAG3	P0AAG3	133	144	gltL	Glutamate/aspartate transport ATP-binding protein GltL	yes	yes	2	0.011498	46001					1
IVEDSPK	ARKVANRVIFMDEGKIVEDSPKDAFFDDPK	VIFMDEGKIVEDSPKDAFFDDPKSDRAKDF	K	I	V	P	K	D	0	0	0	1	0	0	1	0	0	1	0	1	0	0	1	1	0	0	0	1	0	0	7	0	78641233	P0AAG3	P0AAG3	214	220	gltL	Glutamate/aspartate transport ATP-binding protein GltL	yes	yes	2	0.019811	58981					1
ALDFIAER	VHAIGKTRSIERINKALDFIAERENQQ___	SIERINKALDFIAERENQQ___________	K	A	L	E	R	E	2	1	0	1	0	0	1	0	0	1	1	0	0	1	0	0	0	0	0	0	0	0	8	0	93349198	P04805	P04805	460	467	gltX	Glutamate--tRNA ligase	yes	yes	2	0.010432	61999			2
APVPVYAHVSMINGDDGKK	INNTPRQINILKALKAPVPVYAHVSMINGD	VYAHVSMINGDDGKKLSKRHGAVSVMQYRD	K	A	P	K	K	L	2	0	1	2	0	0	0	2	1	1	0	2	1	0	2	1	0	0	1	3	0	0	19	1	1997004	P04805	P04805	219	237	gltX	Glutamate--tRNA ligase	yes	yes	3	0.051237	15661			1
ERLEALREEQMAK	QMLEEGTAYKCYCSKERLEALREEQMAKGE	SKERLEALREEQMAKGEKPRYDGRCRHSHE	K	E	R	A	K	G	2	2	0	0	0	1	4	0	0	0	2	1	1	0	0	0	0	0	0	0	0	0	13	2	16018195	P04805	P04805	103	115	gltX	Glutamate--tRNA ligase	yes	yes	3	0.00019691	57106			2
FANPQEGSVVFDDQIR	HSHEHHADDEPCVVRFANPQEGSVVFDDQI	ANPQEGSVVFDDQIRGPIEFSNQELDDLII	R	F	A	I	R	G	1	1	1	2	0	2	1	1	0	1	0	0	0	2	1	1	0	0	0	2	0	0	16	0	18208693	P04805	P04805	142	157	gltX	Glutamate--tRNA ligase	yes	yes	2;3	4.7199e-21	136.7			2
FAPSPTGYLHVGGAR	______________________________	FAPSPTGYLHVGGARTALYSWLFARNHGGE	R	F	A	A	R	T	2	1	0	0	0	0	0	3	1	0	1	0	0	1	2	1	1	0	1	1	0	0	15	0	15287787	P04805	P04805	7	21	gltX	Glutamate--tRNA ligase	yes	yes	2;3	4.2482e-07	89548			2
GPIEFSNQELDDLIIR	ANPQEGSVVFDDQIRGPIEFSNQELDDLII	PIEFSNQELDDLIIRRTDGSPTYNFCVVVD	R	G	P	I	R	R	0	1	1	2	0	1	2	1	0	3	2	0	0	1	1	1	0	0	0	0	0	0	16	0	18579472	P04805	P04805	158	173	gltX	Glutamate--tRNA ligase	yes	yes	2	5.7746e-95	220.23			1
HGAVSVMQYR	VSMINGDDGKKLSKRHGAVSVMQYRDDGYL	KLSKRHGAVSVMQYRDDGYLPEALLNYLVR	R	H	G	Y	R	D	1	1	0	0	0	1	0	1	1	0	0	0	1	0	0	1	0	0	1	2	0	0	10	0	11465604	P04805	P04805	242	251	gltX	Glutamate--tRNA ligase	yes	yes	2;3	0.24307	114.28			2
LEALREEQMAK	LEEGTAYKCYCSKERLEALREEQMAKGEKP	SKERLEALREEQMAKGEKPRYDGRCRHSHE	R	L	E	A	K	G	2	1	0	0	0	1	3	0	0	0	2	1	1	0	0	0	0	0	0	0	0	0	11	1	13166758	P04805	P04805	105	115	gltX	Glutamate--tRNA ligase	yes	yes	2;3	0.00022812	71221			3
LGWSHGDQEIFTR	DDGYLPEALLNYLVRLGWSHGDQEIFTREE	VRLGWSHGDQEIFTREEMIKYFTLNAVSKS	R	L	G	T	R	E	0	1	0	1	0	1	1	2	1	1	1	0	0	1	0	1	1	1	0	0	0	0	13	0	15447372	P04805	P04805	267	279	gltX	Glutamate--tRNA ligase	yes	yes	2;3	6.6326e-07	98156			2
NHGGEFVLR	VGGARTALYSWLFARNHGGEFVLRIEDTDL	SWLFARNHGGEFVLRIEDTDLERSTPEAIE	R	N	H	L	R	I	0	1	1	0	0	0	1	2	1	0	1	0	0	1	0	0	0	0	0	1	0	0	9	0	10275199	P04805	P04805	32	40	gltX	Glutamate--tRNA ligase	yes	yes	2;3	0.00055306	82241			2
QPLEVVR	FDADAAKKHLRPVARQPLEVVRDKLAAITD	KHLRPVARQPLEVVRDKLAAITDWTAENVH	R	Q	P	V	R	D	0	1	0	0	0	1	1	0	0	0	1	0	0	0	1	0	0	0	0	2	0	0	7	0	8394865	P04805	P04805	386	392	gltX	Glutamate--tRNA ligase	yes	yes	2	0.029606	52683			1
SASAFNTDK	REEMIKYFTLNAVSKSASAFNTDKLLWLNH	LNAVSKSASAFNTDKLLWLNHHYINALPPE	K	S	A	D	K	L	2	0	1	1	0	0	0	0	0	0	0	1	0	1	0	2	1	0	0	0	0	0	9	0	93942977	P04805	P04805	294	302	gltX	Glutamate--tRNA ligase	yes	yes	2	0.00026491	128.61			1
VAVTGAGQSPALDVTVHAIGK	DELEVGMGKVGMPLRVAVTGAGQSPALDVT	GQSPALDVTVHAIGKTRSIERINKALDFIA	R	V	A	G	K	T	4	0	0	1	0	1	0	3	1	1	1	1	0	0	1	1	2	0	0	4	0	0	21	0	19900847	P04805	P04805	430	450	gltX	Glutamate--tRNA ligase	yes	yes	2;3	3.4381e-17	106.13			2
YFTLNAVSK	SHGDQEIFTREEMIKYFTLNAVSKSASAFN	REEMIKYFTLNAVSKSASAFNTDKLLWLNH	K	Y	F	S	K	S	1	0	1	0	0	0	0	0	0	0	1	1	0	1	0	1	1	0	1	1	0	0	9	0	10415495	P04805	P04805	285	293	gltX	Glutamate--tRNA ligase	yes	yes	2	0.00040689	88819			1
YFYEDFAEFDADAAK	GERCKTLKEMAQSCRYFYEDFAEFDADAAK	YFYEDFAEFDADAAKKHLRPVARQPLEVVR	R	Y	F	A	K	K	4	0	0	3	0	0	2	0	0	0	0	1	0	3	0	0	0	0	2	0	0	0	15	0	18007519	P04805	P04805	363	377	gltX	Glutamate--tRNA ligase	yes	yes	2	2.0798e-07	93959			1
YFYEDFAEFDADAAKK	GERCKTLKEMAQSCRYFYEDFAEFDADAAK	FYEDFAEFDADAAKKHLRPVARQPLEVVRD	R	Y	F	K	K	H	4	0	0	3	0	0	2	0	0	0	0	2	0	3	0	0	0	0	2	0	0	0	16	1	19288469	P04805	P04805	363	378	gltX	Glutamate--tRNA ligase	yes	yes	2;3	3.8914e-13	105.17			2
YNAVIDQMLEEGTAYK	EWDEGPYYQTKRFDRYNAVIDQMLEEGTAY	NAVIDQMLEEGTAYKCYCSKERLEALREEQ	R	Y	N	Y	K	C	2	0	1	1	0	1	2	1	0	1	1	1	1	0	0	0	1	0	2	1	0	0	16	0	18438662	P04805	P04805	82	97	gltX	Glutamate--tRNA ligase	yes	yes	2	1.2145e-69	206.36			1
AINALANPTTNSYK	EQALYYIGGVIKHAKAINALANPTTNSYKR	KAINALANPTTNSYKRLVPGYEAPVMLAYS	K	A	I	Y	K	R	3	0	3	0	0	0	0	0	0	1	1	1	0	0	1	1	2	0	1	0	0	0	14	0	14767573	P0A9C5	P0A9C5	308	321	glnA	Glutamine synthetase	yes	yes	2	0.0029291	80706			1
EIPQVAGSLEEALNELDLDREFLK	AMDKNLYDLPPEEAKEIPQVAGSLEEALNE	EEALNELDLDREFLKAGGVFTDEAIDAYIA	K	E	I	L	K	A	2	1	1	2	0	1	5	1	0	1	5	1	0	1	1	1	0	0	0	1	0	0	24	1	27273967	P0A9C5	P0A9C5	407	430	glnA	Glutamine synthetase	yes	yes	3	0.049818	18904			1
KADEIQIYK	AGQNEVATRFNTMTKKADEIQIYKYVVHNV	FNTMTKKADEIQIYKYVVHNVAHRFGKTAT	K	K	A	Y	K	Y	1	0	0	1	0	1	1	0	0	2	0	2	0	0	0	0	0	0	1	0	0	0	9	1	11065972	P0A9C5	P0A9C5	232	240	glnA	Glutamine synthetase	yes	yes	2	0.00064314	84615			1
NLYDLPPEEAK	DGIKNKIHPGEAMDKNLYDLPPEEAKEIPQ	AMDKNLYDLPPEEAKEIPQVAGSLEEALNE	K	N	L	A	K	E	1	0	1	1	0	0	2	0	0	0	2	1	0	0	2	0	0	0	1	0	0	0	11	0	12876347	P0A9C5	P0A9C5	396	406	glnA	Glutamine synthetase	yes	yes	1	0.049937	17512		1
AFTTQLTVLLMLVAK	LMTNAGTEIGVASTKAFTTQLTVLLMLVAK	AFTTQLTVLLMLVAKLSRLKGLDASIEHDI	K	A	F	A	K	L	2	0	0	0	0	1	0	0	0	0	4	1	1	1	0	0	3	0	0	2	0	0	15	0	16479634	P17169	P17169	405	419	glmS	Glutamine--fructose-6-phosphate aminotransferase [isomerizing]	yes	yes	2;3	6.9161e-15	119.03	1	4			1
CGIVGAIAQR	______________________________	______________________________	M	C	G	Q	R	D	2	1	0	0	1	1	0	2	0	2	0	0	0	0	0	0	0	0	0	1	0	0	10	0	98653313	P17169	P17169	2	11	glmS	Glutamine--fructose-6-phosphate aminotransferase [isomerizing]	yes	yes	2	0.45081	114.78		3
DVAEILLEGLR	______________________________	IAQRDVAEILLEGLRRLEYRGYDSAGLAVV	R	D	V	L	R	R	1	1	0	1	0	0	2	1	0	1	3	0	0	0	0	0	0	0	0	1	0	0	11	0	12266871	P17169	P17169	12	22	glmS	Glutamine--fructose-6-phosphate aminotransferase [isomerizing]	yes	yes	1;2	5.826e-40	185.6		7	2	1	1
DVAEILLEGLRR	______________________________	AQRDVAEILLEGLRRLEYRGYDSAGLAVVD	R	D	V	R	R	L	1	2	0	1	0	0	2	1	0	1	3	0	0	0	0	0	0	0	0	1	0	0	12	1	13827882	P17169	P17169	12	23	glmS	Glutamine--fructose-6-phosphate aminotransferase [isomerizing]	yes	yes	2	6.7282e-129	251.64	1	1
EISYIHAEAYAAGELK	GDQYPIALEGALKLKEISYIHAEAYAAGEL	ISYIHAEAYAAGELKHGPLALIDADMPVIV	K	E	I	L	K	H	4	0	0	0	0	0	3	1	1	2	1	1	0	0	0	1	0	0	2	0	0	0	16	0	1763873	P17169	P17169	489	504	glmS	Glutamine--fructose-6-phosphate aminotransferase [isomerizing]	yes	yes	2;3	2.3353e-168	266.74	4	19	2	2	2
EIYEQPNAIK	YDAGDKGIYRHYMQKEIYEQPNAIKNTLTG	HYMQKEIYEQPNAIKNTLTGRISHGQVDLS	K	E	I	I	K	N	1	0	1	0	0	1	2	0	0	2	0	1	0	0	1	0	0	0	1	0	0	0	10	0	12036136	P17169	P17169	256	265	glmS	Glutamine--fructose-6-phosphate aminotransferase [isomerizing]	yes	yes	2	0.028096	126.52	1	2	1
ESDLALMTNAGTEIGVASTK	GSLAICNVPGSSLVRESDLALMTNAGTEIG	LMTNAGTEIGVASTKAFTTQLTVLLMLVAK	R	E	S	T	K	A	3	0	1	1	0	0	2	2	0	1	2	1	1	0	0	2	3	0	0	1	0	0	20	0	2006983	P17169	P17169	385	404	glmS	Glutamine--fructose-6-phosphate aminotransferase [isomerizing]	yes	yes	2;3	1.7091e-229	292.22	3	20	3	2	2
FIFLEEGDIAEITR	FIASDQLALLPVTRRFIFLEEGDIAEITRR	RFIFLEEGDIAEITRRSVNIFDKTGAEVKR	R	F	I	T	R	R	1	1	0	1	0	0	3	1	0	3	1	0	0	2	0	0	1	0	0	0	0	0	14	0	16518457	P17169	P17169	204	217	glmS	Glutamine--fructose-6-phosphate aminotransferase [isomerizing]	yes	yes	2	6.9932e-102	237.93	3	5	1	1	1
FIFLEEGDIAEITRR	FIASDQLALLPVTRRFIFLEEGDIAEITRR	FIFLEEGDIAEITRRSVNIFDKTGAEVKRQ	R	F	I	R	R	S	1	2	0	1	0	0	3	1	0	3	1	0	0	2	0	0	1	0	0	0	0	0	15	1	18079468	P17169	P17169	204	218	glmS	Glutamine--fructose-6-phosphate aminotransferase [isomerizing]	yes	yes	3	0.01489	73156		1
GAYGTVIMDSR	GTLREAVLRAIPQLRGAYGTVIMDSRHPDT	PQLRGAYGTVIMDSRHPDTLLAARSGSPLV	R	G	A	S	R	H	1	1	0	1	0	0	0	2	0	1	0	0	1	0	0	1	1	0	1	1	0	0	11	0	11685547	P17169	P17169	155	165	glmS	Glutamine--fructose-6-phosphate aminotransferase [isomerizing]	yes	yes	2	4.4825e-07	131.62	2	9	2	2	1
GAYGTVIMDSRHPDTLLAAR	GTLREAVLRAIPQLRGAYGTVIMDSRHPDT	VIMDSRHPDTLLAARSGSPLVIGLGMGENF	R	G	A	A	R	S	3	2	0	2	0	0	0	2	1	1	2	0	1	0	1	1	2	0	1	1	0	0	20	1	21430844	P17169	P17169	155	174	glmS	Glutamine--fructose-6-phosphate aminotransferase [isomerizing]	yes	yes	3;4	0.061382	68567		2
GDQYPIALEGALK	AEDFSDKHHALFLGRGDQYPIALEGALKLK	GRGDQYPIALEGALKLKEISYIHAEAYAAG	R	G	D	L	K	L	2	0	0	1	0	1	1	2	0	1	2	1	0	0	1	0	0	0	1	0	0	0	13	0	13737191	P17169	P17169	474	486	glmS	Glutamine--fructose-6-phosphate aminotransferase [isomerizing]	yes	yes	2	2.6806e-07	91752	2	4	1	1	1
GLDASIEHDIVHGLQALPSR	LTVLLMLVAKLSRLKGLDASIEHDIVHGLQ	IEHDIVHGLQALPSRIEQMLSQDKRIEALA	K	G	L	S	R	I	2	1	0	2	0	1	1	2	2	2	3	0	0	0	1	2	0	0	0	1	0	0	20	0	21271073	P17169	P17169	425	444	glmS	Glutamine--fructose-6-phosphate aminotransferase [isomerizing]	yes	yes	2;3;4	0	347.04	3	8	3	2	2
GYDSAGLAVVDAEGHMTR	VAEILLEGLRRLEYRGYDSAGLAVVDAEGH	SAGLAVVDAEGHMTRLRRLGKVQMLAQAAE	R	G	Y	T	R	L	3	1	0	2	0	0	1	3	1	0	1	0	1	0	0	1	1	0	1	2	0	0	18	0	18478472	P17169	P17169	28	45	glmS	Glutamine--fructose-6-phosphate aminotransferase [isomerizing]	yes	yes	2;3	5.5722e-92	214.88	3	20	4	3	3
GYTFVSETDTEVIAHLVNWELK	IIENHEPLREELKARGYTFVSETDTEVIAH	TDTEVIAHLVNWELKQGGTLREAVLRAIPQ	R	G	Y	L	K	Q	1	0	1	1	0	0	3	1	1	1	2	1	0	1	0	1	3	1	1	3	0	0	22	0	25502642	P17169	P17169	116	137	glmS	Glutamine--fructose-6-phosphate aminotransferase [isomerizing]	yes	yes	2;3	2.1391e-56	146	1	3
HGPLALIDADMPVIVVAPNNELLEK	ISYIHAEAYAAGELKHGPLALIDADMPVIV	MPVIVVAPNNELLEKLKSNIEEVRARGGQL	K	H	G	E	K	L	3	0	2	2	0	0	2	1	1	2	4	1	1	0	3	0	0	0	0	3	0	0	25	0	26674306	P17169	P17169	505	529	glmS	Glutamine--fructose-6-phosphate aminotransferase [isomerizing]	yes	yes	2;3;4	0	337.43	5	7
HHALFLGR	QDKRIEALAEDFSDKHHALFLGRGDQYPIA	AEDFSDKHHALFLGRGDQYPIALEGALKLK	K	H	H	G	R	G	1	1	0	0	0	0	0	1	2	0	2	0	0	1	0	0	0	0	0	0	0	0	8	0	94952462	P17169	P17169	466	473	glmS	Glutamine--fructose-6-phosphate aminotransferase [isomerizing]	yes	yes	2;3	0.00091364	97068	2	2	1
HPDTLLAAR	PQLRGAYGTVIMDSRHPDTLLAARSGSPLV	VIMDSRHPDTLLAARSGSPLVIGLGMGENF	R	H	P	A	R	S	2	1	0	1	0	0	0	0	1	0	2	0	0	0	1	0	1	0	0	0	0	0	9	0	99254033	P17169	P17169	166	174	glmS	Glutamine--fructose-6-phosphate aminotransferase [isomerizing]	yes	yes	2;3	0.00051961	112.17		5	1	1	1
IEALAEDFSDK	ALPSRIEQMLSQDKRIEALAEDFSDKHHAL	QDKRIEALAEDFSDKHHALFLGRGDQYPIA	R	I	E	D	K	H	2	0	0	2	0	0	2	0	0	1	1	1	0	1	0	1	0	0	0	0	0	0	11	0	12365874	P17169	P17169	455	465	glmS	Glutamine--fructose-6-phosphate aminotransferase [isomerizing]	yes	yes	2	1.7044e-10	148.96	2	3	1		1
IEALAEDFSDKHHALFLGR	ALPSRIEQMLSQDKRIEALAEDFSDKHHAL	AEDFSDKHHALFLGRGDQYPIALEGALKLK	R	I	E	G	R	G	3	1	0	2	0	0	2	1	2	1	3	1	0	2	0	1	0	0	0	0	0	0	19	1	21681015	P17169	P17169	455	473	glmS	Glutamine--fructose-6-phosphate aminotransferase [isomerizing]	yes	yes	2;3;4;5	4.0316e-105	222.16	5	22	1	2	2
IEQMLSQDK	IEHDIVHGLQALPSRIEQMLSQDKRIEALA	QALPSRIEQMLSQDKRIEALAEDFSDKHHA	R	I	E	D	K	R	0	0	0	1	0	2	1	0	0	1	1	1	1	0	0	1	0	0	0	0	0	0	9	0	10905329	P17169	P17169	445	453	glmS	Glutamine--fructose-6-phosphate aminotransferase [isomerizing]	yes	yes	2	0.0022202	143.28	1	4	2	1
IEQMLSQDKR	IEHDIVHGLQALPSRIEQMLSQDKRIEALA	ALPSRIEQMLSQDKRIEALAEDFSDKHHAL	R	I	E	K	R	I	0	1	0	1	0	2	1	0	0	1	1	1	1	0	0	1	0	0	0	0	0	0	10	1	1246634	P17169	P17169	445	454	glmS	Glutamine--fructose-6-phosphate aminotransferase [isomerizing]	yes	yes	1;2;3	1.3085e-10	155.11	4	12	2	2	2
ISHGQVDLSELGPNADELLSK	IYEQPNAIKNTLTGRISHGQVDLSELGPNA	DLSELGPNADELLSKVEHIQILACGTSYNS	R	I	S	S	K	V	1	0	1	2	0	1	2	2	1	1	4	1	0	0	1	3	0	0	0	1	0	0	21	0	22211226	P17169	P17169	272	292	glmS	Glutamine--fructose-6-phosphate aminotransferase [isomerizing]	yes	yes	2;3	0	333.92	3	4
LEYRGYDSAGLAVVDAEGHMTR	AQRDVAEILLEGLRRLEYRGYDSAGLAVVD	SAGLAVVDAEGHMTRLRRLGKVQMLAQAAE	R	L	E	T	R	L	3	2	0	2	0	0	2	3	1	0	2	0	1	0	0	1	1	0	2	2	0	0	22	1	24091383	P17169	P17169	24	45	glmS	Glutamine--fructose-6-phosphate aminotransferase [isomerizing]	yes	yes	3	0.061447	59678		1
LKEISYIHAEAYAAGELK	GRGDQYPIALEGALKLKEISYIHAEAYAAG	ISYIHAEAYAAGELKHGPLALIDADMPVIV	K	L	K	L	K	H	4	0	0	0	0	0	3	1	1	2	2	2	0	0	0	1	0	0	2	0	0	0	18	1	2005052	P17169	P17169	487	504	glmS	Glutamine--fructose-6-phosphate aminotransferase [isomerizing]	yes	yes	2;3	3.2947e-38	155.28	2	15
LKGLDASIEHDIVHGLQALPSR	TQLTVLLMLVAKLSRLKGLDASIEHDIVHG	IEHDIVHGLQALPSRIEQMLSQDKRIEALA	R	L	K	S	R	I	2	1	0	2	0	1	1	2	2	2	4	1	0	0	1	2	0	0	0	1	0	0	22	1	23682863	P17169	P17169	423	444	glmS	Glutamine--fructose-6-phosphate aminotransferase [isomerizing]	yes	yes	3;4;5	1.631e-59	163.71	3	6
NSLMITLSQSGETADTLAGLR	EIASEFRYRKSAVRRNSLMITLSQSGETAD	LSQSGETADTLAGLRLSKELGYLGSLAICN	R	N	S	L	R	L	2	1	1	1	0	1	1	2	0	1	4	0	1	0	0	3	3	0	0	0	0	0	21	0	21770998	P17169	P17169	341	361	glmS	Glutamine--fructose-6-phosphate aminotransferase [isomerizing]	yes	yes	2;3	7.8205e-269	295.66	2	15	3	1
QDIESNLQYDAGDK	RSVNIFDKTGAEVKRQDIESNLQYDAGDKG	RQDIESNLQYDAGDKGIYRHYMQKEIYEQP	R	Q	D	D	K	G	1	0	1	3	0	2	1	1	0	1	1	1	0	0	0	1	0	0	1	0	0	0	14	0	15947111	P17169	P17169	233	246	glmS	Glutamine--fructose-6-phosphate aminotransferase [isomerizing]	yes	yes	1;2	5.7799e-138	256.52	1	6	1
QDIESNLQYDAGDKGIYR	RSVNIFDKTGAEVKRQDIESNLQYDAGDKG	ESNLQYDAGDKGIYRHYMQKEIYEQPNAIK	R	Q	D	Y	R	H	1	1	1	3	0	2	1	2	0	2	1	1	0	0	0	1	0	0	2	0	0	0	18	1	20839811	P17169	P17169	233	250	glmS	Glutamine--fructose-6-phosphate aminotransferase [isomerizing]	yes	yes	2;3	2.0479e-34	145.33	2	2
RFIFLEEGDIAEITR	NFIASDQLALLPVTRRFIFLEEGDIAEITR	RFIFLEEGDIAEITRRSVNIFDKTGAEVKR	R	R	F	T	R	R	1	2	0	1	0	0	3	1	0	3	1	0	0	2	0	0	1	0	0	0	0	0	15	1	18079468	P17169	P17169	203	217	glmS	Glutamine--fructose-6-phosphate aminotransferase [isomerizing]	yes	yes	2;3	1.2658e-190	273.3		2
RIEALAEDFSDK	QALPSRIEQMLSQDKRIEALAEDFSDKHHA	QDKRIEALAEDFSDKHHALFLGRGDQYPIA	K	R	I	D	K	H	2	1	0	2	0	0	2	0	0	1	1	1	0	1	0	1	0	0	0	0	0	0	12	1	13926885	P17169	P17169	454	465	glmS	Glutamine--fructose-6-phosphate aminotransferase [isomerizing]	yes	yes	2;3	6.2845e-30	182.35		4
RNSLMITLSQSGETADTLAGLR	VEIASEFRYRKSAVRRNSLMITLSQSGETA	LSQSGETADTLAGLRLSKELGYLGSLAICN	R	R	N	L	R	L	2	2	1	1	0	1	1	2	0	1	4	0	1	0	0	3	3	0	0	0	0	0	22	1	23332009	P17169	P17169	340	361	glmS	Glutamine--fructose-6-phosphate aminotransferase [isomerizing]	yes	yes	2;3	1.3984e-51	158.73	2	5
RQDIESNLQYDAGDK	RRSVNIFDKTGAEVKRQDIESNLQYDAGDK	RQDIESNLQYDAGDKGIYRHYMQKEIYEQP	K	R	Q	D	K	G	1	1	1	3	0	2	1	1	0	1	1	1	0	0	0	1	0	0	1	0	0	0	15	1	17508122	P17169	P17169	232	246	glmS	Glutamine--fructose-6-phosphate aminotransferase [isomerizing]	yes	yes	2;3	1.018e-95	220.21	5	11	1	1
RQDIESNLQYDAGDKGIYR	RRSVNIFDKTGAEVKRQDIESNLQYDAGDK	ESNLQYDAGDKGIYRHYMQKEIYEQPNAIK	K	R	Q	Y	R	H	1	2	1	3	0	2	1	2	0	2	1	1	0	0	0	1	0	0	2	0	0	0	19	2	22400822	P17169	P17169	232	250	glmS	Glutamine--fructose-6-phosphate aminotransferase [isomerizing]	yes	yes	2;3;4	1.8876e-30	141.32	3	4	1
RSVNIFDK	RFIFLEEGDIAEITRRSVNIFDKTGAEVKR	DIAEITRRSVNIFDKTGAEVKRQDIESNLQ	R	R	S	D	K	T	0	1	1	1	0	0	0	0	0	1	0	1	0	1	0	1	0	0	0	1	0	0	8	1	97752943	P17169	P17169	218	225	glmS	Glutamine--fructose-6-phosphate aminotransferase [isomerizing]	yes	yes	2;3	0.0016934	89698	1	2	1		1
SGSPLVIGLGMGENFIASDQLALLPVTR	VIMDSRHPDTLLAARSGSPLVIGLGMGENF	NFIASDQLALLPVTRRFIFLEEGDIAEITR	R	S	G	T	R	R	2	1	1	1	0	1	1	4	0	2	5	0	1	1	2	3	1	0	0	2	0	0	28	0	28545263	P17169	P17169	175	202	glmS	Glutamine--fructose-6-phosphate aminotransferase [isomerizing]	yes	yes	2;3;4	0	343.25	5	10	3	1	4
SVNIFDK	FIFLEEGDIAEITRRSVNIFDKTGAEVKRQ	DIAEITRRSVNIFDKTGAEVKRQDIESNLQ	R	S	V	D	K	T	0	0	1	1	0	0	0	0	0	1	0	1	0	1	0	1	0	0	0	1	0	0	7	0	82142832	P17169	P17169	219	225	glmS	Glutamine--fructose-6-phosphate aminotransferase [isomerizing]	yes	yes	2	0.0062286	79116	1	1	1		1
SVNIFDKTGAEVK	FIFLEEGDIAEITRRSVNIFDKTGAEVKRQ	RRSVNIFDKTGAEVKRQDIESNLQYDAGDK	R	S	V	V	K	R	1	0	1	1	0	0	1	1	0	1	0	2	0	1	0	1	1	0	0	2	0	0	13	1	14067405	P17169	P17169	219	231	glmS	Glutamine--fructose-6-phosphate aminotransferase [isomerizing]	yes	yes	2;3	0.09029	63.76		4
VEHIQILACGTSYNSGMVSR	DLSELGPNADELLSKVEHIQILACGTSYNS	ILACGTSYNSGMVSRYWFESLAGIPCDVEI	K	V	E	S	R	Y	1	1	1	0	1	1	1	2	1	2	1	0	1	0	0	3	1	0	1	2	0	0	20	0	21640405	P17169	P17169	293	312	glmS	Glutamine--fructose-6-phosphate aminotransferase [isomerizing]	yes	yes	2;3	2.8646e-26	126.91	1	4
VQMLAQAAEEHPLHGGTGIAHTR	VDAEGHMTRLRRLGKVQMLAQAAEEHPLHG	EEHPLHGGTGIAHTRWATHGEPSEVNAHPH	K	V	Q	T	R	W	4	1	0	0	0	2	2	3	3	1	2	0	1	0	1	0	2	0	0	1	0	0	23	0	24232128	P17169	P17169	52	74	glmS	Glutamine--fructose-6-phosphate aminotransferase [isomerizing]	yes	yes	2;3;4;5	6.0236e-68	175.77	11	21	6	2	4
EVPGAAETILR	QGRWLVRIEDIDPPREVPGAAETILRQLEH	DPPREVPGAAETILRQLEHYGLHWDGDVLW	R	E	V	L	R	Q	2	1	0	0	0	0	2	1	0	1	1	0	0	0	1	0	1	0	0	1	0	0	11	0	11546295	P27305	P27305	62	72	gluQ	Glutamyl-Q tRNA(Asp) synthetase	yes	yes	2	0.016801	43282					1
GIIHADEK	IRQQHPVTQFTDQLRGIIHADEKLAREDFI	QFTDQLRGIIHADEKLAREDFIIHRRDGLF	R	G	I	E	K	L	1	0	0	1	0	0	1	1	1	2	0	1	0	0	0	0	0	0	0	0	0	0	8	0	88146068	P27305	P27305	158	165	gluQ	Glutamyl-Q tRNA(Asp) synthetase	yes	yes	2	0.0065294	69198				1
IEDIDPPR	SYLQARARQGRWLVRIEDIDPPREVPGAAE	QGRWLVRIEDIDPPREVPGAAETILRQLEH	R	I	E	P	R	E	0	1	0	2	0	0	1	0	0	2	0	0	0	0	2	0	0	0	0	0	0	0	8	0	95348181	P27305	P27305	54	61	gluQ	Glutamyl-Q tRNA(Asp) synthetase	yes	yes	2	0.020473	53166				1
VPDYIHLPLALNPQGAK	PTVRQISLYQLFGWKVPDYIHLPLALNPQG	DYIHLPLALNPQGAKLSKQNHAPALPKGDP	K	V	P	A	K	L	2	0	1	1	0	1	0	1	1	1	3	1	0	0	3	0	0	0	1	1	0	0	17	0	18450149	P27305	P27305	222	238	gluQ	Glutamyl-Q tRNA(Asp) synthetase	yes	yes	3	4.586e-05	83511				1
GASQNIIPSSTGAAK	KTVDGPSHKDWRGGRGASQNIIPSSTGAAK	GASQNIIPSSTGAAKAVGKVLPELNGKLTG	R	G	A	A	K	A	3	0	1	0	0	1	0	2	0	2	0	1	0	0	1	3	1	0	0	0	0	0	15	0	1400726	P0A9B2	P0A9B2	199	213	gapA	Glyceraldehyde-3-phosphate dehydrogenase A	yes	yes	2	0.0034804	51092		1		1	1
AIIENSR	GSLLEFDYHEVRTKRAIIENSRHVMLVVDH	YHEVRTKRAIIENSRHVMLVVDHSKFGRNA	R	A	I	S	R	H	1	1	1	0	0	0	1	0	0	2	0	0	0	0	0	1	0	0	0	0	0	0	7	0	80143447	P0ACL0	P0ACL0	194	200	glpR	Glycerol-3-phosphate regulon repressor	yes	yes	2	0.0067231	105.27					1
DGGIIGEATLDFISQFR	EDFRIILAGGELRSRDGGIIGEATLDFISQ	GIIGEATLDFISQFRLDFGILGISGIDSDG	R	D	G	F	R	L	1	1	0	2	0	1	1	3	0	3	1	0	0	2	0	1	1	0	0	0	0	0	17	0	1837921	P0ACL0	P0ACL0	148	164	glpR	Glycerol-3-phosphate regulon repressor	yes	yes	2;3	1.3518e-111	236.65			1	3	3
DLNELAEQNLILR	ELVEHFSVSPQTIRRDLNELAEQNLILRHH	RRDLNELAEQNLILRHHGGAALPSSSVNTP	R	D	L	L	R	H	1	1	2	1	0	1	2	0	0	1	4	0	0	0	0	0	0	0	0	0	0	0	13	0	15398257	P0ACL0	P0ACL0	39	51	glpR	Glycerol-3-phosphate regulon repressor	yes	yes	2;3	1.4547e-137	257.8				1	2
HHGGAALPSSSVNTPWHDR	RRDLNELAEQNLILRHHGGAALPSSSVNTP	AALPSSSVNTPWHDRKATQTEEKERIARKV	R	H	H	D	R	K	2	1	1	1	0	0	0	2	3	0	1	0	0	0	2	3	1	1	0	1	0	0	19	0	20249565	P0ACL0	P0ACL0	52	70	glpR	Glycerol-3-phosphate regulon repressor	yes	yes	2;3;4	5.3909e-15	101.67				1	3
HHGGAALPSSSVNTPWHDRK	RRDLNELAEQNLILRHHGGAALPSSSVNTP	ALPSSSVNTPWHDRKATQTEEKERIARKVA	R	H	H	R	K	A	2	1	1	1	0	0	0	2	3	0	1	1	0	0	2	3	1	1	0	1	0	0	20	1	21530515	P0ACL0	P0ACL0	52	71	glpR	Glycerol-3-phosphate regulon repressor	yes	yes	2;3;4;5	3.5807e-22	110.98					4
HNGIIELVK	______________________________	MKQTQRHNGIIELVKQQGYVSTEELVEHFS	R	H	N	V	K	Q	0	0	1	0	0	0	1	1	1	2	1	1	0	0	0	0	0	0	0	1	0	0	9	0	1021592	P0ACL0	P0ACL0	7	15	glpR	Glycerol-3-phosphate regulon repressor	yes	yes	2	0.00072956	94309				1	1
HVMLVVDHSK	YHEVRTKRAIIENSRHVMLVVDHSKFGRNA	IENSRHVMLVVDHSKFGRNAMVNMGSISMV	R	H	V	S	K	F	0	0	0	1	0	0	0	0	2	0	1	1	1	0	0	1	0	0	0	3	0	0	10	0	11636121	P0ACL0	P0ACL0	201	210	glpR	Glycerol-3-phosphate regulon repressor	yes	yes	2;3	0.38423	115.71				4	4
IILAGGELR	NLNVANTLMVKEDFRIILAGGELRSRDGGI	VKEDFRIILAGGELRSRDGGIIGEATLDFI	R	I	I	L	R	S	1	1	0	0	0	0	1	2	0	2	2	0	0	0	0	0	0	0	0	0	0	0	9	0	94057057	P0ACL0	P0ACL0	137	145	glpR	Glycerol-3-phosphate regulon repressor	yes	yes	2	0.00057116	123.69				1	1
IVTNNLNVANTLMVK	PEAVAHALLNHSNLRIVTNNLNVANTLMVK	IVTNNLNVANTLMVKEDFRIILAGGELRSR	R	I	V	V	K	E	1	0	4	0	0	0	0	0	0	1	2	1	1	0	0	0	2	0	0	3	0	0	15	0	16429076	P0ACL0	P0ACL0	118	132	glpR	Glycerol-3-phosphate regulon repressor	yes	yes	2	8.5229e-17	125.28				2	2
KVAEQIPNGSTLFIDIGTTPEAVAHALLNHSNLR	DRKATQTEEKERIARKVAEQIPNGSTLFID	PEAVAHALLNHSNLRIVTNNLNVANTLMVK	R	K	V	L	R	I	4	1	3	1	0	1	2	2	2	3	4	1	0	1	2	2	3	0	0	2	0	0	34	1	36259216	P0ACL0	P0ACL0	84	117	glpR	Glycerol-3-phosphate regulon repressor	yes	yes	4;5	2.8516e-113	174.6				1	1
LDFGILGISGIDSDGSLLEFDYHEVR	GIIGEATLDFISQFRLDFGILGISGIDSDG	DSDGSLLEFDYHEVRTKRAIIENSRHVMLV	R	L	D	V	R	T	0	1	0	4	0	0	2	4	1	3	4	0	0	2	0	3	0	0	1	1	0	0	26	0	28664025	P0ACL0	P0ACL0	165	190	glpR	Glycerol-3-phosphate regulon repressor	yes	yes	2;3	7.2993e-209	267.62				2	2
QQGYVSTEELVEHFSVSPQTIR	MKQTQRHNGIIELVKQQGYVSTEELVEHFS	EELVEHFSVSPQTIRRDLNELAEQNLILRH	K	Q	Q	I	R	R	0	1	0	0	0	3	3	1	1	1	1	0	0	1	1	3	2	0	1	3	0	0	22	0	25332449	P0ACL0	P0ACL0	16	37	glpR	Glycerol-3-phosphate regulon repressor	yes	yes	2;3	1.0072e-34	125.89				2	2
RAIIENSR	DGSLLEFDYHEVRTKRAIIENSRHVMLVVD	YHEVRTKRAIIENSRHVMLVVDHSKFGRNA	K	R	A	S	R	H	1	2	1	0	0	0	1	0	0	2	0	0	0	0	0	1	0	0	0	0	0	0	8	1	95753558	P0ACL0	P0ACL0	193	200	glpR	Glycerol-3-phosphate regulon repressor	yes	yes	2	8.5214e-117	253.21					1
RDLNELAEQNLILR	EELVEHFSVSPQTIRRDLNELAEQNLILRH	RRDLNELAEQNLILRHHGGAALPSSSVNTP	R	R	D	L	R	H	1	2	2	1	0	1	2	0	0	1	4	0	0	0	0	0	0	0	0	0	0	0	14	1	16959268	P0ACL0	P0ACL0	38	51	glpR	Glycerol-3-phosphate regulon repressor	yes	yes	2;3	1.1275e-22	161.21				1	2
SRDGGIIGEATLDFISQFR	VKEDFRIILAGGELRSRDGGIIGEATLDFI	GIIGEATLDFISQFRLDFGILGISGIDSDG	R	S	R	F	R	L	1	2	0	2	0	1	1	3	0	3	1	0	0	2	0	2	1	0	0	0	0	0	19	1	20810542	P0ACL0	P0ACL0	146	164	glpR	Glycerol-3-phosphate regulon repressor	yes	yes	2;3	7.1616e-47	170.16					2
VAEQIPNGSTLFIDIGTTPEAVAHALLNHSNLR	RKATQTEEKERIARKVAEQIPNGSTLFIDI	PEAVAHALLNHSNLRIVTNNLNVANTLMVK	K	V	A	L	R	I	4	1	3	1	0	1	2	2	2	3	4	0	0	1	2	2	3	0	0	2	0	0	33	0	34978267	P0ACL0	P0ACL0	85	117	glpR	Glycerol-3-phosphate regulon repressor	yes	yes	3;4	5.3637e-48	121.45					2
DFNPSGIILSGGPESTTEENSPR	YCELWAWDVTEAQIRDFNPSGIILSGGPES	LSGGPESTTEENSPRAPQYVFEAGVPVFGV	R	D	F	P	R	A	0	1	2	1	0	0	3	3	0	2	1	0	0	1	3	4	2	0	0	0	0	0	23	0	2403119	P04079	P04079	48	70	guaA	GMP synthase [glutamine-hydrolyzing]	yes	yes	2	8.143e-08	85619			1
FLSALAGENDPEAK	DHFGLNIVHVPAEDRFLSALAGENDPEAKR	RFLSALAGENDPEAKRKIIGRVFVEVFDEE	R	F	L	A	K	R	3	0	1	1	0	0	2	1	0	0	2	1	0	1	1	1	0	0	0	0	0	0	14	0	14607147	P04079	P04079	294	307	guaA	GMP synthase [glutamine-hydrolyzing]	yes	yes	2	2.7575e-07	99973			1
HPFPGPGLGVR	KIGLELGLPYDMLYRHPFPGPGLGVRVLGE	MLYRHPFPGPGLGVRVLGEVKKEYCDLLRR	R	H	P	V	R	V	0	1	0	0	0	0	0	3	1	0	1	0	0	1	3	0	0	0	0	1	0	0	11	0	11326142	P04079	P04079	401	411	guaA	GMP synthase [glutamine-hydrolyzing]	yes	yes	2	0.010893	45.68			1
ATVAYIPK	LTSTCEHHFVTIDGKATVAYIPKDSVIGLS	FVTIDGKATVAYIPKDSVIGLSKINRIVQF	K	A	T	P	K	D	2	0	0	0	0	0	0	0	0	1	0	1	0	0	1	0	1	0	1	1	0	0	8	0	861496	P0A6T5	P0A6T5	122	129	folE	GTP cyclohydrolase 1	yes	yes	2	0.015616	56122					1
DATSATTTTSLGGLFK	SIDAVHYCVKARGIRDATSATTTTSLGGLF	ATSATTTTSLGGLFKSSQNTRHEFLRAVRH	R	D	A	F	K	S	2	0	0	1	0	0	0	2	0	0	2	1	0	1	0	2	5	0	0	0	0	0	16	0	15697886	P0A6T5	P0A6T5	190	205	folE	GTP cyclohydrolase 1	yes	yes	2	2.3258e-15	119.39			1		1
DSVIGLSK	FVTIDGKATVAYIPKDSVIGLSKINRIVQF	TVAYIPKDSVIGLSKINRIVQFFAQRPQVQ	K	D	S	S	K	I	0	0	0	1	0	0	0	1	0	1	1	1	0	0	0	2	0	0	0	1	0	0	8	0	81745453	P0A6T5	P0A6T5	130	137	folE	GTP cyclohydrolase 1	yes	yes	2	0.016138	55531					1
EAALVHEALVAR	______________________________	LSKEAALVHEALVARGLETPLRPPVHEMDN	K	E	A	A	R	G	4	1	0	0	0	0	2	0	1	0	2	0	0	0	0	0	0	0	0	2	0	0	12	0	12777092	P0A6T5	P0A6T5	7	18	folE	GTP cyclohydrolase 1	yes	yes	2;3	0.00047817	87913				1	2
GLETPLRPPVHEMDNETR	LSKEAALVHEALVARGLETPLRPPVHEMDN	TPLRPPVHEMDNETRKSLIAGHMTEIMQLL	R	G	L	T	R	K	0	2	1	1	0	0	3	1	1	0	2	0	1	0	3	0	2	0	0	1	0	0	18	1	20900215	P0A6T5	P0A6T5	19	36	folE	GTP cyclohydrolase 1	yes	yes	2;3;4	0.39543	69605					3
GLETPLRPPVHEMDNETRK	LSKEAALVHEALVARGLETPLRPPVHEMDN	PLRPPVHEMDNETRKSLIAGHMTEIMQLLN	R	G	L	R	K	S	0	2	1	1	0	0	3	1	1	0	2	1	1	0	3	0	2	0	0	1	0	0	19	2	22181165	P0A6T5	P0A6T5	19	37	folE	GTP cyclohydrolase 1	yes	yes	3;5	0.073294	72184					2
ITLIENK	VDEIFSGLDYANFPKITLIENKMKVDEMVT	LDYANFPKITLIENKMKVDEMVTVRDITLT	K	I	T	N	K	M	0	0	1	0	0	0	1	0	0	2	1	1	0	0	0	0	1	0	0	0	0	0	7	0	82949092	P0A6T5	P0A6T5	87	93	folE	GTP cyclohydrolase 1	yes	yes	2	0.0067908	76134					1
IVQFFAQR	YIPKDSVIGLSKINRIVQFFAQRPQVQERL	GLSKINRIVQFFAQRPQVQERLTQQILIAL	R	I	V	Q	R	P	1	1	0	0	0	2	0	0	0	1	0	0	0	2	0	0	0	0	0	1	0	0	8	0	10075553	P0A6T5	P0A6T5	141	148	folE	GTP cyclohydrolase 1	yes	yes	2	0.022873	141.98					1
IVQFFAQRPQVQER	YIPKDSVIGLSKINRIVQFFAQRPQVQERL	RIVQFFAQRPQVQERLTQQILIALQTLLGT	R	I	V	E	R	L	1	2	0	0	0	4	1	0	0	1	0	0	0	2	1	0	0	0	0	2	0	0	14	1	17449373	P0A6T5	P0A6T5	141	154	folE	GTP cyclohydrolase 1	yes	yes	3	3.5555e-11	124.3					1
MKVDEMVTVR	LDYANFPKITLIENKMKVDEMVTVRDITLT	LIENKMKVDEMVTVRDITLTSTCEHHFVTI	K	M	K	V	R	D	0	1	0	1	0	0	1	0	0	0	0	1	2	0	0	0	1	0	0	3	0	0	10	1	12066101	P0A6T5	P0A6T5	94	103	folE	GTP cyclohydrolase 1	yes	yes	2;3	0.72543	109.29					5
MYVDEIFSGLDYANFPK	LADDSLMETPHRIAKMYVDEIFSGLDYANF	VDEIFSGLDYANFPKITLIENKMKVDEMVT	K	M	Y	P	K	I	1	0	1	2	0	0	1	1	0	1	1	1	1	2	1	1	0	0	2	1	0	0	17	0	20079288	P0A6T5	P0A6T5	70	86	folE	GTP cyclohydrolase 1	yes	yes	2;3	7.7152e-38	171.76					4
SLIAGHMTEIMQLLNLDLADDSLMETPHR	PLRPPVHEMDNETRKSLIAGHMTEIMQLLN	NLDLADDSLMETPHRIAKMYVDEIFSGLDY	K	S	L	H	R	I	2	1	1	3	0	1	2	1	2	2	6	0	3	0	1	2	2	0	0	0	0	0	29	0	32635989	P0A6T5	P0A6T5	38	66	folE	GTP cyclohydrolase 1	yes	yes	3;4	7.6262e-59	133.74					4
VDEMVTVR	YANFPKITLIENKMKVDEMVTVRDITLTST	LIENKMKVDEMVTVRDITLTSTCEHHFVTI	K	V	D	V	R	D	0	1	0	1	0	0	1	0	0	0	0	0	1	0	0	0	1	0	0	3	0	0	8	0	94747462	P0A6T5	P0A6T5	96	103	folE	GTP cyclohydrolase 1	yes	yes	2	0.0035122	107.66					2
EVAGSIQTLTR	AIDLGSNSFHMLVVREVAGSIQTLTRIKRK	LVVREVAGSIQTLTRIKRKVRLAAGLNSEN	R	E	V	T	R	I	1	1	0	0	0	1	1	1	0	1	1	0	0	0	0	1	2	0	0	1	0	0	11	0	11736354	P25552	P25552	25	35	gppA	Guanosine-5-triphosphate,3-diphosphate pyrophosphatase	yes	yes	2	0.0030168	52579			1
EVLRPVADELR	NLGQENFDAAEKAAREVLRPVADELRYHGW	KAAREVLRPVADELRYHGWKVCVGASGTVQ	R	E	V	L	R	Y	1	2	0	1	0	0	2	0	0	0	2	0	0	0	1	0	0	0	0	2	0	0	11	1	12957197	P25552	P25552	191	201	gppA	Guanosine-5-triphosphate,3-diphosphate pyrophosphatase	yes	yes	2	0.016618	54608			1
LAVNAGDFIAK	IPPSQIRVVATATLRLAVNAGDFIAKAQEI	ATLRLAVNAGDFIAKAQEILGCPVQVISGE	R	L	A	A	K	A	3	0	1	1	0	0	0	1	0	1	1	1	0	1	0	0	0	0	0	1	0	0	11	0	11176132	P25552	P25552	89	99	gppA	Guanosine-5-triphosphate,3-diphosphate pyrophosphatase	yes	yes	2	0.0021722	85731			1		1
LIYQGVAHTTGGADQR	LGCPVQVISGEEEARLIYQGVAHTTGGADQ	IYQGVAHTTGGADQRLVVDIGGASTELVTG	R	L	I	Q	R	L	2	1	0	1	0	2	0	3	1	1	1	0	0	0	0	0	2	0	1	1	0	0	16	0	16858485	P25552	P25552	119	134	gppA	Guanosine-5-triphosphate,3-diphosphate pyrophosphatase	yes	yes	3	0.37034	69261					1
NLGQENFDAAEK	SMGCVTWLERYFADRNLGQENFDAAEKAAR	ADRNLGQENFDAAEKAAREVLRPVADELRY	R	N	L	E	K	A	2	0	2	1	0	1	2	1	0	0	1	1	0	1	0	0	0	0	0	0	0	0	12	0	13346103	P25552	P25552	176	187	gppA	Guanosine-5-triphosphate,3-diphosphate pyrophosphatase	yes	yes	2	0.0025274	81865			1		1
VVATATLR	LFAERLQDIPPSQIRVVATATLRLAVNAGD	IPPSQIRVVATATLRLAVNAGDFIAKAQEI	R	V	V	L	R	L	2	1	0	0	0	0	0	0	0	0	1	0	0	0	0	0	2	0	0	2	0	0	8	0	82950215	P25552	P25552	81	88	gppA	Guanosine-5-triphosphate,3-diphosphate pyrophosphatase	yes	yes	2	0.010022	62464			1		1
ATAVAIHGK	GDFNMHLWLSPEIARATAVAIHGKLVELMP	SPEIARATAVAIHGKLVELMPQSRAKLDAN	R	A	T	G	K	L	3	0	0	0	0	0	0	1	1	1	0	1	0	0	0	0	1	0	0	1	0	0	9	0	8664974	P39172	P39172	153	161	znuA	High-affinity zinc uptake system protein ZnuA	yes	yes	2	0.0014303	77058				1	1
DFEAQLASTETQVGNELAPLK	ELMPQSRAKLDANLKDFEAQLASTETQVGN	ASTETQVGNELAPLKGKGYFVFHDAYGYFE	K	D	F	L	K	G	3	0	1	1	0	2	3	1	0	0	3	1	0	1	1	1	2	0	0	1	0	0	21	0	22601223	P39172	P39172	179	199	znuA	High-affinity zinc uptake system protein ZnuA	yes	yes	3	5.1732e-35	125.88				1
GYFVFHDAYGYFEK	TETQVGNELAPLKGKGYFVFHDAYGYFEKQ	KGYFVFHDAYGYFEKQFGLTPLGHFTVNPE	K	G	Y	E	K	Q	1	0	0	1	0	0	1	2	1	0	0	1	0	3	0	0	0	0	3	1	0	0	14	0	17417777	P39172	P39172	202	215	znuA	High-affinity zinc uptake system protein ZnuA	yes	yes	2;3	1.1288e-37	184.24				2	1
LDANLKDFEAQLASTETQVGNELAPLK	IHGKLVELMPQSRAKLDANLKDFEAQLAST	ASTETQVGNELAPLKGKGYFVFHDAYGYFE	K	L	D	L	K	G	4	0	2	2	0	2	3	1	0	0	5	2	0	1	1	1	2	0	0	1	0	0	27	1	29144924	P39172	P39172	173	199	znuA	High-affinity zinc uptake system protein ZnuA	yes	yes	4	1.1572e-15	96533				1
LQNADLVVWVGPEMEAFMQKPVSK	ASEHDYSLRPSDVKRLQNADLVVWVGPEME	VGPEMEAFMQKPVSKLPGAKQVTIAQLEDV	R	L	Q	S	K	L	2	0	1	1	0	2	2	1	0	0	2	2	2	1	2	1	0	1	0	4	0	0	24	1	27153764	P39172	P39172	72	95	znuA	High-affinity zinc uptake system protein ZnuA	yes	yes	3	1.9692e-18	98533				2
LVELMPQSR	SPEIARATAVAIHGKLVELMPQSRAKLDAN	VAIHGKLVELMPQSRAKLDANLKDFEAQLA	K	L	V	S	R	A	0	1	0	0	0	1	1	0	0	0	2	0	1	0	1	1	0	0	0	1	0	0	9	0	10715747	P39172	P39172	162	170	znuA	High-affinity zinc uptake system protein ZnuA	yes	yes	2	0.0007181	94114				2	1
MGTLDPLGTNIK	RPAVVESVARGTSVRMGTLDPLGTNIKLGK	SVRMGTLDPLGTNIKLGKTSYSEFLSQLAN	R	M	G	I	K	L	0	0	1	1	0	0	0	2	0	1	2	1	1	0	1	0	2	0	0	0	0	0	12	0	12586591	P39172	P39172	275	286	znuA	High-affinity zinc uptake system protein ZnuA	yes	yes	2	1.446e-16	157.66				2
PAVVESVAR	VEQKATCVFAEPQFRPAVVESVARGTSVRM	AEPQFRPAVVESVARGTSVRMGTLDPLGTN	R	P	A	A	R	G	2	1	0	0	0	0	1	0	0	0	0	0	0	0	1	1	0	0	0	3	0	0	9	0	92651853	P39172	P39172	261	269	znuA	High-affinity zinc uptake system protein ZnuA	yes	yes	2	0.00076915	83206				1	1
QFGLTPLGHFTVNPEIQPGAQR	KGYFVFHDAYGYFEKQFGLTPLGHFTVNPE	GHFTVNPEIQPGAQRLHEIRTQLVEQKATC	K	Q	F	Q	R	L	1	1	1	0	0	3	1	3	1	1	2	0	0	2	3	0	2	0	0	1	0	0	22	0	24062444	P39172	P39172	216	237	znuA	High-affinity zinc uptake system protein ZnuA	yes	yes	2;3	5.5476e-242	287.85				2
QVTIAQLEDVKPLLMK	EAFMQKPVSKLPGAKQVTIAQLEDVKPLLM	VTIAQLEDVKPLLMKSIHGDDDDHDHAEKS	K	Q	V	M	K	S	1	0	0	1	0	2	1	0	0	1	3	2	1	0	1	0	1	0	0	2	0	0	16	1	18250383	P39172	P39172	101	116	znuA	High-affinity zinc uptake system protein ZnuA	yes	yes	2;3	1.6908e-36	168.02				3
SDEDHHHGDFNMHLWLSPEIAR	KSIHGDDDDHDHAEKSDEDHHHGDFNMHLW	GDFNMHLWLSPEIARATAVAIHGKLVELMP	K	S	D	A	R	A	1	1	1	3	0	0	2	1	4	1	2	0	1	1	1	2	0	1	0	0	0	0	22	0	26421721	P39172	P39172	131	152	znuA	High-affinity zinc uptake system protein ZnuA	yes	yes	3;4;5	3.5536e-11	90464				5
TQLVEQK	NPEIQPGAQRLHEIRTQLVEQKATCVFAEP	AQRLHEIRTQLVEQKATCVFAEPQFRPAVV	R	T	Q	Q	K	A	0	0	0	0	0	2	1	0	0	0	1	1	0	0	0	0	1	0	0	1	0	0	7	0	84446543	P39172	P39172	243	249	znuA	High-affinity zinc uptake system protein ZnuA	yes	yes	2	0.022219	55676				1	1
AEFTYQR	RCALDISGRPHLEYKAEFTYQRVGDLSTEM	GRPHLEYKAEFTYQRVGDLSTEMIEHFFRS	K	A	E	Q	R	V	1	1	0	0	0	1	1	0	0	0	0	0	0	1	0	0	1	0	1	0	0	0	7	0	91342938	P06987	P06987	283	289	hisB	Histidine biosynthesis bifunctional protein HisB;Histidinol-phosphatase;Imidazoleglycerol-phosphate dehydratase	yes	yes	2	0.018807	60358					1
ANSYVIGDR	VKLVERYLAEQAMDRANSYVIGDRATDIQL	EQAMDRANSYVIGDRATDIQLAENMGITGL	R	A	N	D	R	A	1	1	1	1	0	0	0	1	0	1	0	0	0	0	0	1	0	0	1	1	0	0	9	0	99348796	P06987	P06987	123	131	hisB	Histidine biosynthesis bifunctional protein HisB;Histidinol-phosphatase;Imidazoleglycerol-phosphate dehydratase	yes	yes	2	0.00067779	115.49				1	1
ATDIQLAENMGITGLR	EQAMDRANSYVIGDRATDIQLAENMGITGL	TDIQLAENMGITGLRYDRETLNWPMIGEQL	R	A	T	L	R	Y	2	1	1	1	0	1	1	2	0	2	2	0	1	0	0	0	2	0	0	0	0	0	16	0	1701872	P06987	P06987	132	147	hisB	Histidine biosynthesis bifunctional protein HisB;Histidinol-phosphatase;Imidazoleglycerol-phosphate dehydratase	yes	yes	2	0.0019834	79.82				1	1
DGTLISEPPSDFQVDR	______________________________	GTLISEPPSDFQVDRFDKLAFEPGVIPELL	R	D	G	D	R	F	0	1	0	3	0	1	1	1	0	1	1	0	0	1	2	2	1	0	0	1	0	0	16	0	17748374	P06987	P06987	11	26	hisB	Histidine biosynthesis bifunctional protein HisB;Histidinol-phosphatase;Imidazoleglycerol-phosphate dehydratase	yes	yes	2	0.0041113	79693				1	1
DGTLISEPPSDFQVDRFDK	______________________________	ISEPPSDFQVDRFDKLAFEPGVIPELLKLQ	R	D	G	D	K	L	0	1	0	4	0	1	1	1	0	1	1	1	0	2	2	2	1	0	0	1	0	0	19	1	21650277	P06987	P06987	11	29	hisB	Histidine biosynthesis bifunctional protein HisB;Histidinol-phosphatase;Imidazoleglycerol-phosphate dehydratase	yes	yes	3	0.00065124	50787					1
GDLYIDDHHTVEDTGLALGEALK	QIATHGGFRMEINVKGDLYIDDHHTVEDTG	HTVEDTGLALGEALKIALGDKRGICRFGFV	K	G	D	L	K	I	2	0	0	4	0	0	2	3	2	1	4	1	0	0	0	0	2	0	1	1	0	0	23	0	24812023	P06987	P06987	222	244	hisB	Histidine biosynthesis bifunctional protein HisB;Histidinol-phosphatase;Imidazoleglycerol-phosphate dehydratase	yes	yes	3;4	7.2729e-27	119.06				1	2
IALGDKR	HTVEDTGLALGEALKIALGDKRGICRFGFV	LALGEALKIALGDKRGICRFGFVLPMDECL	K	I	A	K	R	G	1	1	0	1	0	0	0	1	0	1	1	1	0	0	0	0	0	0	0	0	0	0	7	1	77146029	P06987	P06987	245	251	hisB	Histidine biosynthesis bifunctional protein HisB;Histidinol-phosphatase;Imidazoleglycerol-phosphate dehydratase	yes	yes	2	0.046315	47849				1	1
INTGVGFFDHMLDQIATHGGFR	QIDVQVWLDREGGSKINTGVGFFDHMLDQI	FDHMLDQIATHGGFRMEINVKGDLYIDDHH	K	I	N	F	R	M	1	1	1	2	0	1	0	4	2	2	1	0	1	3	0	0	2	0	0	1	0	0	22	0	24321695	P06987	P06987	194	215	hisB	Histidine biosynthesis bifunctional protein HisB;Histidinol-phosphatase;Imidazoleglycerol-phosphate dehydratase	yes	yes	3	0.00052997	47808					1
LAFEPGVIPELLK	ISEPPSDFQVDRFDKLAFEPGVIPELLKLQ	DKLAFEPGVIPELLKLQKAGYKLVMITNQD	K	L	A	L	K	L	1	0	0	0	0	0	2	1	0	1	3	1	0	1	2	0	0	0	0	1	0	0	13	0	14248279	P06987	P06987	30	42	hisB	Histidine biosynthesis bifunctional protein HisB;Histidinol-phosphatase;Imidazoleglycerol-phosphate dehydratase	yes	yes	2	2.2825e-07	106.29					1
VEGDTLPSSK	SLFKAFGRTLRQAIRVEGDTLPSSKGVL__	RQAIRVEGDTLPSSKGVL____________	R	V	E	S	K	G	0	0	0	1	0	0	1	1	0	0	1	1	0	0	1	2	1	0	0	1	0	0	10	0	10315135	P06987	P06987	343	352	hisB	Histidine biosynthesis bifunctional protein HisB;Histidinol-phosphatase;Imidazoleglycerol-phosphate dehydratase	yes	yes	2	0.19303	118.18				1	1
VGDLSTEMIEHFFR	GRPHLEYKAEFTYQRVGDLSTEMIEHFFRS	RVGDLSTEMIEHFFRSLSYTMGVTLHLKTK	R	V	G	F	R	S	0	1	0	1	0	0	2	1	1	1	1	0	1	2	0	1	1	0	0	1	0	0	14	0	16797977	P06987	P06987	290	303	hisB	Histidine biosynthesis bifunctional protein HisB;Histidinol-phosphatase;Imidazoleglycerol-phosphate dehydratase	yes	yes	2;3	3.141e-11	119.69					3
YLAEQAMDR	DECDCRKPKVKLVERYLAEQAMDRANSYVI	VKLVERYLAEQAMDRANSYVIGDRATDIQL	R	Y	L	D	R	A	2	1	0	1	0	1	1	0	0	0	1	0	1	0	0	0	0	0	1	0	0	0	9	0	10955019	P06987	P06987	114	122	hisB	Histidine biosynthesis bifunctional protein HisB;Histidinol-phosphatase;Imidazoleglycerol-phosphate dehydratase	yes	yes	2	0.0015651	63.48				1	1
EIPSDIVYQDDLVTAFR	______________________________	PSDIVYQDDLVTAFRDISPQAPTHILIIPN	R	E	I	F	R	D	1	1	0	3	0	1	1	0	0	2	1	0	0	1	1	1	1	0	1	2	0	0	17	0	1979984	P0ACE7	P0ACE7	14	30	hinT	HIT-like protein HinT	yes	yes	2	7.0349e-22	139.46
IAEQEGIAEDGYR	EHEQALGRMITVAAKIAEQEGIAEDGYRLI	AKIAEQEGIAEDGYRLIMNTNRHGGQEVYH	K	I	A	Y	R	L	2	1	0	1	0	1	3	2	0	2	0	0	0	0	0	0	0	0	1	0	0	0	13	0	14496736	P0ACE7	P0ACE7	72	84	hinT	HIT-like protein HinT	yes	yes	2	0.17044	72006
LIMNTNR	AKIAEQEGIAEDGYRLIMNTNRHGGQEVYH	GIAEDGYRLIMNTNRHGGQEVYHIHMHLLG	R	L	I	N	R	H	0	1	2	0	0	0	0	0	0	1	1	0	1	0	0	0	1	0	0	0	0	0	7	0	86045382	P0ACE7	P0ACE7	85	91	hinT	HIT-like protein HinT	yes	yes	2	0.0026972	86866
DSEHLSDGTPLR	TAYPRARAWFSFTLRDSEHLSDGTPLRDVV	TLRDSEHLSDGTPLRDVVALLAGYPQVVAL	R	D	S	L	R	D	0	1	0	2	0	0	1	1	1	0	2	0	0	0	1	2	1	0	0	0	0	0	12	0	13256212	Q47690	Q47690	199	210	mmuM	Homocysteine S-methyltransferase	yes	yes	2;3	0.003698	46592				2
EVHLDYYR	LWSAKVLVENPELIREVHLDYYRAGAQCAI	ENPELIREVHLDYYRAGAQCAITASYQATP	R	E	V	Y	R	A	0	1	0	1	0	0	1	0	1	0	1	0	0	0	0	0	0	0	2	1	0	0	8	0	10935193	Q47690	Q47690	53	60	mmuM	Homocysteine S-methyltransferase	yes	yes	2;3	0.006387	69998				2
SQNNPLR	______________________________	______________________________	M	S	Q	L	R	A	0	1	2	0	0	1	0	0	0	0	1	0	0	0	1	1	0	0	0	0	0	0	7	0	82742496	Q47690	Q47690	2	8	mmuM	Homocysteine S-methyltransferase	yes	yes	2	0.026448	53.71				1
TTPADIAALK	QWQAAGARLIGGCCRTTPADIAALKARS__	GGCCRTTPADIAALKARS____________	R	T	T	L	K	A	3	0	0	1	0	0	0	0	0	1	1	1	0	0	1	0	2	0	0	0	0	0	10	0	99956006	Q47690	Q47690	298	307	mmuM	Homocysteine S-methyltransferase	yes	yes	2	0.015788	50805				1
GVALTESGQR	LENTLATTLLNRSARGVALTESGQRCYEHA	NRSARGVALTESGQRCYEHALEILTQYQRL	R	G	V	Q	R	C	1	1	0	0	0	1	1	2	0	0	1	0	0	0	0	1	1	0	0	1	0	0	10	0	10165251	P45463	P45463	59	68	ttdR	HTH-type transcriptional activator TtdR	yes	yes	2	0.00050089	67993				1
ITVEFLR	WAVYVSRLATSAKVRITVEFLRQYFAEHYP	LATSAKVRITVEFLRQYFAEHYPNFSLEHA	R	I	T	L	R	Q	0	1	0	0	0	0	1	0	0	1	1	0	0	1	0	0	1	0	0	1	0	0	7	0	8765069	P76250	P76250	286	292	dmlR	HTH-type transcriptional regulator DmlR	yes	yes	2	0.009201	73039				1
IYEWAQR	HRTTRRVTITEEGERIYEWAQRILQDVGQM	TITEEGERIYEWAQRILQDVGQMMDELSDV	R	I	Y	Q	R	I	1	1	0	0	0	1	1	0	0	1	0	0	0	0	0	0	0	1	1	0	0	0	7	0	96447667	P76250	P76250	68	74	dmlR	HTH-type transcriptional regulator DmlR	yes	yes	2	0.018368	60961				1
QVVAPALLALAK	PQGMLRIISSFGFGRQVVAPALLALAKAYP	FGRQVVAPALLALAKAYPQLELRFDVEDRL	R	Q	V	A	K	A	4	0	0	0	0	1	0	0	0	0	3	1	0	0	1	0	0	0	0	2	0	0	12	0	11927543	P76250	P76250	108	119	dmlR	HTH-type transcriptional regulator DmlR	yes	yes	2	0.0029623	80787				1
RVTITEEGER	LEQTLNVVLLHRTTRRVTITEEGERIYEWA	HRTTRRVTITEEGERIYEWAQRILQDVGQM	R	R	V	E	R	I	0	2	0	0	0	0	3	1	0	1	0	0	0	0	0	0	2	0	0	1	0	0	10	1	11886099	P76250	P76250	58	67	dmlR	HTH-type transcriptional regulator DmlR	yes	yes	2;3	0.00091857	64.04				2
HQSFALAAEELSLSPSAVSHR	GWQLSKMHTFEVAARHQSFALAAEELSLSP	AAEELSLSPSAVSHRINQLEEELGIQLFVR	R	H	Q	H	R	I	4	1	0	0	0	1	2	0	2	0	3	0	0	1	1	5	0	0	0	1	0	0	21	0	22361236	P46068	P46068	29	49	dsdC	HTH-type transcriptional regulator DsdC	yes	yes	4	0.011945	31.27				1
RYPSISLTVLTGNDNVNLQR	IAQCWLVPALGDFTRRYPSISLTVLTGNDN	SLTVLTGNDNVNLQRAGIDLAIYFDDAPSA	R	R	Y	Q	R	A	0	2	3	1	0	1	0	1	0	1	3	0	0	0	1	2	2	0	1	2	0	0	20	1	22591971	P46068	P46068	128	147	dsdC	HTH-type transcriptional regulator DsdC	yes	yes	3	0.35071	58997				1
AAESLYLTQSAVSFR	LKTFLEVSRTRHFGRAAESLYLTQSAVSFR	AAESLYLTQSAVSFRIRQLENQLGVNLFTR	R	A	A	F	R	I	3	1	0	0	0	1	1	0	0	0	2	0	0	1	0	3	1	0	1	1	0	0	15	0	16418362	P0A8R9	P0A8R9	21	35	hdfR	HTH-type transcriptional regulator HdfR	yes	yes	2;3	3.5304e-13	107.09				2
GDLNYLR	YFTLALYTSAPSKLKGDLNYLRLEWGPDFQ	TSAPSKLKGDLNYLRLEWGPDFQQHEAGLI	K	G	D	L	R	L	0	1	1	1	0	0	0	1	0	0	2	0	0	0	0	0	0	0	1	0	0	0	7	0	84943447	P0A8R9	P0A8R9	178	184	hdfR	HTH-type transcriptional regulator HdfR	yes	yes	2	0.023938	54525				1
GGLHTVVDSTTLSR	LNGCTWLPVSWARKKGGLHTVVDSTTLSRP	KGGLHTVVDSTTLSRPLYAIWLQNSDKNAL	K	G	G	S	R	P	0	1	0	1	0	0	0	2	1	0	2	0	0	0	0	2	3	0	0	2	0	0	14	0	14417525	P0A8R9	P0A8R9	237	250	hdfR	HTH-type transcriptional regulator HdfR	yes	yes	2;3	2.34E-12	115.18				2
KGGLHTVVDSTTLSR	MLNGCTWLPVSWARKKGGLHTVVDSTTLSR	KGGLHTVVDSTTLSRPLYAIWLQNSDKNAL	K	K	G	S	R	P	0	1	0	1	0	0	0	2	1	0	2	1	0	0	0	2	3	0	0	2	0	0	15	1	15698475	P0A8R9	P0A8R9	236	250	hdfR	HTH-type transcriptional regulator HdfR	yes	yes	2	0.0012695	55426				1
LKGDLNYLR	LGYFTLALYTSAPSKLKGDLNYLRLEWGPD	TSAPSKLKGDLNYLRLEWGPDFQQHEAGLI	K	L	K	L	R	L	0	1	1	1	0	0	0	1	0	0	3	1	0	0	0	0	0	0	1	0	0	0	9	1	10906135	P0A8R9	P0A8R9	176	184	hdfR	HTH-type transcriptional regulator HdfR	yes	yes	3	0.0016669	57859				1
LLPYAETLMSTWQAAR	TRHRNNIRLTAAGEKLLPYAETLMSTWQAA	LPYAETLMSTWQAARKEVAHTSRHNEFSIG	K	L	L	A	R	K	3	1	0	0	0	1	1	0	0	0	3	0	1	0	1	1	2	1	1	0	0	0	16	0	18499397	P0A8R9	P0A8R9	64	79	hdfR	HTH-type transcriptional regulator HdfR	yes	yes	2	0.00098568	83617				1
LYQNQDAHTGLQFEAR	SASLWECMLNQWLGRLYQNQDAHTGLQFEA	YQNQDAHTGLQFEARIAQRQSLVKQLHERQ	R	L	Y	A	R	I	2	1	1	1	0	3	1	1	1	0	2	0	0	1	0	0	1	0	1	0	0	0	16	0	1889902	P0A8R9	P0A8R9	111	126	hdfR	HTH-type transcriptional regulator HdfR	yes	yes	2;3	1.7048e-29	156.8				2
MDTELLK	______________________________	______________________________	-	M	D	L	K	T	0	0	0	1	0	0	1	0	0	0	2	1	1	0	0	0	1	0	0	0	0	0	7	0	84843135	P0A8R9	P0A8R9	1	7	hdfR	HTH-type transcriptional regulator HdfR	yes	yes	2	0.050318	45952				1
PLYAIWLQNSDK	KGGLHTVVDSTTLSRPLYAIWLQNSDKNAL	LSRPLYAIWLQNSDKNALIRDLLKINVLDE	R	P	L	D	K	N	1	0	1	1	0	1	0	0	0	1	2	1	0	0	1	1	0	1	1	0	0	0	12	0	14467507	P0A8R9	P0A8R9	251	262	hdfR	HTH-type transcriptional regulator HdfR	yes	yes	2	3.5458e-21	163.88				1
QLDLLITTEAPK	RIAQRQSLVKQLHERQLDLLITTEAPKMDE	HERQLDLLITTEAPKMDEFSSQLLGYFTLA	R	Q	L	P	K	M	1	0	0	1	0	1	1	0	0	1	3	1	0	0	1	0	2	0	0	0	0	0	12	0	13407551	P0A8R9	P0A8R9	141	152	hdfR	HTH-type transcriptional regulator HdfR	yes	yes	2	0.0015971	84.17				1
TFLEVSR	______________________________	______________________________	K	T	F	S	R	T	0	1	0	0	0	0	1	0	0	0	1	0	0	1	0	1	1	0	0	1	0	0	7	0	85045487	P0A8R9	P0A8R9	8	14	hdfR	HTH-type transcriptional regulator HdfR	yes	yes	2	0.0059772	81784				1
IQSQLEHLSK	______________________________	NMLEKIQSQLEHLSKSERKVAEVILASPDN	K	I	Q	S	K	S	0	0	0	0	0	2	1	0	1	1	2	1	0	0	0	2	0	0	0	0	0	0	10	0	11816404	P46118	P46118	7	16	hexR	HTH-type transcriptional regulator HexR	yes	yes	3	0.033289	30.55				1
NLVELAQLAR	DGDVVVLISHTGRTKNLVELAQLARENDAM	TGRTKNLVELAQLARENDAMVIALTSAGTP	K	N	L	A	R	E	2	1	1	0	0	1	1	0	0	0	3	0	0	0	0	0	0	0	0	1	0	0	10	0	11256506	P46118	P46118	190	199	hexR	HTH-type transcriptional regulator HexR	yes	yes	2	0.68574	91318				1
NVNEDDSVESYTGK	HLAQSLANGTPYVNRNVNEDDSVESYTGKI	RNVNEDDSVESYTGKIFESAMATLDHVRHS	R	N	V	G	K	I	0	0	2	2	0	0	2	1	0	0	0	1	0	0	0	2	1	0	1	2	0	0	14	0	15556638	P46118	P46118	84	97	hexR	HTH-type transcriptional regulator HexR	yes	yes	2	0.022664	41283				1
EDTMHAEFNALR	NTLLARAEHEIKDIREDTMHAEFNALRAQV	DIREDTMHAEFNALRAQVAINDGNPDEAER	R	E	D	L	R	A	2	1	1	1	0	0	2	0	1	0	1	0	1	1	0	0	1	0	0	0	0	0	12	0	14326405	P06993	P06993	444	455	malT	HTH-type transcriptional regulator MalT	yes	yes	2	0.68736	66435	1
FAHFDENFVER	AQRILREINQHHRHKFAHFDENFVERLLNH	HRHKFAHFDENFVERLLNHPEVPELIRTSP	K	F	A	E	R	L	1	1	1	1	0	0	2	0	1	0	0	0	0	3	0	0	0	0	0	1	0	0	11	0	14096364	P06993	P06993	810	820	malT	HTH-type transcriptional regulator MalT	yes	yes	3	0.028704	32159	1
LSSPIEAAESSR	LAFTHQEAKQFFDCRLSSPIEAAESSRICD	DCRLSSPIEAAESSRICDDVSGWATALQLI	R	L	S	S	R	I	2	1	0	0	0	0	2	0	0	1	1	0	0	0	1	4	0	0	0	0	0	0	12	0	12456201	P06993	P06993	199	210	malT	HTH-type transcriptional regulator MalT	yes	yes	2	0.047382	41399	1
YGEVNTLLAR	QLVLLQAWLMQSQHRYGEVNTLLARAEHEI	QSQHRYGEVNTLLARAEHEIKDIREDTMHA	R	Y	G	A	R	A	1	1	1	0	0	0	1	1	0	0	2	0	0	0	0	0	1	0	1	1	0	0	10	0	11346033	P06993	P06993	425	434	malT	HTH-type transcriptional regulator MalT	yes	yes	2	0.00014954	99802	1
EEIADLMAFVVVAEER	______________________________	EIADLMAFVVVAEERSFTRAAARLSMAQSA	R	E	E	E	R	S	3	1	0	1	0	0	4	0	0	1	1	0	1	1	0	0	0	0	0	3	0	0	16	0	18199026	P77333	P77333	4	19	pgrR	HTH-type transcriptional regulator PgrR	yes	yes	2;3	1.4234e-36	165.58				3
FTPDLPGYHLYYPHR	ERAIKEKKLIRVLDKFTPDLPGYHLYYPHR	FTPDLPGYHLYYPHRRHAGSAFSLFIDRLK	K	F	T	H	R	R	0	1	0	1	0	0	0	1	2	0	2	0	0	1	3	0	1	0	3	0	0	0	15	0	18749104	P77333	P77333	265	279	pgrR	HTH-type transcriptional regulator PgrR	yes	yes	2;4	0.0025775	83862				2
HAGSAFSLFIDR	TPDLPGYHLYYPHRRHAGSAFSLFIDRLKY	HRRHAGSAFSLFIDRLKYKGAV________	R	H	A	D	R	L	2	1	0	1	0	0	0	1	1	1	1	0	0	2	0	2	0	0	0	0	0	0	12	0	13196622	P77333	P77333	281	292	pgrR	HTH-type transcriptional regulator PgrR	yes	yes	2;3	0.0010858	90827				2
LGGEMDKDMIAIR	GLTDVVSERFDAGVRLGGEMDKDMIAIRIG	VRLGGEMDKDMIAIRIGPDIPMAIVGSPDY	R	L	G	I	R	I	1	1	0	2	0	0	1	2	0	2	1	1	2	0	0	0	0	0	0	0	0	0	13	1	14477163	P77333	P77333	147	159	pgrR	HTH-type transcriptional regulator PgrR	yes	yes	2;3	4.0871e-06	94297				6
LSMAQSALSQIVR	VVVAEERSFTRAAARLSMAQSALSQIVRRI	ARLSMAQSALSQIVRRIEERLGLRLLTRTT	R	L	S	V	R	R	2	1	0	0	0	2	0	0	0	1	2	0	1	0	0	3	0	0	0	1	0	0	13	0	14027602	P77333	P77333	28	40	pgrR	HTH-type transcriptional regulator PgrR	yes	yes	2	2.9958e-16	143.24				2
SHPEIDIQLTIDYGLTDVVSER	AAKTILLPAMRTFLKSHPEIDIQLTIDYGL	QLTIDYGLTDVVSERFDAGVRLGGEMDKDM	K	S	H	E	R	F	0	1	0	3	0	1	2	1	1	3	2	0	0	0	1	2	2	0	1	2	0	0	22	0	24992493	P77333	P77333	119	140	pgrR	HTH-type transcriptional regulator PgrR	yes	yes	3	2.0463e-06	80.67				1
SVPTSVSQLIDHQAINLYLPTSGTANR	IPMAIVGSPDYFSRRSVPTSVSQLIDHQAI	QAINLYLPTSGTANRWRLIRGGREVRVRME	R	S	V	N	R	W	2	1	2	1	0	2	0	1	1	2	3	0	0	0	2	4	3	0	1	2	0	0	27	0	28814934	P77333	P77333	179	205	pgrR	HTH-type transcriptional regulator PgrR	yes	yes	3	2.3886e-15	91583				1
VLDKFTPDLPGYHLYYPHR	YDQVERAIKEKKLIRVLDKFTPDLPGYHLY	FTPDLPGYHLYYPHRRHAGSAFSLFIDRLK	R	V	L	H	R	R	0	1	0	2	0	0	0	1	2	0	3	1	0	1	3	0	1	0	3	1	0	0	19	1	23301848	P77333	P77333	261	279	pgrR	HTH-type transcriptional regulator PgrR	yes	yes	4;5	0.00017937	60768				2
DVAEALAVSEAMIVK	WLLKPGNLSCAPAIKDVAEALAVSEAMIVK	DVAEALAVSEAMIVKVSKLLGFSGFRNLRS	K	D	V	V	K	V	4	0	0	1	0	0	2	0	0	1	1	1	1	0	0	1	0	0	0	3	0	0	15	0	1544812	P0ACS7	P0ACS7	52	66	rpiR	HTH-type transcriptional regulator RpiR	yes	yes	2	7.8652e-13	103.91				2
TGAIVDFFSPGALK	VAQLNIEQANINMQKTGAIVDFFSPGALK_	KTGAIVDFFSPGALK_______________	K	T	G	L	K	-	2	0	0	1	0	0	0	2	0	1	1	1	0	2	1	1	1	0	0	1	0	0	14	0	14217555	P0ACS7	P0ACS7	283	296	rpiR	HTH-type transcriptional regulator RpiR	yes	yes	2	1.6573e-08	116.55				1
TIMEGQSIVNVDEIHR	APQDVVNKVFNITLRTIMEGQSIVNVDEIH	IMEGQSIVNVDEIHRAARFFYQARQRDLYG	R	T	I	H	R	A	0	1	1	1	0	1	2	1	1	3	0	0	1	0	0	1	1	0	0	2	0	0	16	0	18399149	P0ACS7	P0ACS7	118	133	rpiR	HTH-type transcriptional regulator RpiR	yes	yes	2;3	2.6283e-08	95428				3
VFNITLR	SELAFDEAPQDVVNKVFNITLRTIMEGQSI	APQDVVNKVFNITLRTIMEGQSIVNVDEIH	K	V	F	L	R	T	0	1	1	0	0	0	0	0	0	1	1	0	0	1	0	0	1	0	0	1	0	0	7	0	86150724	P0ACS7	P0ACS7	111	117	rpiR	HTH-type transcriptional regulator RpiR	yes	yes	2	0.0078673	108.24				1
DLEYLVALAEHR	______________________________	NIRDLEYLVALAEHRHFRRAADSCHVSQPT	R	D	L	H	R	H	2	1	0	1	0	0	2	0	1	0	3	0	0	0	0	0	0	0	1	1	0	0	12	0	14277409	P0ACQ4	P0ACQ4	5	16	oxyR	Hydrogen peroxide-inducible genes activator	yes	yes	2	2.3398e-15	158.79				1
SRYEQLAEAIR	RRTIGLVYRPGSPLRSRYEQLAEAIRARMD	SPLRSRYEQLAEAIRARMDGHFDKVLKQAV	R	S	R	I	R	A	2	2	0	0	0	1	2	0	0	1	1	0	0	0	0	1	0	0	1	0	0	0	11	1	13346943	P0ACQ4	P0ACQ4	280	290	oxyR	Hydrogen peroxide-inducible genes activator	yes	yes	2	0.010746	57598				1
APEFTPSQTEEGDLHYGHGEAGTHAPGMSQR	FAPAARPKMKITGIKAPEFTPSQTEEGDLH	GHGEAGTHAPGMSQRRMLEVEIDVLDKNNR	K	A	P	Q	R	R	3	1	0	1	0	2	4	5	3	0	1	0	1	1	3	2	3	0	1	0	0	0	31	0	32934432	P0AAN3	P0AAN3	45	75	hypB	Hydrogenase isoenzymes nickel incorporation protein HypB	yes	yes	5	0.026376	47537				2
ATGTPAIQVNTGK	IEGDQQTVNDAARIRATGTPAIQVNTGKGC	IRATGTPAIQVNTGKGCHLDAQMIADAAPR	R	A	T	G	K	G	2	0	1	0	0	1	0	2	0	1	0	1	0	0	1	0	3	0	0	1	0	0	13	0	12566725	P0AAN3	P0AAN3	152	164	hypB	Hydrogenase isoenzymes nickel incorporation protein HypB	yes	yes	2	9.3672e-28	166.55		1		1
KQLVLNLVSSPGSGK	NNRLAERNRARFAARKQLVLNLVSSPGSGK	KQLVLNLVSSPGSGKTTLLTETLMRLKDSV	R	K	Q	G	K	T	0	0	1	0	0	1	0	2	0	0	3	2	0	0	1	3	0	0	0	2	0	0	15	1	15258828	P0AAN3	P0AAN3	103	117	hypB	Hydrogenase isoenzymes nickel incorporation protein HypB	yes	yes	2;3	8.4138e-13	103.75		2		2
MLEVEIDVLDKNNR	HGEAGTHAPGMSQRRMLEVEIDVLDKNNRL	RMLEVEIDVLDKNNRLAERNRARFAARKQL	R	M	L	N	R	L	0	1	2	2	0	0	2	0	0	1	2	1	1	0	0	0	0	0	0	2	0	0	14	1	16868611	P0AAN3	P0AAN3	77	90	hypB	Hydrogenase isoenzymes nickel incorporation protein HypB	yes	yes	3	1.3505e-07	90731				1
QLVLNLVSSPGSGK	NRLAERNRARFAARKQLVLNLVSSPGSGKT	KQLVLNLVSSPGSGKTTLLTETLMRLKDSV	K	Q	L	G	K	T	0	0	1	0	0	1	0	2	0	0	3	1	0	0	1	3	0	0	0	2	0	0	14	0	13977878	P0AAN3	P0AAN3	104	117	hypB	Hydrogenase isoenzymes nickel incorporation protein HypB	yes	yes	2	3.2044e-07	97911		1		1
SAPFAPAAR	LYIEGDEHNPHSAFRSAPFAPAARPKMKIT	PHSAFRSAPFAPAARPKMKITGIKAPEFTP	R	S	A	A	R	P	4	1	0	0	0	0	0	0	0	0	0	0	0	1	2	1	0	0	0	0	0	0	9	0	8864661	P0AAN3	P0AAN3	27	35	hypB	Hydrogenase isoenzymes nickel incorporation protein HypB	yes	yes	2	0.0041675	60.76		1		1
TTLLTETLMR	KQLVLNLVSSPGSGKTTLLTETLMRLKDSV	PGSGKTTLLTETLMRLKDSVPCAVIEGDQQ	K	T	T	M	R	L	0	1	0	0	0	0	1	0	0	0	3	0	1	0	0	0	4	0	0	0	0	0	10	0	11776377	P0AAN3	P0AAN3	118	127	hypB	Hydrogenase isoenzymes nickel incorporation protein HypB	yes	yes	2	0.00056636	62546	1	1		1
VAVLSVTEGEDKPLK	NLVCPASFDLGEKHKVAVLSVTEGEDKPLK	VAVLSVTEGEDKPLKYPHMFAAASLMLLNK	K	V	A	L	K	Y	1	0	0	1	0	0	2	1	0	0	2	2	0	0	1	1	1	0	0	3	0	0	15	1	1583877	P0AAN3	P0AAN3	210	224	hypB	Hydrogenase isoenzymes nickel incorporation protein HypB	yes	yes	2;3	1.0892e-14	115.78	1	2		2
VDLLPYLNFDVEK	YPHMFAAASLMLLNKVDLLPYLNFDVEKCI	NKVDLLPYLNFDVEKCIACAREVNPEIEII	K	V	D	E	K	C	0	0	1	2	0	0	1	0	0	0	3	1	0	1	1	0	0	0	1	2	0	0	13	0	15638185	P0AAN3	P0AAN3	240	252	hypB	Hydrogenase isoenzymes nickel incorporation protein HypB	yes	yes	2	4.2039e-07	94465		1		1
ETGAIVVVTGEMDYVTDGHR	DAAANAIPAAQTLARETGAIVVVTGEMDYV	VVVTGEMDYVTDGHRIIGIHGGDPLMTKVV	R	E	T	H	R	I	1	1	0	2	0	0	2	3	1	1	0	0	1	0	0	0	3	0	1	4	0	0	20	0	21480157	P76423	P76423	163	182	thiM	Hydroxyethylthiazole kinase	yes	yes	2;3	7.0657e-48	172.1				3	11
GNASEIMALAGIANGGR	HFCHELLSFKPAAIRGNASEIMALAGIANG	ASEIMALAGIANGGRGVDTTDAAANAIPAA	R	G	N	G	R	G	4	1	2	0	0	0	1	4	0	2	1	0	1	0	0	1	0	0	0	0	0	0	17	0	16007991	P76423	P76423	126	142	thiM	Hydroxyethylthiazole kinase	yes	yes	2;3	2.2071e-109	217.22					4
GVDTTDAAANAIPAAQTLAR	ASEIMALAGIANGGRGVDTTDAAANAIPAA	DAAANAIPAAQTLARETGAIVVVTGEMDYV	R	G	V	A	R	E	7	1	1	2	0	1	0	1	0	1	1	0	0	0	1	0	3	0	0	1	0	0	20	0	19259807	P76423	P76423	143	162	thiM	Hydroxyethylthiazole kinase	yes	yes	2;3	2.7557e-94	217.19				2	3
IIGIHGGDPLMTK	VVVTGEMDYVTDGHRIIGIHGGDPLMTKVV	HRIIGIHGGDPLMTKVVGTGCALSAVVAAC	R	I	I	T	K	V	0	0	0	1	0	0	0	3	1	3	1	1	1	0	1	0	1	0	0	0	0	0	13	0	1350733	P76423	P76423	183	195	thiM	Hydroxyethylthiazole kinase	yes	yes	2;3	8.6849e-28	167.09				1	4
SEGPGSFVPHFLDALWQLTQEVQA	ACHWMKQAGERAVARSEGPGSFVPHFLDAL	HFLDALWQLTQEVQA_______________	R	S	E	Q	A	-	2	0	0	1	0	3	2	2	1	0	3	0	0	2	2	2	1	1	0	2	0	0	24	0	26552969	P76423	P76423	239	262	thiM	Hydroxyethylthiazole kinase	yes	yes	2	4.153e-05	67275					1
SSQTPWTLDPVAVGALDYR	QPRAQAMRAAVEQAKSSQTPWTLDPVAVGA	PWTLDPVAVGALDYRRHFCHELLSFKPAAI	K	S	S	Y	R	R	2	1	0	2	0	1	0	1	0	0	2	0	0	0	2	2	2	1	1	2	0	0	19	0	20750324	P76423	P76423	91	109	thiM	Hydroxyethylthiazole kinase	yes	yes	2;3	2.0201e-78	201.3					2
GGHLDDEQSPDWLFTR	GRSLLAMGCGAVLMKGGHLDDEQSPDWLFT	GHLDDEQSPDWLFTREGEQRFTAPRIMTKN	K	G	G	T	R	E	0	1	0	3	0	1	1	2	1	0	2	0	0	1	1	1	1	1	0	0	0	0	16	0	18718438	P76422	P76422	177	192	thiD	Hydroxymethylpyrimidine/phosphomethylpyrimidine kinase	yes	yes	3	4.203e-09	94461					1
GVQSVYR	YGCSVITALVAQNTRGVQSVYRIEPDFVAA	ALVAQNTRGVQSVYRIEPDFVAAQLDSVFS	R	G	V	Y	R	I	0	1	0	0	0	1	0	1	0	0	0	0	0	0	0	1	0	0	1	2	0	0	7	0	8074239	P76422	P76422	48	54	thiD	Hydroxymethylpyrimidine/phosphomethylpyrimidine kinase	yes	yes	2	0.0064425	76847					1
HTNWADTVQEAK	TGCTLSAALAALRPRHTNWADTVQEAKSWL	RPRHTNWADTVQEAKSWLSSALAQADTLEV	R	H	T	A	K	S	2	0	1	1	0	1	1	0	1	0	0	1	0	0	0	0	2	1	0	1	0	0	12	0	13986528	P76422	P76422	226	237	thiD	Hydroxymethylpyrimidine/phosphomethylpyrimidine kinase	yes	yes	2	0.023012	42.19					1
IEPDFVAAQLDSVFSDVR	ALVAQNTRGVQSVYRIEPDFVAAQLDSVFS	DFVAAQLDSVFSDVRIDTTKIGMLAETDIV	R	I	E	V	R	I	2	1	0	3	0	1	1	0	0	1	1	0	0	2	1	2	0	0	0	3	0	0	18	0	20069949	P76422	P76422	55	72	thiD	Hydroxymethylpyrimidine/phosphomethylpyrimidine kinase	yes	yes	2	9.8832e-34	141.54					1
IGMLAETDIVEAVAER	QLDSVFSDVRIDTTKIGMLAETDIVEAVAE	GMLAETDIVEAVAERLQRYQIQNVVLDTVM	K	I	G	E	R	L	3	1	0	1	0	0	3	1	0	2	1	0	1	0	0	0	1	0	0	2	0	0	16	0	17158764	P76422	P76422	78	93	thiD	Hydroxymethylpyrimidine/phosphomethylpyrimidine kinase	yes	yes	2	2.6283e-55	185.25					2
INALTIAGTDPSGGAGIQADLK	______________________________	GTDPSGGAGIQADLKTFSALGAYGCSVITA	R	I	N	L	K	T	4	0	1	2	0	1	0	4	0	3	2	1	0	0	1	1	2	0	0	0	0	0	22	0	20820957	P76422	P76422	4	25	thiD	Hydroxymethylpyrimidine/phosphomethylpyrimidine kinase	yes	yes	2	7.99E-39	126.88					1
SGDPLLSPSAVATLR	YQIQNVVLDTVMLAKSGDPLLSPSAVATLR	SGDPLLSPSAVATLRSRLLPQVSLITPNLP	K	S	G	L	R	S	2	1	0	1	0	0	0	1	0	0	3	0	0	0	2	3	1	0	0	1	0	0	15	0	14828042	P76422	P76422	112	126	thiD	Hydroxymethylpyrimidine/phosphomethylpyrimidine kinase	yes	yes	2	0.52751	73666					1
TEQEMLEQGR	NLPEAAALLDAPHARTEQEMLEQGRSLLAM	APHARTEQEMLEQGRSLLAMGCGAVLMKGG	R	T	E	G	R	S	0	1	0	0	0	2	3	1	0	0	1	0	1	0	0	0	1	0	0	0	0	0	10	0	12195503	P76422	P76422	154	163	thiD	Hydroxymethylpyrimidine/phosphomethylpyrimidine kinase	yes	yes	2	0.00024572	67993					2
YQIQNVVLDTVMLAK	AETDIVEAVAERLQRYQIQNVVLDTVMLAK	YQIQNVVLDTVMLAKSGDPLLSPSAVATLR	R	Y	Q	A	K	S	1	0	1	1	0	2	0	0	0	1	2	1	1	0	0	0	1	0	1	3	0	0	15	0	17339386	P76422	P76422	97	111	thiD	Hydroxymethylpyrimidine/phosphomethylpyrimidine kinase	yes	yes	2	3.9641e-13	103.75					1
SNNQVRPVTLTR	______________________________	AGRSNNQVRPVTLTRNYTKHAEGSVLVEFG	R	S	N	T	R	N	0	2	2	0	0	1	0	0	0	0	1	0	0	0	1	1	2	0	0	2	0	0	12	1	13837583	P0CG19	P0CG19	7	18	rph	Inactive ribonuclease PH	yes	yes	3	0.00024619	60345				1
IVTGVGVPQITAVADAVEALEGTGIPVIADGGIR	AVKVGIGPGSICTTRIVTGVGVPQITAVAD	LEGTGIPVIADGGIRFSGDIAKAIAAGASA	R	I	V	I	R	F	5	1	0	2	0	1	2	6	0	5	1	0	0	0	2	0	3	0	0	6	0	0	34	0	32577871	P0ADG7	P0ADG7	309	342	guaB	Inosine-5-monophosphate dehydrogenase	yes	yes	3	0.013325	26167			1
VGAAVGAGAGNEER	ERKPNACKDEQGRLRVGAAVGAGAGNEERV	RVGAAVGAGAGNEERVDALVAAGVDVLLID	R	V	G	E	R	V	4	1	1	0	0	0	2	4	0	0	0	0	0	0	0	0	0	0	0	2	0	0	14	0	12566109	P0ADG7	P0ADG7	220	233	guaB	Inosine-5-monophosphate dehydrogenase	yes	yes	2	0.0024195	81865			1
AAEAVIIDTIR	ASQKGSNDFVTNVDKAAEAVIIDTIRKSYP	NVDKAAEAVIIDTIRKSYPQHTIITEESGE	K	A	A	I	R	K	3	1	0	1	0	0	1	0	0	3	0	0	0	0	0	0	1	0	0	1	0	0	11	0	11706608	P0ADG4	P0ADG4	46	56	suhB	Inositol-1-monophosphatase	yes	yes	2	0.0038544	91584				1
QYATTYINIVGK	LDGTILATGFPFKAKQYATTYINIVGKLFN	KAKQYATTYINIVGKLFNECADFRRTGSAA	K	Q	Y	G	K	L	1	0	1	0	0	1	0	1	0	2	0	1	0	0	0	0	2	0	2	1	0	0	12	0	13697242	P0ADG4	P0ADG4	163	174	suhB	Inositol-1-monophosphatase	yes	yes	2	0.030284	40724				1
TGSAALDLAYVAAGR	NIVGKLFNECADFRRTGSAALDLAYVAAGR	TGSAALDLAYVAAGRVDGFFEIGLRPWDFA	R	T	G	G	R	V	5	1	0	1	0	0	0	2	0	0	2	0	0	0	0	1	1	0	1	1	0	0	15	0	14347467	P0ADG4	P0ADG4	185	199	suhB	Inositol-1-monophosphatase	yes	yes	2	0.004649	76332				1
AEMSEYLFDK	______________________________	MALTKAEMSEYLFDKLGLSKRDAKELVELF	K	A	E	D	K	L	1	0	0	1	0	0	2	0	0	0	1	1	1	1	0	1	0	0	1	0	0	0	10	0	12315431	P0A6X7	P0A6X7	6	15	ihfA	Integration host factor subunit alpha	yes	yes	2	0.0010088	57598
LSGFGNFDLR	FEEIRRALENGEQVKLSGFGNFDLRDKNQR	GEQVKLSGFGNFDLRDKNQRPGRNPKTGED	K	L	S	L	R	D	0	1	1	1	0	0	0	2	0	0	2	0	0	2	0	1	0	0	0	0	0	0	10	0	11245615	P0A6X7	P0A6X7	46	55	ihfA	Integration host factor subunit alpha	yes	yes	1	0.048282	20625					1
GFGSFSLHYR	HMASTLAQGERIEIRGFGSFSLHYRAPRTG	RIEIRGFGSFSLHYRAPRTGRNPKTGDKVE	R	G	F	Y	R	A	0	1	0	0	0	0	0	2	1	0	1	0	0	2	0	2	0	0	1	0	0	0	10	0	11695618	P0A6Y1	P0A6Y1	47	56	ihfB	Integration host factor subunit beta	yes	yes	2	0.0004933	68224
LATQQSHIPAK	______________________________	LIERLATQQSHIPAKTVEDAVKEMLEHMAS	R	L	A	A	K	T	2	0	0	0	0	2	0	0	1	1	1	1	0	0	1	1	1	0	0	0	0	0	11	0	11926564	P0A6Y1	P0A6Y1	10	20	ihfB	Integration host factor subunit beta	yes	yes	2;3	0.00080321	87476
YVPHFKPGK	GRNPKTGDKVELEGKYVPHFKPGKELRDRA	VELEGKYVPHFKPGKELRDRANIYG_____	K	Y	V	G	K	E	0	0	0	0	0	0	0	1	1	0	0	2	0	1	2	0	0	0	1	1	0	0	9	1	10715866	P0A6Y1	P0A6Y1	76	84	ihfB	Integration host factor subunit beta	yes	yes	3	0.0168	37191
FIVTNPNAK	VGGSVDYTEGLEGSRFIVTNPNAKSTCGCG	GLEGSRFIVTNPNAKSTCGCGSSFSI____	R	F	I	A	K	S	1	0	2	0	0	0	0	0	0	1	0	1	0	1	1	0	1	0	0	1	0	0	9	0	10025498	P0ACC3	P0ACC3	95	103	erpA	Iron-sulfur cluster insertion protein ErpA	yes	yes	2	0.044988	38792
SLIADEDNPNLK	ALPLEFTDAAANKVKSLIADEDNPNLKLRV	KVKSLIADEDNPNLKLRVYITGGGCSGFQY	K	S	L	L	K	L	1	0	2	2	0	0	1	0	0	1	2	1	0	0	1	1	0	0	0	0	0	0	12	0	1327662	P0ACC3	P0ACC3	21	32	erpA	Iron-sulfur cluster insertion protein ErpA	yes	yes	2	0.028247	73985
DAIEEYGNAIR	PLNIWLEQVEGQQLRDAIEEYGNAIRQLAA	QQLRDAIEEYGNAIRQLAAANIFPGDMLFK	R	D	A	I	R	Q	2	1	1	1	0	0	2	1	0	2	0	0	0	0	0	0	0	0	1	0	0	0	11	0	12495939	P11071	P11071	436	446	aceK	Isocitrate dehydrogenase kinase/phosphatase	yes	yes	2	0.0046278	105.78		1
DIHYIIR	ISDLPLRLRWQNKSRDIHYIIRHLTETLGT	LRWQNKSRDIHYIIRHLTETLGTDNLAESH	R	D	I	I	R	H	0	1	0	1	0	0	0	0	1	3	0	0	0	0	0	0	0	0	1	0	0	0	7	0	92851305	P11071	P11071	172	178	aceK	Isocitrate dehydrogenase kinase/phosphatase	yes	yes	2;3	0.012836	128.75		2
EGHVEDVYAYR	LFRADYWRALQNRIREGHVEDVYAYRRRQR	NRIREGHVEDVYAYRRRQRFSVRYGEMLF_	R	E	G	Y	R	R	1	1	0	1	0	0	2	1	1	0	0	0	0	0	0	0	0	0	2	2	0	0	11	0	13366048	P11071	P11071	554	564	aceK	Isocitrate dehydrogenase kinase/phosphatase	yes	yes	2;3	0.020854	75509		2
FLEVTSGAQQR	IAQTILQGFDAQYGRFLEVTSGAQQRFEQA	QYGRFLEVTSGAQQRFEQADWHAVQQAMKN	R	F	L	Q	R	F	1	1	0	0	0	2	1	1	0	0	1	0	0	1	0	1	1	0	0	1	0	0	11	0	12346306	P11071	P11071	24	34	aceK	Isocitrate dehydrogenase kinase/phosphatase	yes	yes	2	1.351e-09	141.2		1
GMVMLVFTLPGFDR	LQGCNEQFIEAPGIRGMVMLVFTLPGFDRV	RGMVMLVFTLPGFDRVFKVIKDRFAPQKEM	R	G	M	D	R	V	0	1	0	1	0	0	0	2	0	0	2	0	2	2	1	0	1	0	0	2	0	0	14	0	15818047	P11071	P11071	320	333	aceK	Isocitrate dehydrogenase kinase/phosphatase	yes	yes	2	1.0568e-11	96.89		1
IGPLFEEMHADLFR	VFPEEFRHWLCADPRIGPLFEEMHADLFRA	RIGPLFEEMHADLFRADYWRALQNRIREGH	R	I	G	F	R	A	1	1	0	1	0	0	2	1	1	1	2	0	1	2	1	0	0	0	0	0	0	0	14	0	16738236	P11071	P11071	528	541	aceK	Isocitrate dehydrogenase kinase/phosphatase	yes	yes	3	0.061503	74678		1
IHLYDHHVGLVVEQLR	EQADWHAVQQAMKNRIHLYDHHVGLVVEQL	HLYDHHVGLVVEQLRCITNGQSTDAAFLLR	R	I	H	L	R	C	0	1	0	1	0	1	1	1	3	1	3	0	0	0	0	0	0	0	1	3	0	0	16	0	19270428	P11071	P11071	51	66	aceK	Isocitrate dehydrogenase kinase/phosphatase	yes	yes	3	0.011081	37177		1
IREGHVEDVYAYR	ADLFRADYWRALQNRIREGHVEDVYAYRRR	NRIREGHVEDVYAYRRRQRFSVRYGEMLF_	R	I	R	Y	R	R	1	2	0	1	0	0	2	1	1	1	0	0	0	0	0	0	0	0	2	2	0	0	13	1	1605.79	P11071	P11071	552	564	aceK	Isocitrate dehydrogenase kinase/phosphatase	yes	yes	3	0.00022269	60401		1
ITDLGEQIVIR	SPALMELLLQEAAEKITDLGEQIVIRHLYI	AAEKITDLGEQIVIRHLYIERRMVPLNIWL	K	I	T	I	R	H	0	1	0	1	0	1	1	1	0	3	1	0	0	0	0	0	1	0	0	1	0	0	11	0	12557136	P11071	P11071	401	411	aceK	Isocitrate dehydrogenase kinase/phosphatase	yes	yes	2	0.0001128	87913		1
LFIFSSQPER	VYCRLFDHRSLTPERLFIFSSQPERRFRTI	LTPERLFIFSSQPERRFRTIPRPLAKDFHP	R	L	F	E	R	R	0	1	0	0	0	1	1	0	0	1	1	0	0	2	1	2	0	0	0	0	0	0	10	0	12226346	P11071	P11071	121	130	aceK	Isocitrate dehydrogenase kinase/phosphatase	yes	yes	2	0.00035313	72485		1
QLAAANIFPGDMLFK	QQLRDAIEEYGNAIRQLAAANIFPGDMLFK	QLAAANIFPGDMLFKNFGVTRHGRVVFYDY	R	Q	L	F	K	N	3	0	1	1	0	1	0	1	0	1	2	1	1	2	1	0	0	0	0	0	0	0	15	0	1634849	P11071	P11071	447	461	aceK	Isocitrate dehydrogenase kinase/phosphatase	yes	yes	2	1.2246e-13	107.85		1
AQPEWEALPAIER	GQAEDARKAIDAAERAQPEWEALPAIERAS	ERAQPEWEALPAIERASWLRKISAGIRERA	R	A	Q	E	R	A	3	1	0	0	0	1	3	0	0	1	1	0	0	0	2	0	0	1	0	0	0	0	13	0	15087623	P25553	P25553	56	68	aldA	Lactaldehyde dehydrogenase	yes	yes	2	0.013683	44188			1
ASEISALIVEEGGK	RASWLRKISAGIRERASEISALIVEEGGKI	RASEISALIVEEGGKIQQLAEVEVAFTADY	R	A	S	G	K	I	2	0	0	0	0	0	3	2	0	2	1	1	0	0	0	2	0	0	0	1	0	0	14	0	14017351	P25553	P25553	83	96	aldA	Lactaldehyde dehydrogenase	yes	yes	2	0.0012597	55452			1
GIYDQFVNR	SGQVCNCAERVYVQKGIYDQFVNRLGEAMQ	RVYVQKGIYDQFVNRLGEAMQAVQFGNPAE	K	G	I	N	R	L	0	1	1	1	0	1	0	1	0	1	0	0	0	1	0	0	0	0	1	1	0	0	9	0	11105458	P25553	P25553	296	304	aldA	Lactaldehyde dehydrogenase	yes	yes	2	0.0031905	63.48			1
LGEAMQAVQFGNPAER	RVYVQKGIYDQFVNRLGEAMQAVQFGNPAE	GEAMQAVQFGNPAERNDIAMGPLINAAALE	R	L	G	E	R	N	3	1	1	0	0	2	2	2	0	0	1	0	1	1	1	0	0	0	0	1	0	0	16	0	17168254	P25553	P25553	305	320	aldA	Lactaldehyde dehydrogenase	yes	yes	2	0.74836	66289			1
VAMVSMTGSVSAGEK	GRGETVGQELAGNPKVAMVSMTGSVSAGEK	VAMVSMTGSVSAGEKIMATAAKNITKVCLE	K	V	A	E	K	I	2	0	0	0	0	0	1	2	0	0	0	1	2	0	0	3	1	0	0	3	0	0	15	0	14526953	P25553	P25553	222	236	aldA	Lactaldehyde dehydrogenase	yes	yes	2	0.0071789	44188			1
AFLQELQEASDR	LILRSYGVGNAPQNKAFLQELQEASDRGIV	QNKAFLQELQEASDRGIVVVNLTQCMSGKV	K	A	F	D	R	G	2	1	0	1	0	2	2	0	0	0	2	0	0	1	0	1	0	0	0	0	0	0	12	0	14056838	P0A962	P0A962	252	263	ansA	L-asparaginase 1	yes	yes	2	2.9476e-15	157.66				1	1
AHADGFDAFASPNLPPLLEAGIHIR	LFFNNRLYRGNRTTKAHADGFDAFASPNLP	SPNLPPLLEAGIHIRRLNTPPAPHGEGELI	K	A	H	I	R	R	5	1	1	2	0	0	1	2	2	2	3	0	0	2	3	1	0	0	0	0	0	0	25	0	26283449	P0A962	P0A962	164	188	ansA	L-asparaginase 1	yes	yes	4	2.3449e-40	124.4					1
LHYLLSQELDTETIR	VIGGADMTVEATLTKLHYLLSQELDTETIR	LHYLLSQELDTETIRKAMSQNLRGELTPDD	K	L	H	I	R	K	0	1	0	1	0	1	2	0	1	1	4	0	0	0	0	1	2	0	1	0	0	0	15	0	18299523	P0A962	P0A962	309	323	ansA	L-asparaginase 1	yes	yes	3	2.1187e-14	112.42					1
LHYLLSQELDTETIRK	VIGGADMTVEATLTKLHYLLSQELDTETIR	HYLLSQELDTETIRKAMSQNLRGELTPDD_	K	L	H	R	K	A	0	1	0	1	0	1	2	0	1	1	4	1	0	0	0	1	2	0	1	0	0	0	16	1	19580473	P0A962	P0A962	309	324	ansA	L-asparaginase 1	yes	yes	3	1.1922e-14	109.83					1
RLNTPPAPHGEGELIVHPITPQPIGVVTIYPGISADVVR	SPNLPPLLEAGIHIRRLNTPPAPHGEGELI	GVVTIYPGISADVVRNFLRQPVKALILRSY	R	R	L	V	R	N	2	2	1	1	0	1	2	4	2	5	2	0	0	0	7	1	3	0	1	5	0	0	39	1	41092426	P0A962	P0A962	189	227	ansA	L-asparaginase 1	yes	yes	5	7.2992e-24	79.29					1
SYGVGNAPQNK	VRNFLRQPVKALILRSYGVGNAPQNKAFLQ	LILRSYGVGNAPQNKAFLQELQEASDRGIV	R	S	Y	N	K	A	1	0	2	0	0	1	0	2	0	0	0	1	0	0	1	1	0	0	1	1	0	0	11	0	11335465	P0A962	P0A962	241	251	ansA	L-asparaginase 1	yes	yes	2	0.0036044	107.66				1	1
ALNHPNIR	ADATGREVETTLVSKALNHPNIRVLERSNA	ETTLVSKALNHPNIRVLERSNAVDLIVSDK	K	A	L	I	R	V	1	1	2	0	0	0	0	0	1	1	1	0	0	0	1	0	0	0	0	0	0	0	8	0	93351445	P10902	P10902	148	155	nadB	L-aspartate oxidase	yes	yes	2	0.0059677	72355		1
AVVLATGGASK	VWNRNKETVETCHAKAVVLATGGASKVYQY	CHAKAVVLATGGASKVYQYTTNPDISSGDG	K	A	V	S	K	V	3	0	0	0	0	0	0	2	0	0	1	1	0	0	0	1	1	0	0	2	0	0	11	0	9725604	P10902	P10902	199	209	nadB	L-aspartate oxidase	yes	yes	2	0.00085629	60398		1
EVETTLVSK	HSHRRILHAADATGREVETTLVSKALNHPN	ADATGREVETTLVSKALNHPNIRVLERSNA	R	E	V	S	K	A	0	0	0	0	0	0	2	0	0	0	1	1	0	0	0	1	2	0	0	2	0	0	9	0	1004539	P10902	P10902	139	147	nadB	L-aspartate oxidase	yes	yes	2	0.0021166	68.95		1
FMPDFDER	LRGEGAYLKRPDGTRFMPDFDERGELAPRD	KRPDGTRFMPDFDERGELAPRDIVARAIDH	R	F	M	E	R	G	0	1	0	2	0	0	1	0	0	0	0	0	1	2	1	0	0	0	0	0	0	0	8	0	10554382	P10902	P10902	277	284	nadB	L-aspartate oxidase	yes	yes	2	0.01476	54549		2
FMPDFDERGELAPR	LRGEGAYLKRPDGTRFMPDFDERGELAPRD	RFMPDFDERGELAPRDIVARAIDHEMKRLG	R	F	M	P	R	D	1	2	0	2	0	0	2	1	0	0	1	0	1	2	2	0	0	0	0	0	0	0	14	1	16787773	P10902	P10902	277	290	nadB	L-aspartate oxidase	yes	yes	3	0.0031617	46964		1
HAVEFVASNAR	HVEDTLIAGAGICDRHAVEFVASNARSCVQ	ICDRHAVEFVASNARSCVQWLIDQGVLFDT	R	H	A	A	R	S	3	1	1	0	0	0	1	0	1	0	0	0	0	1	0	1	0	0	0	2	0	0	11	0	11996047	P10902	P10902	81	91	nadB	L-aspartate oxidase	yes	yes	2;3	1.5829e-05	123.86		2
IGLPGTR	VLERSNAVDLIVSDKIGLPGTRRVVGAWVW	VDLIVSDKIGLPGTRRVVGAWVWNRNKETV	K	I	G	T	R	R	0	1	0	0	0	0	0	2	0	1	1	0	0	0	1	0	1	0	0	0	0	0	7	0	71242317	P10902	P10902	171	177	nadB	L-aspartate oxidase	yes	yes	2	0.039836	49358		1
ILHAADATGR	ESYHLTREGGHSHRRILHAADATGREVETT	HSHRRILHAADATGREVETTLVSKALNHPN	R	I	L	G	R	E	3	1	0	1	0	0	0	1	1	1	1	0	0	0	0	0	1	0	0	0	0	0	10	0	10235461	P10902	P10902	129	138	nadB	L-aspartate oxidase	yes	yes	2;3	0.16593	114.4		2
ITMLQQEIDEYYAHFR	GIVRTTKRLERALRRITMLQQEIDEYYAHF	TMLQQEIDEYYAHFRVSNNLLELRNLVQVA	R	I	T	F	R	V	1	1	0	1	0	2	2	0	1	2	1	0	1	1	0	0	1	0	2	0	0	0	16	0	20559724	P10902	P10902	467	482	nadB	L-aspartate oxidase	yes	yes	3	1.4342e-14	109.79		1
LADQHQVIVLSK	LIIGSGAAGLSLALRLADQHQVIVLSKGPV	ALRLADQHQVIVLSKGPVTEGSTFYAQGGI	R	L	A	S	K	G	1	0	0	1	0	2	0	0	1	1	2	1	0	0	0	1	0	0	0	2	0	0	12	0	13497667	P10902	P10902	27	38	nadB	L-aspartate oxidase	yes	yes	2;3	8.7939e-06	121.68		2
NFLLTEALR	FNQFHPTALYHPQARNFLLTEALRGEGAYL	YHPQARNFLLTEALRGEGAYLKRPDGTRFM	R	N	F	L	R	G	1	1	1	0	0	0	1	0	0	0	3	0	0	1	0	0	1	0	0	0	0	0	9	0	10756026	P10902	P10902	255	263	nadB	L-aspartate oxidase	yes	yes	2	0.0044336	60019		1
NLVQVAELIVR	YYAHFRVSNNLLELRNLVQVAELIVRCAMM	LELRNLVQVAELIVRCAMMRKESRGLHFTL	R	N	L	V	R	C	1	1	1	0	0	1	1	0	0	1	2	0	0	0	0	0	0	0	0	3	0	0	11	0	12527503	P10902	P10902	492	502	nadB	L-aspartate oxidase	yes	yes	2	1.1428e-07	138.98		1
SNAVDLIVSDK	VSKALNHPNIRVLERSNAVDLIVSDKIGLP	VLERSNAVDLIVSDKIGLPGTRRVVGAWVW	R	S	N	D	K	I	1	0	1	2	0	0	0	0	0	1	1	1	0	0	0	2	0	0	0	2	0	0	11	0	11596085	P10902	P10902	160	170	nadB	L-aspartate oxidase	yes	yes	2	0.01458	73781		1
TDVEGLYAIGEVSYTGLHGANR	AHYTCGGVMVDDHGRTDVEGLYAIGEVSYT	AIGEVSYTGLHGANRMASNSLLECLVYGWS	R	T	D	N	R	M	2	1	1	1	0	0	2	4	1	1	2	0	0	0	0	1	2	0	2	2	0	0	22	0	23211288	P10902	P10902	365	386	nadB	L-aspartate oxidase	yes	yes	2;3	6.134e-36	127.76		2
VANLEFNQFHPTALYHPQAR	SSGDGIAMAWRAGCRVANLEFNQFHPTALY	FNQFHPTALYHPQARNFLLTEALRGEGAYL	R	V	A	A	R	N	3	1	2	0	0	2	1	0	2	0	2	0	0	2	2	0	1	0	1	1	0	0	20	0	23521763	P10902	P10902	235	254	nadB	L-aspartate oxidase	yes	yes	3	0.006135	67418		1
VSNNLLELR	TMLQQEIDEYYAHFRVSNNLLELRNLVQVA	YYAHFRVSNNLLELRNLVQVAELIVRCAMM	R	V	S	L	R	N	0	1	2	0	0	0	1	0	0	0	3	0	0	0	0	1	0	0	0	1	0	0	9	0	10565928	P10902	P10902	483	491	nadB	L-aspartate oxidase	yes	yes	2	0.00094264	103.56		1
VVIQHNWHELR	LPPWDESRVENPDERVVIQHNWHELRLFMW	PDERVVIQHNWHELRLFMWDYVGIVRTTKR	R	V	V	L	R	L	0	1	1	0	0	1	1	0	2	1	1	0	0	0	0	0	0	1	0	2	0	0	11	0	14297579	P10902	P10902	434	444	nadB	L-aspartate oxidase	yes	yes	2;3	0.0025513	100.55		2
VYQYTTNPDISSGDGIAMAWR	CHAKAVVLATGGASKVYQYTTNPDISSGDG	NPDISSGDGIAMAWRAGCRVANLEFNQFHP	K	V	Y	W	R	A	2	1	1	2	0	1	0	2	0	2	0	0	1	0	1	2	2	1	2	1	0	0	21	0	23440794	P10902	P10902	210	230	nadB	L-aspartate oxidase	yes	yes	2	0.0030346	70622		1
AQVESALQK	FATEKLVVDADNDIRAQVESALQKAGYSLR	ADNDIRAQVESALQKAGYSLRDEQAAEEPQ	R	A	Q	Q	K	A	2	0	0	0	0	2	1	0	0	0	1	1	0	0	0	1	0	0	0	1	0	0	9	0	97252401	P37617	P37617	98	106	zntA	Lead, cadmium, zinc and mercury-transporting ATPase	yes	yes	2	0.027104	42599	1
GLVQMIELAR	ALETADAALTHNHLRGLVQMIELARATHAN	HNHLRGLVQMIELARATHANIRQNITIALG	R	G	L	A	R	A	1	1	0	0	0	1	1	1	0	1	2	0	1	0	0	0	0	0	0	1	0	0	10	0	11286325	P37617	P37617	667	676	zntA	Lead, cadmium, zinc and mercury-transporting ATPase	yes	yes	2	0.0051533	46994			1
AVLWPESLHISR	FSPGDPILWWSPDPRAVLWPESLHISRSMK	DPRAVLWPESLHISRSMKRFHKRSPYRVTM	R	A	V	S	R	S	1	1	0	0	0	0	1	0	1	1	2	0	0	0	1	2	0	1	0	1	0	0	12	0	1406767	P0A8P1	P0A8P1	65	76	aat	Leucyl/phenylalanyl-tRNA--protein transferase	yes	yes	3	0.0078655	46.88					1
GVVEAYHR	EGCASDREEGTWITRGVVEAYHRLHELGHA	EGTWITRGVVEAYHRLHELGHAHSIEVWRE	R	G	V	H	R	L	1	1	0	0	0	0	1	1	1	0	0	0	0	0	0	0	0	0	1	2	0	0	8	0	92947191	P0A8P1	P0A8P1	115	122	aat	Leucyl/phenylalanyl-tRNA--protein transferase	yes	yes	2;3	0.00071082	100.07					2
LLMAYQR	PNGLLALGGDLSPARLLMAYQRGIFPWFSP	GGDLSPARLLMAYQRGIFPWFSPGDPILWW	R	L	L	Q	R	G	1	1	0	0	0	1	0	0	0	0	2	0	1	0	0	0	0	0	1	0	0	0	7	0	89347931	P0A8P1	P0A8P1	38	44	aat	Leucyl/phenylalanyl-tRNA--protein transferase	yes	yes	2	0.026162	44973					1
AAQSLLLIDK	SNAINADYKSMLLKRAAQSLLLIDKSKFNR	MLLKRAAQSLLLIDKSKFNRSGEARIGHLD	R	A	A	D	K	S	2	0	0	1	0	1	0	0	0	1	3	1	0	0	0	1	0	0	0	0	0	0	10	0	10706336	P0ACK8	P0ACK8	200	209	fucR	L-fucose operon activator	yes	yes	2	0.00039048	71349					1
IGHLDEVTHIISDER	LLIDKSKFNRSGEARIGHLDEVTHIISDER	IGHLDEVTHIISDERQVATSLVTA______	R	I	G	E	R	Q	0	1	0	2	0	0	2	1	2	3	1	0	0	0	0	1	1	0	0	1	0	0	15	0	17328744	P0ACK8	P0ACK8	220	234	fucR	L-fucose operon activator	yes	yes	2;3;4	6.438e-15	112.15					3
IQLISSGGTLER	TNSHPICHELGKRERIQLISSGGTLERKYG	RERIQLISSGGTLERKYGCYVNPSLISQLK	R	I	Q	E	R	K	0	1	0	0	0	1	1	2	0	2	2	0	0	0	0	2	1	0	0	0	0	0	12	0	12727038	P0ACK8	P0ACK8	136	147	fucR	L-fucose operon activator	yes	yes	2	0.0073233	76465					1
QNQDSGDPFHIR	GKILRNHGRAKYIHRQNQDSGDPFHIRLKS	IHRQNQDSGDPFHIRLKSHYAHKADIAREA	R	Q	N	I	R	L	0	1	1	2	0	2	0	1	1	1	0	0	0	1	1	1	0	0	0	0	0	0	12	0	14126433	P0ACK8	P0ACK8	61	72	fucR	L-fucose operon activator	yes	yes	2;3	0.00035703	111.65					2
QQAIVDLLLNHTSLTTEALSEQLK	______________________________	NHTSLTTEALSEQLKVSKETIRRDLNELQT	R	Q	Q	L	K	V	2	0	1	1	0	3	2	0	1	1	6	1	0	0	0	2	3	0	0	1	0	0	24	0	26644334	P0ACK8	P0ACK8	6	29	fucR	L-fucose operon activator	yes	yes	3	2.1064e-41	135.1					1
RAAQSLLLIDK	DSNAINADYKSMLLKRAAQSLLLIDKSKFN	MLLKRAAQSLLLIDKSKFNRSGEARIGHLD	K	R	A	D	K	S	2	1	0	1	0	1	0	0	0	1	3	1	0	0	0	1	0	0	0	0	0	0	11	1	12267347	P0ACK8	P0ACK8	199	209	fucR	L-fucose operon activator	yes	yes	2;3	0.0039484	52.79					2
RDLNELQTQGK	EALSEQLKVSKETIRRDLNELQTQGKILRN	ETIRRDLNELQTQGKILRNHGRAKYIHRQN	R	R	D	G	K	I	0	1	1	1	0	2	1	1	0	0	2	1	0	0	0	0	1	0	0	0	0	0	11	1	13006735	P0ACK8	P0ACK8	37	47	fucR	L-fucose operon activator	yes	yes	2	0.0016493	55567					1
AIQAALDELQK	ILDEATSALDTESERAIQAALDELQKNRTS	ESERAIQAALDELQKNRTSLVIAHRLSTIE	R	A	I	Q	K	N	3	0	0	1	0	2	1	0	0	1	2	1	0	0	0	0	0	0	0	0	0	0	11	0	11986558	P60752	P60752	518	528	msbA	Lipid A export ATP-binding/permease protein MsbA	yes	yes	2	0.0035159	84213			1
ATGDVEFR	DSEQEKDEGKRVIERATGDVEFRNVTFTYP	GKRVIERATGDVEFRNVTFTYPGRDVPALR	R	A	T	F	R	N	1	1	0	1	0	0	1	1	0	0	0	0	0	1	0	0	1	0	0	1	0	0	8	0	8934243	P60752	P60752	338	345	msbA	Lipid A export ATP-binding/permease protein MsbA	yes	yes	2	0.021455	52716			1
EVLIFGGQEVETK	GQVTTSAEQMLKGHKEVLIFGGQEVETKRF	HKEVLIFGGQEVETKRFDKVSNRMRLQGMK	K	E	V	T	K	R	0	0	0	0	0	1	3	2	0	1	1	1	0	1	0	0	1	0	0	2	0	0	13	0	14477559	P60752	P60752	216	228	msbA	Lipid A export ATP-binding/permease protein MsbA	yes	yes	2	0.001072	57348			1
GTHNDLLEHR	ADEIVVVEDGVIVERGTHNDLLEHRGVYAQ	VIVERGTHNDLLEHRGVYAQLHKMQFGQ__	R	G	T	H	R	G	0	1	1	1	0	0	1	1	2	0	2	0	0	0	0	0	1	0	0	0	0	0	10	0	11905792	P60752	P60752	560	569	msbA	Lipid A export ATP-binding/permease protein MsbA	yes	yes	3	0.001644	63694			1
QSTGTLLSR	LFGHMMGMPVSFFDKQSTGTLLSRITYDSE	VSFFDKQSTGTLLSRITYDSEQVASSSSGA	K	Q	S	S	R	I	0	1	0	0	0	1	0	1	0	0	2	0	0	0	0	2	2	0	0	0	0	0	9	0	96151926	P60752	P60752	119	127	msbA	Lipid A export ATP-binding/permease protein MsbA	yes	yes	2	0.03569	46462			1
SLTNVNAQFQR	TVVFSSMIALMRPLKSLTNVNAQFQRGMAA	RPLKSLTNVNAQFQRGMAACQTLFTILDSE	K	S	L	Q	R	G	1	1	2	0	0	2	0	0	0	0	1	0	0	1	0	1	1	0	0	1	0	0	11	0	12766524	P60752	P60752	300	310	msbA	Lipid A export ATP-binding/permease protein MsbA	yes	yes	2	2.5835e-05	90657			1
STIASLITR	AGKTVALVGRSGSGKSTIASLITRFYDIDE	RSGSGKSTIASLITRFYDIDEGEILMDGHD	K	S	T	T	R	F	1	1	0	0	0	0	0	0	0	2	1	0	0	0	0	2	2	0	0	0	0	0	9	0	9605604	P60752	P60752	383	391	msbA	Lipid A export ATP-binding/permease protein MsbA	yes	yes	2	0.0050763	58.23			1
DVENLIENK	______________________________	RYIDKKDVENLIENKISDDVIIFLSGPTSQ	K	D	V	N	K	I	0	0	2	1	0	0	2	0	0	1	1	1	0	0	0	0	0	0	0	1	0	0	9	0	10725401	P27241	P27241	11	19	rfaZ	Lipopolysaccharide core biosynthesis protein RfaZ	yes	yes	2	0.0084965	53166				1
ELLISVPLSK	FIKKIKFNILRQIHKELLISVPLSKKGRLV	RQIHKELLISVPLSKKGRLVGFCKDISLGY	K	E	L	S	K	K	0	0	0	0	0	0	1	0	0	1	3	1	0	0	1	2	0	0	0	1	0	0	10	0	10976696	P27241	P27241	142	151	rfaZ	Lipopolysaccharide core biosynthesis protein RfaZ	yes	yes	2	0.37085	88948				1
LQDISAEESK	SDDTAISYDVIPFIKLQDISAEESKDMTRK	IPFIKLQDISAEESKDMTRKKMQYRTSTDS	K	L	Q	S	K	D	1	0	0	1	0	1	2	0	0	1	1	1	0	0	0	2	0	0	0	0	0	0	10	0	11185455	P27241	P27241	256	265	rfaZ	Lipopolysaccharide core biosynthesis protein RfaZ	yes	yes	2	0.012142	45368				1
LQDISAEESKDMTR	SDDTAISYDVIPFIKLQDISAEESKDMTRK	KLQDISAEESKDMTRKKMQYRTSTDSYAN_	K	L	Q	T	R	K	1	1	0	2	0	1	2	0	0	1	1	1	1	0	0	2	1	0	0	0	0	0	14	1	16217618	P27241	P27241	256	269	rfaZ	Lipopolysaccharide core biosynthesis protein RfaZ	yes	yes	3	1.3545e-07	90444				1
ANELMEEFHIEHLR	LQIRDDLSAEQREDRANELMEEFHIEHLRD	RANELMEEFHIEHLRDSMGQSLSGGERRRV	R	A	N	L	R	D	1	1	1	0	0	0	4	0	2	1	2	0	1	1	0	0	0	0	0	0	0	0	14	0	1766841	P0A9V1	P0A9V1	118	131	lptB	Lipopolysaccharide export system ATP-binding protein LptB	yes	yes	3	0.0012059	51546					1
AYIVSQGHLIAHGTPTEILQDEHVK	ITDHNVRETLAVCERAYIVSQGHLIAHGTP	AHGTPTEILQDEHVKRVYLGEDFRL_____	R	A	Y	V	K	R	2	0	0	1	0	2	2	2	3	3	2	1	0	0	1	1	2	0	1	2	0	0	25	0	27554293	P0A9V1	P0A9V1	207	231	lptB	Lipopolysaccharide export system ATP-binding protein LptB	yes	yes	4	0.01257	28344					1
DAGNIIIDDDDISLLPLHAR	GKTTTFYMVVGIVPRDAGNIIIDDDDISLL	IIDDDDISLLPLHARARRGIGYLPQEASIF	R	D	A	A	R	A	2	1	1	5	0	0	0	1	1	4	3	0	0	0	1	1	0	0	0	0	0	0	20	0	21751172	P0A9V1	P0A9V1	56	75	lptB	Lipopolysaccharide export system ATP-binding protein LptB	yes	yes	3	2.0249e-09	94885					1
DSGLGVLITDHNVR	PISVIDIKRIIEHLRDSGLGVLITDHNVRE	RDSGLGVLITDHNVRETLAVCERAYIVSQG	R	D	S	V	R	E	0	1	1	2	0	0	0	2	1	1	2	0	0	0	0	1	1	0	0	2	0	0	14	0	14947791	P0A9V1	P0A9V1	185	198	lptB	Lipopolysaccharide export system ATP-binding protein LptB	yes	yes	3	0.00028876	59185					1
FILLDEPFAGVDPISVIDIK	RRRVEIARALAANPKFILLDEPFAGVDPIS	EPFAGVDPISVIDIKRIIEHLRDSGLGVLI	K	F	I	I	K	R	1	0	0	3	0	0	1	1	0	4	2	1	0	2	2	1	0	0	0	2	0	0	20	0	22002031	P0A9V1	P0A9V1	158	177	lptB	Lipopolysaccharide export system ATP-binding protein LptB	yes	yes	2	0.00049457	76759					1
GIGYLPQEASIFR	DDDISLLPLHARARRGIGYLPQEASIFRRL	RRGIGYLPQEASIFRRLSVYDNLMAVLQIR	R	G	I	F	R	R	1	1	0	0	0	1	1	2	0	2	1	0	0	1	1	1	0	0	1	0	0	0	13	0	14497616	P0A9V1	P0A9V1	79	91	lptB	Lipopolysaccharide export system ATP-binding protein LptB	yes	yes	2	0.0090313	74533					1
VYLGEDFRL	HGTPTEILQDEHVKRVYLGEDFRL______	DEHVKRVYLGEDFRL_______________	R	V	Y	R	L	-	0	1	0	1	0	0	1	1	0	0	2	0	0	1	0	0	0	0	1	1	0	0	9	1	1110571	P0A9V1	P0A9V1	233	241	lptB	Lipopolysaccharide export system ATP-binding protein LptB	yes	yes	2	0.035898	41029					1
ALDILTATPPDVFNHNLENVPR	KIETLVPDFRGRMDRALDILTATPPDVFNH	TPPDVFNHNLENVPRIYRQVRPGADYNWSL	R	A	L	P	R	I	2	1	3	2	0	0	1	0	1	1	3	0	0	1	3	0	2	0	0	2	0	0	22	0	24452652	P60716	P60716	179	200	lipA	Lipoyl synthase	yes	yes	3	6.1212e-21	96848	1
EAHPEIPTK	GADYNWSLKLLERFKEAHPEIPTKSGLMVG	LLERFKEAHPEIPTKSGLMVGLGETNEEII	K	E	A	T	K	S	1	0	0	0	0	0	2	0	1	1	0	1	0	0	2	0	1	0	0	0	0	0	9	0	1020524	P60716	P60716	223	231	lipA	Lipoyl synthase	yes	yes	2;3	0.0051797	47.96	1	2
HGVTMLTLGQYLQPSR	ETNEEIIEVMRDLRRHGVTMLTLGQYLQPS	GVTMLTLGQYLQPSRHHLPVQRYVSPDEFD	R	H	G	S	R	H	0	1	0	0	0	2	0	2	1	0	3	0	1	0	1	1	2	0	1	1	0	0	16	0	17999352	P60716	P60716	255	270	lipA	Lipoyl synthase	yes	yes	2	0.0051	43084	1
IETLVPDFR	ADCITAIREKSPQIKIETLVPDFRGRMDRA	KSPQIKIETLVPDFRGRMDRALDILTATPP	K	I	E	F	R	G	0	1	0	1	0	0	1	0	0	1	1	0	0	1	1	0	1	0	0	1	0	0	9	0	10885866	P60716	P60716	165	173	lipA	Lipoyl synthase	yes	yes	2	0.00081718	119.27	1	1
IKLPADSTR	ATEREALLRKPEWMKIKLPADSTRIQGIKA	KPEWMKIKLPADSTRIQGIKAAMRKNGLHS	K	I	K	T	R	I	1	1	0	1	0	0	0	0	0	1	1	1	0	0	1	1	1	0	0	0	0	0	9	1	99957129	P60716	P60716	43	51	lipA	Lipoyl synthase	yes	yes	3	0.00064781	70056	1	1
LAQTIADMALR	AHGRPVAPDANEPVKLAQTIADMALRYVVI	EPVKLAQTIADMALRYVVITSVDRDDLRDG	K	L	A	L	R	Y	3	1	0	1	0	1	0	0	0	1	2	0	1	0	0	0	1	0	0	0	0	0	11	0	12016489	P60716	P60716	119	129	lipA	Lipoyl synthase	yes	yes	2	0.00097827	89.08		1
PVAPDANEPVK	ICTRRCPFCDVAHGRPVAPDANEPVKLAQT	AHGRPVAPDANEPVKLAQTIADMALRYVVI	R	P	V	V	K	L	2	0	1	1	0	0	1	0	0	0	0	1	0	0	3	0	0	0	0	2	0	0	11	0	11355873	P60716	P60716	108	118	lipA	Lipoyl synthase	yes	yes	2	0.42957	67993	1	1	1		1
SSYHADLQAK	LAMGFTHAACGPFVRSSYHADLQAKGMEVK	GPFVRSSYHADLQAKGMEVK__________	R	S	S	A	K	G	2	0	0	1	0	1	0	0	1	0	1	1	0	0	0	2	0	0	1	0	0	0	10	0	11185356	P60716	P60716	307	316	lipA	Lipoyl synthase	yes	yes	2;3	2.63E-05	93649	1	2		1	1
YVVITSVDRDDLR	EPVKLAQTIADMALRYVVITSVDRDDLRDG	LRYVVITSVDRDDLRDGGAQHFADCITAIR	R	Y	V	L	R	D	0	2	0	3	0	0	0	0	0	1	1	0	0	0	0	1	1	0	1	3	0	0	13	1	1549.81	P60716	P60716	130	142	lipA	Lipoyl synthase	yes	yes	2;3	0.0030283	76326	1	1
HEVDFPR	RDVEERERLLLAQGRHEVDFPRDNGMRFHN	RLLLAQGRHEVDFPRDNGMRFHNGNLPLHE	R	H	E	P	R	D	0	1	0	1	0	0	1	0	1	0	0	0	0	1	1	0	0	0	0	1	0	0	7	0	89842972	P16095	P16095	103	109	sdaA	L-serine dehydratase 1	yes	yes	2	0.0043518	95541			1
NAIASVK	CDPVAGQVQVPCIERNAIASVKAINAARMA	VQVPCIERNAIASVKAINAARMALRRTSAP	R	N	A	V	K	A	2	0	1	0	0	0	0	0	0	1	0	1	0	0	0	1	0	0	0	1	0	0	7	0	70140719	P16095	P16095	396	402	sdaA	L-serine dehydratase 1	yes	yes	2	0.044807	47743			1
NVVITDVNEYR	IGIMAAAVAKHVGARNVVITDVNEYRLELA	VGARNVVITDVNEYRLELARKMGITRAVNV	R	N	V	Y	R	L	0	1	2	1	0	0	1	0	0	1	0	0	0	0	0	0	1	0	1	3	0	0	11	0	13206674	P07913	P07913	190	200	tdh	L-threonine 3-dehydrogenase	yes	yes	2	0.0021722	85731				1	1
AALDAGHPVDLPR	IKVIAVEAEDSACLKAALDAGHPVDLPRVG	LKAALDAGHPVDLPRVGLFAEGVAVKRIGD	K	A	A	P	R	V	3	1	0	2	0	0	0	1	1	0	2	0	0	0	2	0	0	0	0	1	0	0	13	0	13306993	P04968	P04968	222	234	ilvA	L-threonine dehydratase biosynthetic IlvA	yes	yes	2	0.0011825	58676			1
AHGVITASAGNHAQGVAFSSAR	RGAYAMMAGLTEEQKAHGVITASAGNHAQG	SAGNHAQGVAFSSARLGVKALIVMPTATAD	K	A	H	A	R	L	6	1	1	0	0	1	0	3	2	1	0	0	0	1	0	3	1	0	0	2	0	0	22	0	21080511	P04968	P04968	79	100	ilvA	L-threonine dehydratase biosynthetic IlvA	yes	yes	4	0.0049945	35036			1
APVYEAAQVTPLQK	SGAPEGAEYLRAVLRAPVYEAAQVTPLQKM	RAPVYEAAQVTPLQKMEKLSSRLDNVILVK	R	A	P	Q	K	M	3	0	0	0	0	2	1	0	0	0	1	1	0	0	2	0	1	0	1	2	0	0	14	0	1513814	P04968	P04968	23	36	ilvA	L-threonine dehydratase biosynthetic IlvA	yes	yes	2	6.918e-12	126.71			1
LDNVILVK	AQVTPLQKMEKLSSRLDNVILVKREDRQPV	MEKLSSRLDNVILVKREDRQPVHSFKLRGA	R	L	D	V	K	R	0	0	1	1	0	0	0	0	0	1	2	1	0	0	0	0	0	0	0	2	0	0	8	0	91256442	P04968	P04968	44	51	ilvA	L-threonine dehydratase biosynthetic IlvA	yes	yes	2	0.0099495	62546			1
VGLFAEGVAVK	LKAALDAGHPVDLPRVGLFAEGVAVKRIGD	DLPRVGLFAEGVAVKRIGDETFRLCQEYLD	R	V	G	V	K	R	2	0	0	0	0	0	1	2	0	0	1	1	0	1	0	0	0	0	0	3	0	0	11	0	1088623	P04968	P04968	235	245	ilvA	L-threonine dehydratase biosynthetic IlvA	yes	yes	2	0.0011523	58433			1
LIENNAR	NFQIVYPNDRDDLLKLIENNARLCGVIFDW	NDRDDLLKLIENNARLCGVIFDWDKYNLEL	K	L	I	A	R	L	1	1	2	0	0	0	1	0	0	1	1	0	0	0	0	0	0	0	0	0	0	0	7	0	82844537	P0A9H3	P0A9H3	45	51	cadA	Lysine decarboxylase, inducible	yes	yes	2	0.034673	51036			1
PVLEFLQMLCEIGAHYPGFETDIHGAYRQADGR	VPLVMPGEMITEESRPVLEFLQMLCEIGAH	FETDIHGAYRQADGRYTVKVLKEESKK___	R	P	V	G	R	Y	3	2	0	2	1	2	3	4	2	2	3	0	1	2	2	0	1	0	2	1	0	0	33	1	37327817	P0A9H3	P0A9H3	671	703	cadA	Lysine decarboxylase, inducible	yes	yes	6	0.052049	0.002931	1
DDLPEGVYNEQFK	TLQDVGGRIQLYVARDDLPEGVYNEQFKKW	ARDDLPEGVYNEQFKKWDLGDILGAKGKLF	R	D	D	F	K	K	0	0	1	2	0	1	2	1	0	0	1	1	0	1	1	0	0	0	1	1	0	0	13	0	15527046	P0A8N3	P0A8N3	102	114	lysS	Lysine--tRNA ligase	yes	yes	2	0.00044158	62466		1
DLIELTESLFR	EFTMMELYMAYADYKDLIELTESLFRTLAQ	ADYKDLIELTESLFRTLAQDILGKTEVTYG	K	D	L	F	R	T	0	1	0	1	0	0	2	0	0	1	3	0	0	1	0	1	1	0	0	0	0	0	11	0	13347082	P0A8N3	P0A8N3	289	299	lysS	Lysine--tRNA ligase	yes	yes	2	0.03854	44318		1
EIGNGFSELNDAEDQAQR	NPEITDRFEFFIGGREIGNGFSELNDAEDQ	NGFSELNDAEDQAQRFLDQVAAKDAGDDEA	R	E	I	Q	R	F	2	1	2	2	0	2	3	2	0	1	1	0	0	1	0	1	0	0	0	0	0	0	18	0	19918821	P0A8N3	P0A8N3	422	439	lysS	Lysine--tRNA ligase	yes	yes	2	0.0054127	43991		1
FHGLQDQEAR	ELRLLTKALRPLPDKFHGLQDQEARYRQRY	PLPDKFHGLQDQEARYRQRYLDLISNDESR	K	F	H	A	R	Y	1	1	0	1	0	2	1	1	1	0	1	0	0	1	0	0	0	0	0	0	0	0	10	0	11995683	P0A8N3	P0A8N3	157	166	lysS	Lysine--tRNA ligase	yes	yes	2;3	0.013667	43808		2
ASFVTLQDVGGR	VAVAGRMMTRRIMGKASFVTLQDVGGRIQL	MGKASFVTLQDVGGRIQLYVARDDLPEGVY	K	A	S	G	R	I	1	1	0	1	0	1	0	2	0	0	1	0	0	1	0	1	1	0	0	2	0	0	12	0	12486463	P0A8N3;P0A8N5	P0A8N3	83	94	lysS;lysU	Lysine--tRNA ligase;Lysine--tRNA ligase, heat inducible	yes	no	2	0.00074579	60518		1
IAPELYLK	FITHHNALDLDMYLRIAPELYLKRLVVGGF	DLDMYLRIAPELYLKRLVVGGFERVFEINR	R	I	A	L	K	R	1	0	0	0	0	0	1	0	0	1	2	1	0	0	1	0	0	0	1	0	0	0	8	0	94555352	P0A8N3;P0A8N5	P0A8N3	238	245	lysS;lysU	Lysine--tRNA ligase;Lysine--tRNA ligase, heat inducible	yes	no	2	0.052338	41652		1
RNDVNPEITDR	TFITEYPAEVSPLARRNDVNPEITDRFEFF	PLARRNDVNPEITDRFEFFIGGREIGNGFS	R	R	N	D	R	F	0	2	2	2	0	0	1	0	0	1	0	0	0	0	1	0	1	0	0	1	0	0	11	1	1327648	P0A8N3;P0A8N5	P0A8N3	403	413	lysS;lysU	Lysine--tRNA ligase;Lysine--tRNA ligase, heat inducible	yes	no	2	0.0020578	54608		1
AIVPSYGR	FGDRVSSPQWQATLKAIVPSYGRKLNGDVA	QWQATLKAIVPSYGRKLNGDVAATERELQY	K	A	I	G	R	K	1	1	0	0	0	0	0	1	0	1	0	0	0	0	1	1	0	0	1	1	0	0	8	0	86147085	P33940	P33940	489	496	mqo	Malate:quinone oxidoreductase	yes	yes	2	0.0069217	66993			1
EWAPLVMEGR	LFRGMRYSEDHAQIKEWAPLVMEGRDPQQK	HAQIKEWAPLVMEGRDPQQKVAATRTEIGT	K	E	W	G	R	D	1	1	0	0	0	0	2	1	0	0	1	0	1	0	1	0	0	1	0	1	0	0	10	0	11865805	P33940	P33940	180	189	mqo	Malate:quinone oxidoreductase	yes	yes	2	0.0031428	51066			1
FVFIGAGGAALK	VADLKNGTAQNIRAKFVFIGAGGAALKLLQ	RAKFVFIGAGGAALKLLQESGIPEAKDYAG	K	F	V	L	K	L	3	0	0	0	0	0	0	3	0	1	1	1	0	2	0	0	0	0	0	1	0	0	12	0	11496546	P33940	P33940	263	274	mqo	Malate:quinone oxidoreductase	yes	yes	2	0.0055004	51346			1
LLQESGIPEAK	RAKFVFIGAGGAALKLLQESGIPEAKDYAG	AALKLLQESGIPEAKDYAGFPVGGQFLVSE	K	L	L	A	K	D	1	0	0	0	0	1	2	1	0	1	2	1	0	0	1	1	0	0	0	0	0	0	11	0	11836449	P33940	P33940	275	285	mqo	Malate:quinone oxidoreductase	yes	yes	2	0.0027896	90.15			1
LWQAGQR	ALKEYYPQAKKEDWRLWQAGQRVQIIKRDA	QAKKEDWRLWQAGQRVQIIKRDAEKGGVLR	R	L	W	Q	R	V	1	1	0	0	0	2	0	1	0	0	1	0	0	0	0	0	0	1	0	0	0	0	7	0	85745079	P33940	P33940	415	421	mqo	Malate:quinone oxidoreductase	yes	yes	2	0.021964	56026			1
NDDNTWTVTVADLK	NFSLQLSSEVRALKRNDDNTWTVTVADLKN	RNDDNTWTVTVADLKNGTAQNIRAKFVFIG	R	N	D	L	K	N	1	0	2	3	0	0	0	0	0	0	1	1	0	0	0	0	3	1	0	2	0	0	14	0	15907526	P33940	P33940	239	252	mqo	Malate:quinone oxidoreductase	yes	yes	2	0.025989	40516			1
SNFSLQLSSEVR	YGEITRQLIASLQKKSNFSLQLSSEVRALK	QKKSNFSLQLSSEVRALKRNDDNTWTVTVA	K	S	N	V	R	A	0	1	1	0	0	1	1	0	0	0	2	0	0	1	0	4	0	0	0	1	0	0	12	0	13656888	P33940	P33940	223	234	mqo	Malate:quinone oxidoreductase	yes	yes	2	0.057445	74944			1
YAALQQSSLFR	SFVWGEDNVNFLRARYAALQQSSLFRGMRY	LRARYAALQQSSLFRGMRYSEDHAQIKEWA	R	Y	A	F	R	G	2	1	0	0	0	2	0	0	0	0	2	0	0	1	0	2	0	0	1	0	0	0	11	0	1282667	P33940	P33940	157	167	mqo	Malate:quinone oxidoreductase	yes	yes	2	4.7778e-10	142.92			1
AAIDLSSGQPR	HKQRSQPQPGVTAWRAAIDLSSGQPRRRYS	TAWRAAIDLSSGQPRRRYSFKLLWHDRQRW	R	A	A	P	R	R	2	1	0	1	0	1	0	1	0	1	1	0	0	0	1	2	0	0	0	0	0	0	11	0	11135778	P21517	P21517	66	76	malZ	Maltodextrin glucosidase	yes	yes	2	0.0081528	48423	1
HVDPQFGGDGALLR	FKAPSVHKYDTEDYRHVDPQFGGDGALLRL	RHVDPQFGGDGALLRLRHNTQQLGMRLVLD	R	H	V	L	R	L	1	1	0	2	0	1	0	3	1	0	2	0	0	1	1	0	0	0	0	1	0	0	14	0	14807423	P21517	P21517	218	231	malZ	Maltodextrin glucosidase	yes	yes	2	0.0015704	54608	1
MFNQLDSHDTAR	MDNYRAGLSHQQQLRMFNQLDSHDTARFKT	QLRMFNQLDSHDTARFKTLLGRDIARLPLA	R	M	F	A	R	F	1	1	1	2	0	1	0	0	1	0	1	0	1	1	0	1	1	0	0	0	0	0	12	0	14336358	P21517	P21517	440	451	malZ	Maltodextrin glucosidase	yes	yes	2	0.0065719	44309	1
ANGAEIDDGAINGIK	AAPILGVTLALEEQRANGAEIDDGAINGIK	ANGAEIDDGAINGIKVGLMGPLAGVGDPIF	R	A	N	I	K	V	3	0	2	2	0	0	1	3	0	3	0	1	0	0	0	0	0	0	0	0	0	0	15	0	14567158	P69805	P69805	94	108	manZ	Mannose permease IID component	yes	yes	2	0.00013677	69.01					1
LTQSDIR	______________________________	TQTTTEKKLTQSDIRGVFLRSNLFQGSWNF	K	L	T	I	R	G	0	1	0	1	0	1	0	0	0	1	1	0	0	0	0	1	1	0	0	0	0	0	7	0	83144503	P69805	P69805	13	19	manZ	Mannose permease IID component	yes	yes	2	0.019134	58604					1
RLYPENNEAR	MQALGFCFSMVPAIRRLYPENNEARKQAIR	VPAIRRLYPENNEARKQAIRRHLEFFNTQP	R	R	L	A	R	K	1	2	2	0	0	0	2	0	0	0	1	0	0	0	1	0	0	0	1	0	0	0	10	1	12606211	P69805	P69805	52	61	manZ	Mannose permease IID component	yes	yes	2;3	0.52439	95523					2
SNLFQGSWNFER	EKKLTQSDIRGVFLRSNLFQGSWNFERMQA	FLRSNLFQGSWNFERMQALGFCFSMVPAIR	R	S	N	E	R	M	0	1	2	0	0	1	1	1	0	0	1	0	0	2	0	2	0	1	0	0	0	0	12	0	14836844	P69805	P69805	25	36	manZ	Mannose permease IID component	yes	yes	2	0.00063325	61344					1
YYGVAYGYSK	LLFFILFNLVRLATRYYGVAYGYSKGIDIV	RLATRYYGVAYGYSKGIDIVKDMGGGFLQK	R	Y	Y	S	K	G	1	0	0	0	0	0	0	2	0	0	0	1	0	0	0	1	0	0	4	1	0	0	10	0	11695393	P69805	P69805	163	172	manZ	Mannose permease IID component	yes	yes	2	0.013199	44318					1
DGPDNPANGPRPLYNVEK	SPQFIYQAQSGLTGRDGPDNPANGPRPLYN	DNPANGPRPLYNVEKDAYVLAEGQNELQVP	R	D	G	E	K	D	1	1	3	2	0	0	1	2	0	0	1	1	0	0	4	0	0	0	1	1	0	0	18	1	19519388	P25714	P25714	118	135	yidC	Membrane protein insertase YidC	yes	yes	3	0.00014528	60564			1
GAAYSTPDEK	HLDTGSSNFALHTFRGAAYSTPDEKYEKYK	LHTFRGAAYSTPDEKYEKYKFDTIADNENL	R	G	A	E	K	Y	2	0	0	1	0	0	1	1	0	0	0	1	0	0	1	1	1	0	1	0	0	0	10	0	10374666	P25714	P25714	220	229	yidC	Membrane protein insertase YidC	yes	yes	2	0.00054368	66692			1
GAAYSTPDEKYEK	HLDTGSSNFALHTFRGAAYSTPDEKYEKYK	FRGAAYSTPDEKYEKYKFDTIADNENLNIS	R	G	A	E	K	Y	2	0	0	1	0	0	2	1	0	0	0	2	0	0	1	1	1	0	2	0	0	0	13	1	14576674	P25714	P25714	220	232	yidC	Membrane protein insertase YidC	yes	yes	2;3	0.005999	71548			2
YKFDTIADNENLNISSK	FRGAAYSTPDEKYEKYKFDTIADNENLNIS	FDTIADNENLNISSKGGWVAMLQQYFATAW	K	Y	K	S	K	G	1	0	3	2	0	0	1	0	0	2	1	2	0	1	0	2	1	0	1	0	0	0	17	1	19709585	P25714	P25714	233	249	yidC	Membrane protein insertase YidC	yes	yes	2;3	0.08047	64275			2
AANGVFDDANVQNR	GHHSHGKPLTEVEQKAANGVFDDANVQNRT	KAANGVFDDANVQNRTLSDWDGVWQSVYPL	K	A	A	N	R	T	3	1	3	2	0	1	0	1	0	0	0	0	0	1	0	0	0	0	0	2	0	0	14	0	1489691	P76344	P76344	40	53	zinT	Metal-binding protein ZinT	yes	yes	2	0.009974	44765					1
GYATDIEMIGIEDGIVEFHR	DKTKTFAEIKDYYHKGYATDIEMIGIEDGI	IEMIGIEDGIVEFHRNNETTSCKYDYDGYK	K	G	Y	H	R	N	1	1	0	2	0	0	3	3	1	4	0	0	1	1	0	0	1	0	1	1	0	0	20	0	22640783	P76344	P76344	100	119	zinT	Metal-binding protein ZinT	yes	yes	3	8.4327e-23	113.47					1
TFAEIKDYYHK	LDPVFQKKADADKTKTFAEIKDYYHKGYAT	DKTKTFAEIKDYYHKGYATDIEMIGIEDGI	K	T	F	H	K	G	1	0	0	1	0	0	1	0	1	1	0	2	0	1	0	0	1	0	2	0	0	0	11	1	14136929	P76344	P76344	89	99	zinT	Metal-binding protein ZinT	yes	yes	2;3	0.12501	74173					2
TLSDWDGVWQSVYPLLQSGK	KAANGVFDDANVQNRTLSDWDGVWQSVYPL	DGVWQSVYPLLQSGKLDPVFQKKADADKTK	R	T	L	G	K	L	0	0	0	2	0	2	0	2	0	0	3	1	0	0	1	3	1	2	1	2	0	0	20	0	2278127	P76344	P76344	54	73	zinT	Metal-binding protein ZinT	yes	yes	2	7.1285e-47	164.81					1
YDYDGYK	GIVEFHRNNETTSCKYDYDGYKILTYKSGK	NNETTSCKYDYDGYKILTYKSGKKGVRYLF	K	Y	D	Y	K	I	0	0	0	2	0	0	0	1	0	0	0	1	0	0	0	0	0	0	3	0	0	0	7	0	92237086	P76344	P76344	128	134	zinT	Metal-binding protein ZinT	yes	yes	2	0.032363	51787					1
YIQFSDHIIAPR	RYLFECKDPESKAPKYIQFSDHIIAPRKSS	APKYIQFSDHIIAPRKSSHFHIFMGNDSQQ	K	Y	I	P	R	K	1	1	0	1	0	1	0	0	1	3	0	0	0	1	1	1	0	0	1	0	0	0	12	0	14587619	P76344	P76344	161	172	zinT	Metal-binding protein ZinT	yes	yes	2;3	4.1576e-15	155.42					2
FVEAEGFSVVR	KPGINLREIGAAIQKFVEAEGFSVVREYCG	AIQKFVEAEGFSVVREYCGHGIGRGFHEEP	K	F	V	V	R	E	1	1	0	0	0	0	2	1	0	0	0	0	0	2	0	1	0	0	0	3	0	0	11	0	12386295	P0AE18	P0AE18	156	166	map	Methionine aminopeptidase	yes	yes	2	0.0086447	98033				1
GFHEEPQVLHYDSR	GFSVVREYCGHGIGRGFHEEPQVLHYDSRE	RGFHEEPQVLHYDSRETNVVLKPGMTFTIE	R	G	F	S	R	E	0	1	0	1	0	1	2	1	2	0	1	0	0	1	1	1	0	0	1	1	0	0	14	0	17127907	P0AE18	P0AE18	176	189	map	Methionine aminopeptidase	yes	yes	4	0.0067458	39746				1
KDDTIPAIISHDE	TIVVTDNGCEILTLRKDDTIPAIISHDE__	LRKDDTIPAIISHDE_______________	R	K	D	D	E	-	1	0	0	3	0	0	1	0	1	3	0	1	0	0	1	1	1	0	0	0	0	0	13	1	14527096	P0AE18	P0AE18	252	264	map	Methionine aminopeptidase	yes	yes	2	0.0012354	77379				1
SVVSGATPVMR	VCGATYSPTELIEPKSVVSGATPVMRDSEH	IEPKSVVSGATPVMRDSEHFFFDLPSFSEM	K	S	V	M	R	D	1	1	0	0	0	0	0	1	0	0	0	0	1	0	1	2	1	0	0	3	0	0	11	0	11025805	P00959	P00959	176	186	metG	Methionine--tRNA ligase	yes	yes	2	0.034871	40994	1
VVNLASR	LEDFVQRVNADIVNKVVNLASRNAGFINKR	VNADIVNKVVNLASRNAGFINKRFDGVLAS	K	V	V	S	R	N	1	1	1	0	0	0	0	0	0	0	1	0	0	0	0	1	0	0	0	2	0	0	7	0	75744464	P00959	P00959	390	396	metG	Methionine--tRNA ligase	yes	yes	2	0.011792	69998	1
AMSAQDLLNSR	DGILNLLSLQPAGKKAMSAQDLLNSRREWF	AGKKAMSAQDLLNSRREWFVPGNRLV____	K	A	M	S	R	R	2	1	1	1	0	1	0	0	0	0	2	0	1	0	0	2	0	0	0	0	0	0	11	0	1204587	P23882	P23882	294	304	fmt	Methionyl-tRNA formyltransferase	yes	yes	2	0.0051884	45997					1
ASVIDTATNAAPGTILEANK	MSWLEIEGQPVKVWKASVIDTATNAAPGTI	TATNAAPGTILEANKQGIQVATGDGILNLL	K	A	S	N	K	Q	5	0	2	1	0	0	1	1	0	2	1	1	0	0	1	1	3	0	0	1	0	0	20	0	19560164	P23882	P23882	251	270	fmt	Methionyl-tRNA formyltransferase	yes	yes	2	2.8768e-17	96734				1	1
AVLEMPR	ADVMVVVAYGLILPKAVLEMPRLGCINVHG	AYGLILPKAVLEMPRLGCINVHGSLLPRWR	K	A	V	P	R	L	1	1	0	0	0	0	1	0	0	0	1	0	1	0	1	0	0	0	0	1	0	0	7	0	81443711	P23882	P23882	98	104	fmt	Methionyl-tRNA formyltransferase	yes	yes	2	0.010261	57463					1
GAAPIQR	LGCINVHGSLLPRWRGAAPIQRSLWAGDAE	GSLLPRWRGAAPIQRSLWAGDAETGVTIMQ	R	G	A	Q	R	S	2	1	0	0	0	1	0	1	0	1	0	0	0	0	1	0	0	0	0	0	0	0	7	0	71140277	P23882	P23882	120	126	fmt	Methionyl-tRNA formyltransferase	yes	yes	2	0.0040171	98.03				1	1
IIFAGTPDFAAR	______________________________	SLRIIFAGTPDFAARHLDALLSSGHNVVGV	R	I	I	A	R	H	3	1	0	1	0	0	0	1	0	2	0	0	0	2	1	0	1	0	0	0	0	0	12	0	12776768	P23882	P23882	7	18	fmt	Methionyl-tRNA formyltransferase	yes	yes	2	0.00043156	62823			1	1
LSDEVTDSPMVDK	FLGDWSVYGTARYTRLSDEVTDSPMVDKSW	TRLSDEVTDSPMVDKSWTGLISTGITYKF_	R	L	S	D	K	S	0	0	0	3	0	0	1	0	0	0	1	1	1	0	1	2	1	0	0	2	0	0	13	0	14346548	P0A908	P0A908	222	234	mipA	MltA-interacting protein	yes	yes	2	2.4564e-07	94616					2
FEYWAMPHKDEK	GFEFEVATISGLMTKFEYWAMPHKDEKVMP	MTKFEYWAMPHKDEKVMPFFEQHKSLFRNP	K	F	E	E	K	V	1	0	0	1	0	0	2	0	1	0	0	2	1	1	1	0	0	1	1	0	0	0	12	1	15797129	P31658	P31658	104	115	hchA	Molecular chaperone Hsp31 and glyoxalase 3	yes	yes	2;3;4	0.011675	84687				5
ILVIAADER	LDGVDYPKPYRGKHKILVIAADERYLPTDN	YRGKHKILVIAADERYLPTDNGKLFSTGNH	K	I	L	E	R	Y	2	1	0	1	0	0	1	0	0	2	1	0	0	0	0	0	0	0	0	1	0	0	9	0	99857605	P31658	P31658	51	59	hchA	Molecular chaperone Hsp31 and glyoxalase 3	yes	yes	2	0.00093483	106.36				1
KLLTGDSPFAANALGK	NIINDDITGRVHKDRKLLTGDSPFAANALG	LLTGDSPFAANALGKLAAQEMLAAYAG___	R	K	L	G	K	L	3	0	1	1	0	0	0	2	0	0	3	2	0	1	1	1	1	0	0	0	0	0	16	1	16018777	P31658	P31658	256	271	hchA	Molecular chaperone Hsp31 and glyoxalase 3	yes	yes	2;3	0.0095535	76522				2
LAAQEMLAAYAG	LLTGDSPFAANALGKLAAQEMLAAYAG___	LGKLAAQEMLAAYAG_______________	K	L	A	A	G	-	5	0	0	0	0	1	1	1	0	0	2	0	1	0	0	0	0	0	1	0	0	0	12	0	12075907	P31658	P31658	272	283	hchA	Molecular chaperone Hsp31 and glyoxalase 3	yes	yes	2	0.00020496	64485				1
LLTGDSPFAANALGK	IINDDITGRVHKDRKLLTGDSPFAANALGK	LLTGDSPFAANALGKLAAQEMLAAYAG___	K	L	L	G	K	L	3	0	1	1	0	0	0	2	0	0	3	1	0	1	1	1	1	0	0	0	0	0	15	0	14737827	P31658	P31658	257	271	hchA	Molecular chaperone Hsp31 and glyoxalase 3	yes	yes	2	3.1615e-17	112.83				1
MGMNIINDDITGR	MPGHLTWYFGEELKKMGMNIINDDITGRVH	KKMGMNIINDDITGRVHKDRKLLTGDSPFA	K	M	G	G	R	V	0	1	2	2	0	0	0	2	0	3	0	0	2	0	0	0	1	0	0	0	0	0	13	0	14486752	P31658	P31658	238	250	hchA	Molecular chaperone Hsp31 and glyoxalase 3	yes	yes	2	1.6911e-36	176.95				6
NPQVDIAEDNAFFPSEYSLSQYTSPVSDLDGVDYPKPYR	______________________________	PVSDLDGVDYPKPYRGKHKILVIAADERYL	K	N	P	Y	R	G	2	1	2	5	0	2	2	1	0	1	2	1	0	2	5	5	1	0	4	3	0	0	39	1	44230445	P31658	P31658	8	46	hchA	Molecular chaperone Hsp31 and glyoxalase 3	yes	yes	3	1.6153e-170	209.1				1
VMPFFEQHK	MTKFEYWAMPHKDEKVMPFFEQHKSLFRNP	PHKDEKVMPFFEQHKSLFRNPKKLADVVAS	K	V	M	H	K	S	0	0	0	0	0	1	1	0	1	0	0	1	1	2	1	0	0	0	0	1	0	0	9	0	11615641	P31658	P31658	116	124	hchA	Molecular chaperone Hsp31 and glyoxalase 3	yes	yes	3	0.0057204	44318				1
YLPTDNGK	YRGKHKILVIAADERYLPTDNGKLFSTGNH	VIAADERYLPTDNGKLFSTGNHPIETLLPL	R	Y	L	G	K	L	0	0	1	1	0	0	0	1	0	0	1	1	0	0	1	0	1	0	1	0	0	0	8	0	9064447	P31658	P31658	60	67	hchA	Molecular chaperone Hsp31 and glyoxalase 3	yes	yes	2	0.0062243	70912				1
AGQGDEQAQQLIHR	QGELAGADAKTIFTRAGQGDEQAQQLIHRS	RAGQGDEQAQQLIHRSARTLARLIADIKAT	R	A	G	H	R	S	2	1	0	1	0	4	1	2	1	1	1	0	0	0	0	0	0	0	0	0	0	0	14	0	15497597	P45425	P45425	203	216	nanK	N-acetylmannosamine kinase	yes	yes	2;3	1.1385e-07	94191				2	2
DALSALVSPLQAHAQR	RELPTPASQTPEALRDALSALVSPLQAHAQ	ALSALVSPLQAHAQRVAIASTGIIRDGSLL	R	D	A	Q	R	V	4	1	0	1	0	2	0	0	1	0	3	0	0	0	1	2	0	0	0	1	0	0	16	0	16759006	P45425	P45425	43	58	nanK	N-acetylmannosamine kinase	yes	yes	2;3	1.3375e-81	215.5					2
DGSLLALNPHNLGGLLHFPLVK	AHAQRVAIASTGIIRDGSLLALNPHNLGGL	NPHNLGGLLHFPLVKTLEQLTNLPTIAIND	R	D	G	V	K	T	1	0	2	1	0	0	0	3	2	0	7	1	0	1	2	1	0	0	0	1	0	0	22	0	23243005	P45425	P45425	69	90	nanK	N-acetylmannosamine kinase	yes	yes	3	4.1463e-51	152.71					1
ELPTPASQTPEALR	AAALIGADGQIRDRRELPTPASQTPEALRD	RELPTPASQTPEALRDALSALVSPLQAHAQ	R	E	L	L	R	D	2	1	0	0	0	1	2	0	0	0	2	0	0	0	3	1	2	0	0	0	0	0	14	0	15087835	P45425	P45425	29	42	nanK	N-acetylmannosamine kinase	yes	yes	2	0.0042768	77.64				1	1
GIAAAAQGELAGADAK	GCGRTGCVEAIASGRGIAAAAQGELAGADA	IAAAAQGELAGADAKTIFTRAGQGDEQAQQ	R	G	I	A	K	T	7	0	0	1	0	1	1	3	0	1	1	1	0	0	0	0	0	0	0	0	0	0	16	0	1412726	P45425	P45425	182	197	nanK	N-acetylmannosamine kinase	yes	yes	2;3	1.1303e-07	94767				1	3
HDAGLLGAALLAQGEKL	EPAAFHVDLLAAHYRHDAGLLGAALLAQGE	AGLLGAALLAQGEKL_______________	R	H	D	K	L	-	4	0	0	1	0	1	1	3	1	0	5	1	0	0	0	0	0	0	0	0	0	0	17	1	16759257	P45425	P45425	275	291	nanK	N-acetylmannosamine kinase	yes	yes	3	3.6229e-15	111.22					1
LAAALIGADGQIR	______________________________	TKLAAALIGADGQIRDRRELPTPASQTPEA	K	L	A	I	R	D	4	1	0	1	0	1	0	2	0	2	2	0	0	0	0	0	0	0	0	0	0	0	13	0	12677248	P45425	P45425	13	25	nanK	N-acetylmannosamine kinase	yes	yes	2	1.0276e-27	165.83				1	2
TTLAIDIGGTK	______________________________	______________________________	M	T	T	T	K	L	1	0	0	1	0	0	0	2	0	2	1	1	0	0	0	0	3	0	0	0	0	0	11	0	10886077	P45425	P45425	2	12	nanK	N-acetylmannosamine kinase	yes	yes	2	0.38542	68893				1	1
VAIASTGIIR	ALSALVSPLQAHAQRVAIASTGIIRDGSLL	AHAQRVAIASTGIIRDGSLLALNPHNLGGL	R	V	A	I	R	D	2	1	0	0	0	0	0	1	0	3	0	0	0	0	0	1	1	0	0	1	0	0	10	0	99960768	P45425	P45425	59	68	nanK	N-acetylmannosamine kinase	yes	yes	2	0.0001645	79474				1	1
AAGASVFALSNR	DLFMSIHADGFTNPKAAGASVFALSNRGAS	NPKAAGASVFALSNRGASSAMAKYLSEREN	K	A	A	N	R	G	4	1	1	0	0	0	0	1	0	0	1	0	0	1	0	2	0	0	0	1	0	0	12	0	11626095	P36548	P36548	142	153	amiA	N-acetylmuramoyl-L-alanine amidase AmiA	yes	yes	2	0.00080453	112.71					1
HGADLFMSIHADGFTNPK	DTFIPLYDRVEIAHKHGADLFMSIHADGFT	DLFMSIHADGFTNPKAAGASVFALSNRGAS	K	H	G	P	K	A	2	0	1	2	0	0	0	2	2	1	1	1	1	2	1	1	1	0	0	0	0	0	18	0	19569152	P36548	P36548	124	141	amiA	N-acetylmuramoyl-L-alanine amidase AmiA	yes	yes	3	0.00016901	58671					1
HVVLAIAK	GIDTGAIGRNGSKEKHVVLAIAKNVRSILR	RNGSKEKHVVLAIAKNVRSILRNHGIDARL	K	H	V	A	K	N	2	0	0	0	0	0	0	0	1	1	1	1	0	0	0	0	0	0	0	2	0	0	8	0	84954362	P36548	P36548	82	89	amiA	N-acetylmuramoyl-L-alanine amidase AmiA	yes	yes	2	0.0017416	89703					1
NSLTLGSHILK	LQQVLFDLVQTDTIKNSLTLGSHILKKIKP	DTIKNSLTLGSHILKKIKPVHKLHSRNTEQ	K	N	S	L	K	K	0	0	1	0	0	0	0	1	1	1	3	1	0	0	0	2	1	0	0	0	0	0	11	0	11816768	P36548	P36548	200	210	amiA	N-acetylmuramoyl-L-alanine amidase AmiA	yes	yes	2	0.010572	46001					1
NTEQAAFVVLK	HILKKIKPVHKLHSRNTEQAAFVVLKSPSV	LHSRNTEQAAFVVLKSPSVPSVLVETSFIT	R	N	T	L	K	S	2	0	1	0	0	1	1	0	0	0	1	1	0	1	0	0	1	0	0	2	0	0	11	0	12186608	P36548	P36548	222	232	amiA	N-acetylmuramoyl-L-alanine amidase AmiA	yes	yes	2	0.0090009	47574					1
SGDTFIPLYDR	RSILRNHGIDARLTRSGDTFIPLYDRVEIA	RLTRSGDTFIPLYDRVEIAHKHGADLFMSI	R	S	G	D	R	V	0	1	0	2	0	0	0	1	0	1	1	0	0	1	1	1	1	0	1	0	0	0	11	0	12826194	P36548	P36548	107	117	amiA	N-acetylmuramoyl-L-alanine amidase AmiA	yes	yes	2	0.0079657	99653					1
SPSVPSVLVETSFITNPEEER	LHSRNTEQAAFVVLKSPSVPSVLVETSFIT	VLVETSFITNPEEERLLGTAAFRQKIATAI	K	S	P	E	R	L	0	1	1	0	0	0	4	0	0	1	1	0	0	1	3	4	2	0	0	3	0	0	21	0	23161485	P36548	P36548	233	253	amiA	N-acetylmuramoyl-L-alanine amidase AmiA	yes	yes	2	4.3388e-51	160.65					1
EQVLEIVAEEAK	GGSTGEAFVQSLSEREQVLEIVAEEAKGKI	SEREQVLEIVAEEAKGKIKLIAHVGCVSTA	R	E	Q	A	K	G	2	0	0	0	0	1	4	0	0	1	1	1	0	0	0	0	0	0	0	2	0	0	12	0	13567137	P0A6L4	P0A6L4	60	71	nanA	N-acetylneuraminate lyase	yes	yes	2	0.0014001	84658				1
KPFGPVDEK	TVLHYMDVVSVPLCRKPFGPVDEKYLPELK	SVPLCRKPFGPVDEKYLPELKALAQQLMQE	R	K	P	E	K	Y	0	0	0	1	0	0	1	1	0	0	0	2	0	1	2	0	0	0	0	1	0	0	9	1	10155338	P0A6L4	P0A6L4	272	280	nanA	N-acetylneuraminate lyase	yes	yes	2	0.023074	43651				1
CIGIVGHPR	______________________________	MNNHFKCIGIVGHPRHPTALTTHEMLYRWL	K	C	I	P	R	H	0	1	0	0	1	0	0	2	1	2	0	0	0	0	1	0	0	0	0	1	0	0	9	0	95051201	P0A7B3	P0A7B3	7	15	nadK	NAD kinase	yes	yes	2	0.027348	62717				1
DYSYFNTLSTK	LIRRCDYHLNLIHPKDYSYFNTLSTKLGWS	IHPKDYSYFNTLSTKLGWSKKLF_______	K	D	Y	T	K	L	0	0	1	1	0	0	0	0	0	0	1	1	0	1	0	2	2	0	2	0	0	0	11	0	13376139	P0A7B3	P0A7B3	274	284	nadK	NAD kinase	yes	yes	2	1.1385e-05	114.5				1
GNLGFLTDLDPDNAQQQLADVLEGHYISEK	RTLARYDIKVIGINRGNLGFLTDLDPDNAQ	QQLADVLEGHYISEKRFLLEAQVCQQDCQK	R	G	N	E	K	R	2	0	2	4	0	3	2	3	1	1	5	1	0	1	1	1	1	0	1	1	0	0	30	0	32995946	P0A7B3	P0A7B3	96	125	nadK	NAD kinase	yes	yes	3	1.8281e-120	195.73				1
GYEVIVEQQIAHELQLK	ALTTHEMLYRWLCTKGYEVIVEQQIAHELQ	EVIVEQQIAHELQLKNVKTGTLAEIGQLAD	K	G	Y	L	K	N	1	0	0	0	0	3	3	1	1	2	2	1	0	0	0	0	0	0	1	2	0	0	17	0	19960629	P0A7B3	P0A7B3	34	50	nadK	NAD kinase	yes	yes	2;3	3.6861e-111	232.8				2
HPTALTTHEMLYR	MNNHFKCIGIVGHPRHPTALTTHEMLYRWL	PRHPTALTTHEMLYRWLCTKGYEVIVEQQI	R	H	P	Y	R	W	1	1	0	0	0	0	1	0	2	0	2	0	1	0	1	0	3	0	1	0	0	0	13	0	15687769	P0A7B3	P0A7B3	16	28	nadK	NAD kinase	yes	yes	3	0.00034961	78744				2
ISTAINEVVLHPGK	FLLEAQVCQQDCQKRISTAINEVVLHPGKV	RISTAINEVVLHPGKVAHMIEFEVYIDEIF	R	I	S	G	K	V	1	0	1	0	0	0	1	1	1	2	1	1	0	0	1	1	1	0	0	2	0	0	14	0	1476.83	P0A7B3	P0A7B3	142	155	nadK	NAD kinase	yes	yes	2;3	2.34E-12	115.18				2
PLVINSSSTIR	AITLVPMFPHTLSARPLVINSSSTIRLRFS	LSARPLVINSSSTIRLRFSHRRNDLEISCD	R	P	L	I	R	L	0	1	1	0	0	0	0	0	0	2	1	0	0	0	1	3	1	0	0	1	0	0	11	0	11856717	P0A7B3	P0A7B3	220	230	nadK	NAD kinase	yes	yes	2	0.00030754	64.04				2
RISTAINEVVLHPGK	RFLLEAQVCQQDCQKRISTAINEVVLHPGK	RISTAINEVVLHPGKVAHMIEFEVYIDEIF	K	R	I	G	K	V	1	1	1	0	0	0	1	1	1	2	1	1	0	0	1	1	1	0	0	2	0	0	15	1	16329311	P0A7B3	P0A7B3	141	155	nadK	NAD kinase	yes	yes	3	0.33161	68944				1
SDGLIISTPTGSTAYSLSAGGPILTPSLDAITLVPMFPHTLSAR	EFEVYIDEIFAFSQRSDGLIISTPTGSTAY	AITLVPMFPHTLSARPLVINSSSTIRLRFS	R	S	D	A	R	P	4	1	0	2	0	0	0	4	1	4	6	0	1	1	5	7	6	0	1	1	0	0	44	0	44253142	P0A7B3	P0A7B3	176	219	nadK	NAD kinase	yes	yes	3	2.7501e-06	51829				1
TGTLAEIGQLADLAVVVGGDGNMLGAAR	VEQQIAHELQLKNVKTGTLAEIGQLADLAV	AVVVGGDGNMLGAARTLARYDIKVIGINRG	K	T	G	A	R	T	5	1	1	2	0	1	1	6	0	1	4	0	1	0	0	0	2	0	0	3	0	0	28	0	26683854	P0A7B3	P0A7B3	54	81	nadK	NAD kinase	yes	yes	2;3	2.6975e-134	226.65				4
AIVEAAHEFGR	SLDALSSMANIAGYRAIVEAAHEFGRFFTG	AGYRAIVEAAHEFGRFFTGQITAAGKVPPA	R	A	I	G	R	F	3	1	0	0	0	0	2	1	1	1	0	0	0	1	0	0	0	0	0	1	0	0	11	0	11986095	P07001	P07001	141	151	pntA	NAD(P) transhydrogenase subunit alpha	yes	yes	2	0.00049095	62823			1
NIQDTNETLFYR	YQGFKTEIDKHIYLRNIQDTNETLFYRLVN	YLRNIQDTNETLFYRLVNNHLDEMMPVIYT	R	N	I	Y	R	L	0	1	2	1	0	1	1	0	0	1	1	0	0	1	0	0	2	0	1	0	0	0	12	0	15127209	P26616	P26616	79	90	maeA	NAD-dependent malic enzyme	yes	yes	2	0.00095588	58978			1
VIVVTDGER	NMDDILQNVPNHNIKVIVVTDGERILGLGD	PNHNIKVIVVTDGERILGLGDQGIGGMGIP	K	V	I	E	R	I	0	1	0	1	0	0	1	1	0	1	0	0	0	0	0	0	1	0	0	3	0	0	9	0	98653966	P26616	P26616	149	157	maeA	NAD-dependent malic enzyme	yes	yes	2	0.012295	69825			1
LHGAHTVELNLEPSQVGNEFAEK	SGHVYPAAGFVHEAKLHGAHTVELNLEPSQ	LNLEPSQVGNEFAEKYYGPASQVVPEFVEK	K	L	H	E	K	Y	2	0	2	0	0	1	4	2	2	0	3	1	0	1	1	1	1	0	0	2	0	0	23	0	25182452	P75960-2;P75960	P75960-2	194	216	cobB	NAD-dependent protein deacylase	yes	no	4	0.019943	26318					1
LQDALGDR	QPEIQPNAAHLALAKLQDALGDRFLLVTQN	AHLALAKLQDALGDRFLLVTQNIDNLHERA	K	L	Q	D	R	F	1	1	0	2	0	1	0	1	0	0	2	0	0	0	0	0	0	0	0	0	0	0	8	0	88645084	P75960-2;P75960	P75960-2	79	86	cobB	NAD-dependent protein deacylase	yes	no	2	0.002968	121.99					1
VLVLTGAGISAESGIR	______________________________	LVLTGAGISAESGIRTFRAADGLWEEHRVE	R	V	L	I	R	T	2	1	0	0	0	0	1	3	0	2	2	0	0	0	0	2	1	0	0	2	0	0	16	0	15418777	P75960-2;P75960	P75960-2	6	21	cobB	NAD-dependent protein deacylase	yes	no	2	1.4012e-05	67997					1
YYGPASQVVPEFVEK	LNLEPSQVGNEFAEKYYGPASQVVPEFVEK	YYGPASQVVPEFVEKLLKGLKAGSIA____	K	Y	Y	E	K	L	1	0	0	0	0	1	2	1	0	0	0	1	0	1	2	1	0	0	2	3	0	0	15	0	17118457	P75960-2;P75960	P75960-2	217	231	cobB	NAD-dependent protein deacylase	yes	no	2	0.0010609	57019					1
DIGGLETNR	LMVWAAGIKAPDFLKDIGGLETNRINQLVV	APDFLKDIGGLETNRINQLVVEPTLQTTRD	K	D	I	N	R	I	0	1	1	1	0	0	1	2	0	1	1	0	0	0	0	0	1	0	0	0	0	0	9	0	97348287	P00393	P00393	284	292	ndh	NADH dehydrogenase	yes	yes	2	0.028754	50.04				1
INQLVVEPTLQTTR	APDFLKDIGGLETNRINQLVVEPTLQTTRD	RINQLVVEPTLQTTRDPDIYAIGDCASCPR	R	I	N	T	R	D	0	1	1	0	0	2	1	0	0	1	2	0	0	0	1	0	3	0	0	2	0	0	14	0	16108992	P00393	P00393	293	306	ndh	NADH dehydrogenase	yes	yes	2	0.00070763	60434				1
ISAAAHNELTK	LVEAGERILPALPPRISAAAHNELTKLGVR	LPPRISAAAHNELTKLGVRVLTQTMVTSAD	R	I	S	T	K	L	3	0	1	0	0	0	1	0	1	1	1	1	0	0	0	1	1	0	0	0	0	0	11	0	11536091	P00393	P00393	228	238	ndh	NADH dehydrogenase	yes	yes	2	0.093844	74841				1
VLTQTMVTSADEGGLHTK	ISAAAHNELTKLGVRVLTQTMVTSADEGGL	QTMVTSADEGGLHTKDGEYIEADLMVWAAG	R	V	L	T	K	D	1	0	0	1	0	1	1	2	1	0	2	1	1	0	0	1	4	0	0	2	0	0	18	0	18869408	P00393	P00393	243	260	ndh	NADH dehydrogenase	yes	yes	3	0.39332	65107				1
ALQIGEWQGEPVWLVQQQR	LPYGEAANFDLVGQRALQIGEWQGEPVWLV	GEWQGEPVWLVQQQRRHDMGSVRQVIDLDV	R	A	L	Q	R	R	1	1	0	0	0	5	2	2	0	1	2	0	0	0	1	0	0	2	0	2	0	0	19	0	22641702	P32664	P32664	43	61	nudC	NADH pyrophosphatase	yes	yes	3	2.8321e-47	170.09					1
DDSILLAQHTR	YYPQIAPCIIVAIRRDDSILLAQHTRHRNG	AIRRDDSILLAQHTRHRNGVHTVLAGFVEV	R	D	D	T	R	H	1	1	0	2	0	1	0	0	1	1	2	0	0	0	0	1	1	0	0	0	0	0	11	0	12676521	P32664	P32664	138	148	nudC	NADH pyrophosphatase	yes	yes	2	9.9486e-11	150.35				1	3
ELLEANWYR	FMAEYDSGDIVIDPKELLEANWYRYDDLPL	IVIDPKELLEANWYRYDDLPLLPPPGTVAR	K	E	L	Y	R	Y	1	1	1	0	0	0	2	0	0	0	2	0	0	0	0	0	0	1	1	0	0	0	9	0	11925877	P32664	P32664	219	227	nudC	NADH pyrophosphatase	yes	yes	2	2.7108e-30	190.88				1	1
EVMEESGIK	GFVEVGETLEQAVAREVMEESGIKVKNLRY	EQAVAREVMEESGIKVKNLRYVTSQPWPFP	R	E	V	I	K	V	0	0	0	0	0	0	3	1	0	1	0	1	1	0	0	1	0	0	0	1	0	0	9	0	10204798	P32664	P32664	174	182	nudC	NADH pyrophosphatase	yes	yes	2	0.00091897	75738				1	3
GELPYGEAANFDLVGQR	GWWVVSHEQKLWLPKGELPYGEAANFDLVG	LPYGEAANFDLVGQRALQIGEWQGEPVWLV	K	G	E	Q	R	A	2	1	1	1	0	1	2	3	0	0	2	0	0	1	1	0	0	0	1	1	0	0	17	0	1834885	P32664	P32664	26	42	nudC	NADH pyrophosphatase	yes	yes	2;3	2.1674e-17	124.12				1	2
GVQLAEFYR	QVIDLDVGLFQLAGRGVQLAEFYRSHKYCG	FQLAGRGVQLAEFYRSHKYCGYCGHEMYPS	R	G	V	Y	R	S	1	1	0	0	0	1	1	1	0	0	1	0	0	1	0	0	0	0	1	1	0	0	9	0	10815556	P32664	P32664	85	93	nudC	NADH pyrophosphatase	yes	yes	2	0.00084456	116.73					1
LDHGWWVVSHEQK	______________________________	EKLDHGWWVVSHEQKLWLPKGELPYGEAAN	K	L	D	Q	K	L	0	0	0	1	0	1	1	1	2	0	1	1	0	0	0	1	0	2	0	2	0	0	13	0	16197845	P32664	P32664	8	20	nudC	NADH pyrophosphatase	yes	yes	2;3;4	9.8327e-08	110.39					4
LIEDTVAMCR	DDLPLLPPPGTVARRLIEDTVAMCRAEYE_	TVARRLIEDTVAMCRAEYE___________	R	L	I	C	R	A	1	1	0	1	1	0	1	0	0	1	1	0	1	0	0	0	1	0	0	1	0	0	10	0	11495522	P32664	P32664	244	253	nudC	NADH pyrophosphatase	yes	yes	2	0.0027713	72547					1
[truncated: 1,413 more rows]
[truncated: 19 more columns]

## Sheet: Protein_Groups
																																							Band 1	Band 2	Band 3	Band 4	Band 5	Band 6
[truncated: 452 more rows]
[truncated: 16 more columns]
