# Supplementary material for: In vitro characterisation of the MS2 RNA polymerase complex reveals host factors that modulate emesviral replicase activity
Source: Commun Biol. 2022 Mar 25;5:264. doi: 10.1038/s42003-022-03178-2 (PMC8956599; doi:10.1038/s42003-022-03178-2)
Supplement: Supplementary file 5 — Supplementary Data 2 [file 42003_2022_3178_MOESM5_ESM.xlsx]

## Sheet: Figure_2B+C
[F30-Bro(-)]UTR(-) + MS2rep in PURE
Fluorescence	PURExpress									PURE 3.0
Time [min]	[F30-Bro(-)]UTR(-) + MS2rep-S1			MS2rep-S1 300 nM			[F30-Bro(-)]UTR(-) 150 nM			[F30-Bro(-)]UTR(-) + MS2rep-S1 (PC)			[F30-Bro(-)]UTR(-) 150 nM (NC)			ΔLD1			ΔLD2			ΔLD3			ΔEF-Tu			ΔS1
1	-407.699	-3548.7	-1149.7	-156.102	-2298.1	-1309.1	-1062.6	-2262.6	-1905.6	-2550.1	-2217.1	-3525.1	-2723.2	-1543.2	-4246.2	-2825.2	-2152.2	-2515.2	-3436.8	-3076.8	-4806.8	-1301.1	-1061.1	-1997.1	-54.8984	133.102	-1335.9	-2565.5	-1846.5	-2185.5
2	267.301	-3302.7	-858.699	-293.102	-2445.1	-1406.1	-1123.6	-2295.6	-1960.6	-2239.1	-1953.1	-3292.1	-2795.2	-1648.2	-4251.2	-2486.2	-1871.2	-2135.2	-3483.8	-3138.8	-4661.8	-1002.1	-892.102	-1579.1	-132.898	119.102	-1005.9	-2292.5	-1686.5	-1914.5
3	1136.3	-2809.7	-412.699	-374.102	-2515.1	-1438.1	-1182.6	-2336.6	-2023.6	-1828.1	-1611.1	-2998.1	-2875.2	-1702.2	-4245.2	-2012.2	-1486.2	-1694.2	-3523.8	-3162.8	-4580.8	-550.102	-606.102	-1134.1	-186.898	160.102	-879.898	-2022.5	-1497.5	-1615.5
4	2182.3	-2181.7	161.301	-414.102	-2538.1	-1474.1	-1215.6	-2364.6	-2067.6	-1336.1	-1189.1	-2623.1	-2916.2	-1740.2	-4170.2	-1447.2	-948.199	-1148.2	-3549.8	-3191.8	-4505.8	46.8984	-243.102	-582.102	-187.898	190.102	-699.898	-1753.5	-1307.5	-1380.5
5	3308.3	-1500.7	817.301	-422.102	-2557.1	-1495.1	-1247.6	-2388.6	-2080.6	-835.102	-720.102	-2278.1	-2950.2	-1784.2	-4126.2	-845.199	-374.199	-516.199	-3572.8	-3214.8	-4496.8	658.898	179.898	51.8984	-172.898	231.102	-502.898	-1509.5	-1122.5	-1145.5
6	4490.3	-759.699	1509.3	-475.102	-2574.1	-1517.1	-1275.6	-2391.6	-2119.6	-347.102	-261.102	-1955.1	-2967.2	-1784.2	-4074.2	-254.199	219.801	150.801	-3568.8	-3245.8	-4478.8	1265.9	638.898	662.898	-138.898	353.102	-348.898	-1295.5	-1004.5	-909.5
7	5621.3	42.3008	2194.3	-471.102	-2571.1	-1518.1	-1291.6	-2414.6	-2103.6	125.898	200.898	-1637.1	-3030.2	-1814.2	-4039.2	297.801	834.801	803.801	-3597.8	-3247.8	-4471.8	1872.9	1068.9	1288.9	-130.898	408.102	-295.898	-1112.5	-831.5	-676.5
8	6809.3	845.301	2912.3	-487.102	-2609.1	-1540.1	-1319.6	-2407.6	-2146.6	545.898	660.898	-1316.1	-3003.2	-1827.2	-4038.2	836.801	1448.8	1460.8	-3604.8	-3264.8	-4455.8	2453.9	1521.9	1896.9	-103.898	455.102	-262.898	-967.5	-730.5	-474.5
9	7938.3	1665.3	3588.3	-491.102	-2581.1	-1538.1	-1328.6	-2423.6	-2152.6	952.898	1053.9	-1020.1	-3020.2	-1822.2	-4024.2	1304.8	2031.8	2106.8	-3619.8	-3265.8	-4438.8	2975.9	1967.9	2480.9	-73.8984	519.102	-210.898	-865.5	-618.5	-271.5
10	9042.3	2485.3	4266.3	-508.102	-2595.1	-1519.1	-1336.6	-2430.6	-2174.6	1299.9	1424.9	-751.102	-3032.2	-1843.2	-4009.2	1791.8	2570.8	2682.8	-3637.8	-3280.8	-4411.8	3461.9	2397.9	3008.9	-47.8984	581.102	-178.898	-792.5	-526.5	-94.5
11	10109.3	3301.3	4954.3	-526.102	-2581.1	-1547.1	-1337.6	-2447.6	-2167.6	1600.9	1751.9	-498.102	-3045.2	-1840.2	-3975.2	2179.8	3049.8	3239.8	-3639.8	-3284.8	-4386.8	3908.9	2827.9	3460.9	-11.8984	647.102	-138.898	-714.5	-466.5	41.5
12	11119.3	4091.3	5609.3	-490.102	-2585.1	-1533.1	-1367.6	-2436.6	-2179.6	1868.9	2061.9	-272.102	-3042.2	-1863.2	-3971.2	2577.8	3536.8	3768.8	-3651.8	-3309.8	-4351.8	4320.9	3184.9	3887.9	2.10156	692.102	-104.898	-666.5	-425.5	185.5
13	12118.3	4902.3	6226.3	-548.102	-2548.1	-1545.1	-1367.6	-2441.6	-2174.6	2135.9	2366.9	-40.1016	-3060.2	-1871.2	-3951.2	2879.8	4038.8	4261.8	-3662.8	-3312.8	-4345.8	4704.9	3596.9	4258.9	19.1016	738.102	-49.8984	-615.5	-358.5	293.5
14	13058.3	5705.3	6863.3	-545.102	-2562.1	-1556.1	-1373.6	-2437.6	-2194.6	2334.9	2590.9	177.898	-3041.2	-1857.2	-3933.2	3231.8	4425.8	4662.8	-3658.8	-3317.8	-4318.8	5033.9	3958.9	4546.9	27.1016	796.102	-13.8984	-588.5	-332.5	412.5
15	13987.3	6415.3	7468.3	-553.102	-2506.1	-1543.1	-1385.6	-2448.6	-2206.6	2525.9	2817.9	349.898	-3055.2	-1849.2	-3928.2	3519.8	4845.8	5073.8	-3683.8	-3327.8	-4302.8	5321.9	4278.9	4840.9	39.1016	815.102	6.10156	-582.5	-307.5	507.5
16	14894.3	7068.3	8066.3	-573.102	-2460.1	-1544.1	-1398.6	-2458.6	-2199.6	2703.9	3011.9	537.898	-3080.2	-1888.2	-3902.2	3821.8	5204.8	5454.8	-3688.8	-3323.8	-4284.8	5598.9	4629.9	5124.9	47.1016	866.102	16.1016	-583.5	-309.5	564.5
17	15709.3	7696.3	8641.3	-570.102	-2451.1	-1524.1	-1420.6	-2448.6	-2209.6	2823.9	3206.9	717.898	-3072.2	-1862.2	-3867.2	4095.8	5521.8	5857.8	-3672.8	-3352.8	-4275.8	5829.9	4916.9	5397.9	91.1016	871.102	26.1016	-542.5	-278.5	641.5
18	16534.3	8308.3	9177.3	-555.102	-2428.1	-1562.1	-1422.6	-2450.6	-2211.6	2943.9	3398.9	865.898	-3062.2	-1869.2	-3854.2	4297.8	5854.8	6183.8	-3695.8	-3349.8	-4260.8	6095.9	5243.9	5648.9	97.1016	939.102	52.1016	-520.5	-257.5	673.5
19	17366.3	8918.3	9691.3	-579.102	-2413.1	-1536.1	-1418.6	-2447.6	-2205.6	3058.9	3517.9	1014.9	-3083.2	-1892.2	-3828.2	4550.8	6109.8	6518.8	-3697.8	-3361.8	-4237.8	6297.9	5508.9	5914.9	98.1016	963.102	51.1016	-529.5	-243.5	737.5
20	18169.3	9502.3	10215.3	-575.102	-2370.1	-1535.1	-1422.6	-2456.6	-2219.6	3149.9	3650.9	1142.9	-3092.2	-1874.2	-3803.2	4731.8	6330.8	6754.8	-3692.8	-3363.8	-4224.8	6505.9	5730.9	6099.9	112.102	980.102	79.1016	-508.5	-246.5	763.5
21	18945.3	10053.3	10724.3	-590.102	-2343.1	-1545.1	-1431.6	-2455.6	-2211.6	3230.9	3779.9	1248.9	-3086.2	-1909.2	-3802.2	4952.8	6597.8	7090.8	-3709.8	-3366.8	-4198.8	6657.9	5984.9	6327.9	117.102	987.102	96.1016	-525.5	-241.5	794.5
22	19621.3	10636.3	11202.3	-592.102	-2329.1	-1551.1	-1469.6	-2460.6	-2234.6	3317.9	3901.9	1361.9	-3086.2	-1879.2	-3775.2	5134.8	6772.8	7275.8	-3705.8	-3373.8	-4178.8	6808.9	6229.9	6532.9	109.102	1024.1	83.1016	-506.5	-249.5	799.5
23	20363.3	11188.3	11669.3	-584.102	-2295.1	-1549.1	-1446.6	-2475.6	-2222.6	3382.9	3982.9	1466.9	-3074.2	-1907.2	-3728.2	5288.8	6918.8	7488.8	-3715.8	-3388.8	-4157.8	6991.9	6437.9	6727.9	83.1016	1010.1	98.1016	-531.5	-242.5	804.5
24	21081.3	11755.3	12123.3	-596.102	-2237.1	-1550.1	-1461.6	-2463.6	-2220.6	3414.9	4078.9	1548.9	-3089.2	-1895.2	-3724.2	5436.8	7104.8	7691.8	-3711.8	-3398.8	-4136.8	7128.9	6622.9	6902.9	93.1016	1016.1	119.102	-517.5	-245.5	837.5
25	21754.3	12269.3	12558.3	-592.102	-2211.1	-1547.1	-1460.6	-2467.6	-2233.6	3422.9	4133.9	1649.9	-3074.2	-1918.2	-3719.2	5570.8	7223.8	7853.8	-3731.8	-3379.8	-4125.8	7239.9	6796.9	7062.9	135.102	1031.1	109.102	-543.5	-271.5	816.5
26	22466.3	12829.3	12972.3	-585.102	-2190.1	-1543.1	-1455.6	-2473.6	-2228.6	3443.9	4197.9	1690.9	-3106.2	-1906.2	-3684.2	5665.8	7345.8	8014.8	-3728.8	-3393.8	-4105.8	7341.9	6971.9	7202.9	132.102	1040.1	102.102	-569.5	-266.5	823.5
27	23080.3	13318.3	13398.3	-595.102	-2156.1	-1553.1	-1485.6	-2468.6	-2220.6	3467.9	4239.9	1762.9	-3083.2	-1902.2	-3672.2	5803.8	7418.8	8138.8	-3742.8	-3402.8	-4081.8	7424.9	7069.9	7344.9	127.102	1022.1	115.102	-610.5	-296.5	795.5
28	23697.3	13814.3	13757.3	-574.102	-2106.1	-1544.1	-1474.6	-2466.6	-2242.6	3466.9	4257.9	1796.9	-3073.2	-1903.2	-3639.2	5934.8	7524.8	8249.8	-3724.8	-3400.8	-4065.8	7492.9	7228.9	7498.9	127.102	1050.1	134.102	-654.5	-274.5	789.5
29	24292.3	14339.3	14117.3	-579.102	-2047.1	-1558.1	-1461.6	-2470.6	-2241.6	3444.9	4278.9	1844.9	-3082.2	-1907.2	-3617.2	6004.8	7638.8	8372.8	-3730.8	-3407.8	-4054.8	7582.9	7308.9	7624.9	144.102	1036.1	131.102	-649.5	-306.5	769.5
30	24894.3	14834.3	14490.3	-585.102	-1956.1	-1534.1	-1473.6	-2478.6	-2235.6	3425.9	4302.9	1852.9	-3063.2	-1914.2	-3608.2	6077.8	7684.8	8436.8	-3735.8	-3421.8	-4033.8	7591.9	7420.9	7678.9	136.102	1044.1	126.102	-675.5	-312.5	765.5
ΔFluorescence	PURExpress									PURE 3.0
Time [min]	F30 Bro(-) + MS2rep-S1			MS2rep-S1 300 nM			F30 Bro(-) 150 nM			F30 Bro(-) + MS2rep-S1 (PC)			F30 Bro(-) 150 nM (NC)			ΔLD1			ΔLD2			ΔLD3			ΔEF-Tu			ΔS1
1	0	0	0	0	0	0	0	0	0	0	0	0	0	0	0	0	0	0	0	0	0	0	0	0	0	0	0	0	0	0
2	675	246	291	-137	-147	-97	-61	-33	-55	311	264	233	-72	-105	-5	339	281	380	-47	-62	145	299	169	418	-78	-14	330	273	160	271
3	1544	739	737	-218	-217	-129	-120	-74	-118	722	606	527	-152	-159	1	813	666	821	-87	-86	226	751	455	863	-132	27	456	543	349	570
4	2590	1367	1311	-258	-240	-165	-153	-102	-162	1214	1028	902	-193	-197	76	1378	1204	1367	-113	-115	301	1348	818	1415	-133	57	636	812	539	805
5	3716	2048	1967	-266	-259	-186	-185	-126	-175	1715	1497	1247	-227	-241	120	1980	1778	1999	-136	-138	310	1960	1241	2049	-118	98	833	1056	724	1040
6	4898	2789	2659	-319	-276	-208	-213	-129	-214	2203	1956	1570	-244	-241	172	2571	2372	2666	-132	-169	328	2567	1700	2660	-84	220	987	1270	842	1276
7	6029	3591	3344	-315	-273	-209	-229	-152	-198	2676	2418	1888	-307	-271	207	3123	2987	3319	-161	-171	335	3174	2130	3286	-76	275	1040	1453	1015	1509
8	7217	4394	4062	-331	-311	-231	-257	-145	-241	3096	2878	2209	-280	-284	208	3662	3601	3976	-168	-188	351	3755	2583	3894	-49	322	1073	1598	1116	1711
9	8346	5214	4738	-335	-283	-229	-266	-161	-247	3503	3271	2505	-297	-279	222	4130	4184	4622	-183	-189	368	4277	3029	4478	-19	386	1125	1700	1228	1914
10	9450	6034	5416	-352	-297	-210	-274	-168	-269	3850	3642	2774	-309	-300	237	4617	4723	5198	-201	-204	395	4763	3459	5006	7	448	1157	1773	1320	2091
11	10517	6850	6104	-370	-283	-238	-275	-185	-262	4151	3969	3027	-322	-297	271	5005	5202	5755	-203	-208	420	5210	3889	5458	43	514	1197	1851	1380	2227
12	11527	7640	6759	-334	-287	-224	-305	-174	-274	4419	4279	3253	-319	-320	275	5403	5689	6284	-215	-233	455	5622	4246	5885	57	559	1231	1899	1421	2371
13	12526	8451	7376	-392	-250	-236	-305	-179	-269	4686	4584	3485	-337	-328	295	5705	6191	6777	-226	-236	461	6006	4658	6256	74	605	1286	1950	1488	2479
14	13466	9254	8013	-389	-264	-247	-311	-175	-289	4885	4808	3703	-318	-314	313	6057	6578	7178	-222	-241	488	6335	5020	6544	82	663	1322	1977	1514	2598
15	14395	9964	8618	-397	-208	-234	-323	-186	-301	5076	5035	3875	-332	-306	318	6345	6998	7589	-247	-251	504	6623	5340	6838	94	682	1342	1983	1539	2693
16	15302	10617	9216	-417	-162	-235	-336	-196	-294	5254	5229	4063	-357	-345	344	6647	7357	7970	-252	-247	522	6900	5691	7122	102	733	1352	1982	1537	2750
17	16117	11245	9791	-414	-153	-215	-358	-186	-304	5374	5424	4243	-349	-319	379	6921	7674	8373	-236	-276	531	7131	5978	7395	146	738	1362	2023	1568	2827
18	16942	11857	10327	-399	-130	-253	-360	-188	-306	5494	5616	4391	-339	-326	392	7123	8007	8699	-259	-273	546	7397	6305	7646	152	806	1388	2045	1589	2859
19	17774	12467	10841	-423	-115	-227	-356	-185	-300	5609	5735	4540	-360	-349	418	7376	8262	9034	-261	-285	569	7599	6570	7912	153	830	1387	2036	1603	2923
20	18577	13051	11365	-419	-72	-226	-360	-194	-314	5700	5868	4668	-369	-331	443	7557	8483	9270	-256	-287	582	7807	6792	8097	167	847	1415	2057	1600	2949
21	19353	13602	11874	-434	-45	-236	-369	-193	-306	5781	5997	4774	-363	-366	444	7778	8750	9606	-273	-290	608	7959	7046	8325	172	854	1432	2040	1605	2980
22	20029	14185	12352	-436	-31	-242	-407	-198	-329	5868	6119	4887	-363	-336	471	7960	8925	9791	-269	-297	628	8110	7291	8530	164	891	1419	2059	1597	2985
23	20771	14737	12819	-428	3	-240	-384	-213	-317	5933	6200	4992	-351	-364	518	8114	9071	10004	-279	-312	649	8293	7499	8725	138	877	1434	2034	1604	2990
24	21489	15304	13273	-440	61	-241	-399	-201	-315	5965	6296	5074	-366	-352	522	8262	9257	10207	-275	-322	670	8430	7684	8900	148	883	1455	2048	1601	3023
25	22162	15818	13708	-436	87	-238	-398	-205	-328	5973	6351	5175	-351	-375	527	8396	9376	10369	-295	-303	681	8541	7858	9060	190	898	1445	2022	1575	3002
26	22874	16378	14122	-429	108	-234	-393	-211	-323	5994	6415	5216	-383	-363	562	8491	9498	10530	-292	-317	701	8643	8033	9200	187	907	1438	1996	1580	3009
27	23488	16867	14548	-439	142	-244	-423	-206	-315	6018	6457	5288	-360	-359	574	8629	9571	10654	-306	-326	725	8726	8131	9342	182	889	1451	1955	1550	2981
28	24105	17363	14907	-418	192	-235	-412	-204	-337	6017	6475	5322	-350	-360	607	8760	9677	10765	-288	-324	741	8794	8290	9496	182	917	1470	1911	1572	2975
29	24700	17888	15267	-423	251	-249	-399	-208	-336	5995	6496	5370	-359	-364	629	8830	9791	10888	-294	-331	752	8884	8370	9622	199	903	1467	1916	1540	2955
30	25302	18383	15640	-429	342	-225	-411	-216	-330	5976	6520	5378	-340	-371	638	8903	9837	10952	-299	-345	773	8893	8482	9676	191	911	1462	1890	1534	2951

## Sheet: Figure_3A
[F30-Bro(-)]UTR(-) + MS2rep in PURE
	Fluorescence
Time [min]	NC			LD2			ΔEF-Ts			ΔIF1			ΔIF3			ΔMTF			ΔAlaRS			ΔAsnRS			ΔIleRS			ΔPheRS
1	-1059.7	-1058.7	-1226.7	-746.199	-1194.2	-1159.2	-2536.1	-1521.1	-1277.1	-1731.2	-771.199	-1594.2	-2070.8	-1973.8	-1144.8	-1802.8	-1357.8	-1081.8	-931.102	-945.102	-736.102	-6.89844	826.102	1179.1	-1387.5	-1864.5	-1319.5	-2621.4	-1686.4	-1874.4
2	-1143.7	-1144.7	-1325.7	-702.199	-1127.2	-1161.2	-2594.1	-1561.1	-1355.1	-1830.2	-806.199	-1606.2	-2027.8	-1783.8	-1022.8	-1766.8	-1291.8	-1071.8	-948.102	-964.102	-770.102	11.1016	798.102	1156.1	-1301.5	-1779.5	-1289.5	-2573.4	-1672.4	-1864.4
3	-1171.7	-1203.7	-1363.7	-628.199	-995.199	-1042.2	-2607.1	-1596.1	-1371.1	-1854.2	-773.199	-1607.2	-1928.8	-1537.8	-838.801	-1655.8	-1192.8	-1010.8	-922.102	-919.102	-751.102	58.1016	828.102	1196.1	-1185.5	-1601.5	-1203.5	-2468.4	-1625.4	-1810.4
4	-1207.7	-1239.7	-1411.7	-545.199	-891.199	-932.199	-2620.1	-1608.1	-1354.1	-1858.2	-726.199	-1586.2	-1737.8	-1243.8	-591.801	-1544.8	-1014.8	-969.801	-859.102	-829.102	-711.102	176.102	848.102	1284.1	-1030.5	-1424.5	-1105.5	-2379.4	-1538.4	-1736.4
5	-1223.7	-1260.7	-1413.7	-422.199	-769.199	-828.199	-2620.1	-1578.1	-1374.1	-1849.2	-684.199	-1555.2	-1561.8	-954.801	-345.801	-1434.8	-849.801	-860.801	-774.102	-695.102	-653.102	317.102	927.102	1368.1	-839.5	-1230.5	-975.5	-2247.4	-1443.4	-1668.4
6	-1231.7	-1299.7	-1423.7	-289.199	-627.199	-694.199	-2622.1	-1590.1	-1357.1	-1821.2	-615.199	-1524.2	-1347.8	-675.801	-88.8008	-1310.8	-721.801	-775.801	-707.102	-589.102	-619.102	441.102	1023.1	1455.1	-667.5	-1001.5	-863.5	-2127.4	-1350.4	-1588.4
7	-1215.7	-1327.7	-1455.7	-185.199	-490.199	-529.199	-2612.1	-1580.1	-1368.1	-1772.2	-559.199	-1503.2	-1136.8	-394.801	156.199	-1206.8	-580.801	-707.801	-619.102	-476.102	-544.102	534.102	1100.1	1504.1	-531.5	-821.5	-742.5	-2043.4	-1251.4	-1497.4
8	-1254.7	-1313.7	-1477.7	-102.199	-378.199	-463.199	-2603.1	-1589.1	-1370.1	-1769.2	-514.199	-1482.2	-920.801	-166.801	409.199	-1145.8	-437.801	-653.801	-546.102	-376.102	-525.102	655.102	1174.1	1587.1	-378.5	-676.5	-662.5	-1945.4	-1158.4	-1437.4
9	-1258.7	-1319.7	-1470.7	6.80078	-285.199	-357.199	-2605.1	-1565.1	-1343.1	-1731.2	-487.199	-1450.2	-709.801	82.1992	613.199	-1051.8	-317.801	-575.801	-476.102	-276.102	-472.102	773.102	1218.1	1653.1	-233.5	-512.5	-554.5	-1865.4	-1093.4	-1375.4
10	-1280.7	-1338.7	-1486.7	74.8008	-225.199	-259.199	-2584.1	-1556.1	-1357.1	-1719.2	-456.199	-1414.2	-507.801	274.199	812.199	-973.801	-238.801	-526.801	-448.102	-249.102	-445.102	840.102	1303.1	1680.1	-124.5	-365.5	-473.5	-1712.4	-1018.4	-1308.4
11	-1256.7	-1369.7	-1497.7	105.801	-146.199	-142.199	-2570.1	-1557.1	-1365.1	-1714.2	-426.199	-1407.2	-289.801	456.199	1032.2	-923.801	-157.801	-496.801	-382.102	-146.102	-395.102	924.102	1326.1	1730.1	18.5	-242.5	-392.5	-1623.4	-981.398	-1260.4
12	-1279.7	-1370.7	-1504.7	207.801	-60.1992	-109.199	-2561.1	-1576.1	-1361.1	-1666.2	-398.199	-1397.2	-127.801	644.199	1205.2	-849.801	-41.8008	-439.801	-314.102	-84.1016	-400.102	994.102	1379.1	1815.1	132.5	-145.5	-326.5	-1573.4	-918.398	-1206.4
13	-1288.7	-1363.7	-1509.7	261.801	-20.1992	-61.1992	-2572.1	-1563.1	-1371.1	-1650.2	-368.199	-1378.2	83.1992	827.199	1394.2	-802.801	15.1992	-395.801	-258.102	-37.1016	-364.102	1060.1	1424.1	1853.1	193.5	-41.5	-267.5	-1525.4	-880.398	-1185.4
14	-1286.7	-1385.7	-1516.7	306.801	23.8008	4.80078	-2557.1	-1566.1	-1369.1	-1635.2	-342.199	-1365.2	251.199	966.199	1546.2	-752.801	48.1992	-385.801	-235.102	11.8984	-313.102	1098.1	1455.1	1885.1	259.5	33.5	-230.5	-1499.4	-831.398	-1139.4
15	-1307.7	-1391.7	-1538.7	366.801	81.8008	56.8008	-2535.1	-1573.1	-1374.1	-1611.2	-360.199	-1366.2	436.199	1112.2	1716.2	-728.801	103.199	-360.801	-213.102	28.8984	-303.102	1155.1	1521.1	1919.1	357.5	115.5	-165.5	-1462.4	-813.398	-1124.4
16	-1292.7	-1385.7	-1535.7	365.801	96.8008	92.8008	-2510.1	-1587.1	-1385.1	-1581.2	-328.199	-1376.2	578.199	1233.2	1862.2	-700.801	128.199	-359.801	-169.102	54.8984	-309.102	1254.1	1534.1	1936.1	423.5	162.5	-138.5	-1459.4	-773.398	-1069.4
17	-1321.7	-1402.7	-1552.7	446.801	170.801	146.801	-2546.1	-1557.1	-1373.1	-1562.2	-297.199	-1379.2	715.199	1358.2	1975.2	-681.801	190.199	-318.801	-141.102	115.898	-303.102	1230.1	1586.1	1952.1	460.5	225.5	-83.5	-1393.4	-725.398	-1053.4
18	-1315.7	-1406.7	-1555.7	459.801	213.801	144.801	-2505.1	-1565.1	-1385.1	-1516.2	-294.199	-1348.2	844.199	1486.2	2096.2	-639.801	192.199	-302.801	-109.102	115.898	-267.102	1267.1	1558.1	1958.1	508.5	271.5	-41.5	-1394.4	-716.398	-1047.4
19	-1316.7	-1406.7	-1566.7	489.801	191.801	195.801	-2494.1	-1566.1	-1391.1	-1504.2	-294.199	-1356.2	975.199	1588.2	2229.2	-633.801	244.199	-301.801	-99.1016	142.898	-270.102	1325.1	1616.1	1992.1	562.5	319.5	-25.5	-1383.4	-720.398	-1018.4
20	-1305.7	-1419.7	-1577.7	492.801	195.801	197.801	-2488.1	-1569.1	-1385.1	-1471.2	-293.199	-1361.2	1098.2	1675.2	2325.2	-592.801	261.199	-278.801	-65.1016	142.898	-275.102	1356.1	1650.1	1974.1	606.5	354.5	-5.5	-1365.4	-696.398	-1011.4
21	-1326.7	-1430.7	-1566.7	544.801	270.801	211.801	-2473.1	-1570.1	-1390.1	-1465.2	-283.199	-1355.2	1189.2	1774.2	2426.2	-586.801	238.199	-277.801	-51.1016	160.898	-255.102	1409.1	1608.1	2008.1	646.5	370.5	16.5	-1357.4	-669.398	-1003.4
22	-1322.7	-1439.7	-1588.7	528.801	265.801	226.801	-2453.1	-1593.1	-1382.1	-1437.2	-275.199	-1352.2	1310.2	1835.2	2526.2	-596.801	287.199	-271.801	-40.1016	161.898	-245.102	1453.1	1633.1	2000.1	662.5	389.5	36.5	-1377.4	-663.398	-973.398
23	-1329.7	-1436.7	-1564.7	558.801	282.801	247.801	-2436.1	-1572.1	-1371.1	-1438.2	-300.199	-1372.2	1410.2	1918.2	2609.2	-583.801	272.199	-268.801	-36.1016	153.898	-258.102	1437.1	1645.1	2028.1	663.5	434.5	68.5	-1352.4	-652.398	-978.398
24	-1334.7	-1452.7	-1582.7	577.801	254.801	240.801	-2417.1	-1592.1	-1395.1	-1445.2	-297.199	-1352.2	1495.2	1987.2	2697.2	-570.801	268.199	-242.801	-21.1016	175.898	-259.102	1443.1	1651.1	2020.1	707.5	421.5	51.5	-1342.4	-648.398	-967.398
25	-1329.7	-1422.7	-1588.7	592.801	312.801	221.801	-2419.1	-1586.1	-1398.1	-1413.2	-284.199	-1362.2	1560.2	2047.2	2770.2	-562.801	278.199	-256.801	-7.10156	181.898	-245.102	1469.1	1662.1	2033.1	707.5	465.5	58.5	-1361.4	-621.398	-973.398
26	-1352.7	-1436.7	-1591.7	596.801	288.801	236.801	-2399.1	-1594.1	-1392.1	-1401.2	-273.199	-1355.2	1638.2	2099.2	2880.2	-578.801	284.199	-257.801	-6.10156	185.898	-253.102	1493.1	1668.1	2055.1	706.5	465.5	67.5	-1359.4	-632.398	-959.398
27	-1335.7	-1447.7	-1605.7	603.801	251.801	243.801	-2403.1	-1572.1	-1375.1	-1396.2	-309.199	-1383.2	1716.2	2144.2	2930.2	-561.801	277.199	-264.801	1.89844	181.898	-258.102	1493.1	1672.1	2030.1	748.5	477.5	88.5	-1379.4	-608.398	-931.398
28	-1331.7	-1461.7	-1596.7	599.801	283.801	224.801	-2371.1	-1588.1	-1395.1	-1416.2	-307.199	-1368.2	1802.2	2195.2	2984.2	-549.801	281.199	-255.801	2.89844	145.898	-247.102	1492.1	1700.1	2022.1	734.5	469.5	86.5	-1369.4	-622.398	-947.398
29	-1352.7	-1449.7	-1608.7	654.801	311.801	266.801	-2382.1	-1592.1	-1400.1	-1380.2	-309.199	-1361.2	1841.2	2225.2	3052.2	-563.801	242.199	-255.801	-5.10156	168.898	-260.102	1484.1	1654.1	2052.1	738.5	479.5	96.5	-1389.4	-629.398	-929.398
30	-1349.7	-1443.7	-1610.7	603.801	337.801	221.801	-2346.1	-1585.1	-1414.1	-1377.2	-322.199	-1375.2	1895.2	2280.2	3121.2	-584.801	246.199	-220.801	-21.1016	158.898	-257.102	1494.1	1640.1	2061.1	733.5	478.5	73.5	-1396.4	-635.398	-953.398
31	-1355.7	-1461.7	-1618.7	659.801	301.801	227.801	-2349.1	-1596.1	-1406.1	-1347.2	-291.199	-1407.2	1965.2	2308.2	3172.2	-582.801	243.199	-243.801	-14.1016	160.898	-265.102	1496.1	1656.1	2044.1	751.5	476.5	109.5	-1400.4	-635.398	-950.398
32	-1333.7	-1449.7	-1624.7	616.801	308.801	190.801	-2351.1	-1610.1	-1409.1	-1318.2	-300.199	-1379.2	2016.2	2341.2	3203.2	-583.801	222.199	-229.801	-8.10156	124.898	-261.102	1508.1	1669.1	2062.1	743.5	481.5	85.5	-1406.4	-636.398	-910.398
33	-1359.7	-1461.7	-1616.7	628.801	279.801	169.801	-2338.1	-1608.1	-1408.1	-1342.2	-339.199	-1380.2	2076.2	2351.2	3290.2	-578.801	218.199	-268.801	-21.1016	142.898	-247.102	1534.1	1656.1	2036.1	739.5	468.5	103.5	-1418.4	-647.398	-924.398
34	-1347.7	-1484.7	-1612.7	642.801	333.801	167.801	-2321.1	-1604.1	-1406.1	-1288.2	-313.199	-1377.2	2128.2	2392.2	3281.2	-577.801	186.199	-238.801	-17.1016	121.898	-282.102	1522.1	1667.1	2058.1	735.5	449.5	75.5	-1396.4	-628.398	-932.398
35	-1354.7	-1491.7	-1623.7	661.801	296.801	143.801	-2317.1	-1624.1	-1393.1	-1293.2	-300.199	-1380.2	2163.2	2415.2	3312.2	-579.801	192.199	-251.801	-23.1016	112.898	-281.102	1511.1	1635.1	2029.1	711.5	452.5	81.5	-1448.4	-661.398	-919.398
36	-1361.7	-1480.7	-1610.7	655.801	300.801	160.801	-2309.1	-1610.1	-1400.1	-1255.2	-358.199	-1402.2	2187.2	2419.2	3337.2	-593.801	179.199	-273.801	-34.1016	98.8984	-289.102	1530.1	1634.1	2024.1	710.5	440.5	86.5	-1444.4	-657.398	-951.398
37	-1350.7	-1477.7	-1620.7	627.801	307.801	133.801	-2303.1	-1604.1	-1388.1	-1269.2	-349.199	-1383.2	2236.2	2421.2	3398.2	-596.801	172.199	-279.801	-31.1016	94.8984	-271.102	1540.1	1618.1	2010.1	700.5	427.5	54.5	-1455.4	-659.398	-934.398
38	-1358.7	-1464.7	-1642.7	657.801	280.801	142.801	-2282.1	-1625.1	-1404.1	-1234.2	-331.199	-1386.2	2268.2	2442.2	3414.2	-622.801	159.199	-263.801	-42.1016	86.8984	-286.102	1534.1	1625.1	2008.1	679.5	446.5	54.5	-1450.4	-679.398	-924.398
39	-1349.7	-1481.7	-1628.7	606.801	329.801	83.8008	-2309.1	-1618.1	-1402.1	-1237.2	-365.199	-1386.2	2286.2	2439.2	3449.2	-648.801	138.199	-282.801	-52.1016	73.8984	-306.102	1542.1	1617.1	2016.1	674.5	394.5	41.5	-1486.4	-682.398	-928.398
40	-1362.7	-1502.7	-1646.7	614.801	307.801	77.8008	-2269.1	-1611.1	-1404.1	-1218.2	-369.199	-1396.2	2312.2	2446.2	3476.2	-635.801	121.199	-308.801	-43.1016	63.8984	-300.102	1532.1	1601.1	2035.1	650.5	382.5	55.5	-1489.4	-684.398	-936.398
41	-1358.7	-1461.7	-1629.7	608.801	306.801	75.8008	-2270.1	-1614.1	-1414.1	-1209.2	-377.199	-1417.2	2327.2	2459.2	3484.2	-642.801	120.199	-291.801	-66.1016	30.8984	-325.102	1542.1	1610.1	2038.1	660.5	400.5	12.5	-1500.4	-689.398	-948.398
42	-1352.7	-1476.7	-1636.7	635.801	299.801	56.8008	-2274.1	-1622.1	-1398.1	-1200.2	-382.199	-1385.2	2331.2	2455.2	3496.2	-621.801	83.1992	-289.801	-76.1016	19.8984	-310.102	1517.1	1576.1	2014.1	634.5	377.5	30.5	-1513.4	-687.398	-952.398
43	-1362.7	-1485.7	-1638.7	592.801	313.801	78.8008	-2269.1	-1629.1	-1402.1	-1158.2	-360.199	-1396.2	2386.2	2452.2	3531.2	-669.801	82.1992	-306.801	-64.1016	34.8984	-317.102	1534.1	1572.1	2015.1	640.5	355.5	3.5	-1509.4	-693.398	-942.398
44	-1355.7	-1505.7	-1660.7	606.801	286.801	55.8008	-2268.1	-1616.1	-1391.1	-1157.2	-366.199	-1397.2	2375.2	2444.2	3552.2	-660.801	62.1992	-315.801	-81.1016	20.8984	-347.102	1527.1	1567.1	2011.1	611.5	346.5	25.5	-1553.4	-705.398	-962.398
45	-1378.7	-1497.7	-1647.7	586.801	264.801	27.8008	-2272.1	-1630.1	-1411.1	-1173.2	-390.199	-1401.2	2393.2	2425.2	3580.2	-703.801	56.1992	-333.801	-86.1016	3.89844	-335.102	1502.1	1548.1	1980.1	595.5	349.5	-6.5	-1543.4	-723.398	-972.398
46	-1373.7	-1483.7	-1643.7	605.801	267.801	16.8008	-2254.1	-1630.1	-1394.1	-1122.2	-396.199	-1419.2	2404.2	2434.2	3578.2	-706.801	47.1992	-349.801	-98.1016	-32.1016	-336.102	1492.1	1551.1	1969.1	595.5	322.5	0.5	-1566.4	-729.398	-969.398
47	-1353.7	-1474.7	-1645.7	601.801	247.801	-21.1992	-2251.1	-1622.1	-1377.1	-1120.2	-363.199	-1400.2	2428.2	2437.2	3602.2	-714.801	21.1992	-325.801	-105.102	-51.1016	-355.102	1502.1	1558.1	1999.1	577.5	303.5	-5.5	-1565.4	-739.398	-950.398
48	-1359.7	-1483.7	-1641.7	607.801	274.801	-33.1992	-2249.1	-1610.1	-1425.1	-1073.2	-393.199	-1420.2	2419.2	2415.2	3599.2	-723.801	20.1992	-346.801	-126.102	-43.1016	-347.102	1510.1	1549.1	1999.1	582.5	283.5	-36.5	-1561.4	-742.398	-952.398
49	-1361.7	-1474.7	-1630.7	572.801	233.801	-33.1992	-2246.1	-1622.1	-1391.1	-1104.2	-406.199	-1418.2	2426.2	2406.2	3607.2	-725.801	21.1992	-331.801	-125.102	-55.1016	-370.102	1497.1	1542.1	1984.1	531.5	298.5	-25.5	-1599.4	-753.398	-957.398
50	-1359.7	-1486.7	-1655.7	536.801	221.801	-34.1992	-2236.1	-1607.1	-1389.1	-1072.2	-398.199	-1396.2	2439.2	2399.2	3610.2	-763.801	13.1992	-342.801	-128.102	-48.1016	-382.102	1483.1	1529.1	1971.1	554.5	273.5	-31.5	-1588.4	-759.398	-966.398
51	-1352.7	-1497.7	-1628.7	580.801	249.801	-44.1992	-2218.1	-1625.1	-1410.1	-1065.2	-410.199	-1423.2	2455.2	2401.2	3616.2	-737.801	-33.8008	-365.801	-142.102	-74.1016	-392.102	1460.1	1539.1	1972.1	525.5	246.5	-53.5	-1592.4	-781.398	-973.398
52	-1345.7	-1475.7	-1644.7	556.801	218.801	-58.1992	-2233.1	-1598.1	-1417.1	-1069.2	-390.199	-1432.2	2433.2	2374.2	3628.2	-776.801	-33.8008	-377.801	-146.102	-93.1016	-377.102	1497.1	1522.1	1969.1	498.5	239.5	-65.5	-1602.4	-769.398	-992.398
53	-1361.7	-1494.7	-1643.7	553.801	252.801	-85.1992	-2233.1	-1617.1	-1397.1	-1055.2	-395.199	-1413.2	2441.2	2363.2	3623.2	-773.801	-42.8008	-375.801	-159.102	-91.1016	-408.102	1438.1	1514.1	1957.1	472.5	215.5	-77.5	-1618.4	-811.398	-989.398
54	-1356.7	-1485.7	-1637.7	562.801	210.801	-89.1992	-2216.1	-1610.1	-1400.1	-1025.2	-401.199	-1391.2	2475.2	2369.2	3615.2	-767.801	-67.8008	-399.801	-174.102	-82.1016	-410.102	1438.1	1524.1	1968.1	485.5	212.5	-73.5	-1615.4	-813.398	-995.398
55	-1349.7	-1495.7	-1667.7	547.801	222.801	-89.1992	-2219.1	-1610.1	-1412.1	-1025.2	-417.199	-1442.2	2454.2	2321.2	3619.2	-798.801	-72.8008	-392.801	-180.102	-127.102	-429.102	1453.1	1534.1	1940.1	457.5	199.5	-124.5	-1623.4	-818.398	-980.398
56	-1341.7	-1483.7	-1652.7	532.801	192.801	-104.199	-2200.1	-1614.1	-1413.1	-987.199	-410.199	-1406.2	2471.2	2303.2	3590.2	-806.801	-67.8008	-367.801	-201.102	-120.102	-429.102	1450.1	1479.1	1945.1	441.5	173.5	-93.5	-1640.4	-820.398	-980.398
57	-1352.7	-1481.7	-1649.7	510.801	175.801	-134.199	-2208.1	-1596.1	-1395.1	-1009.2	-403.199	-1419.2	2447.2	2295.2	3595.2	-778.801	-99.8008	-402.801	-192.102	-158.102	-425.102	1455.1	1489.1	1952.1	428.5	173.5	-85.5	-1644.4	-822.398	-1013.4
58	-1355.7	-1476.7	-1651.7	504.801	168.801	-141.199	-2219.1	-1600.1	-1409.1	-1005.2	-429.199	-1433.2	2429.2	2265.2	3576.2	-810.801	-103.801	-398.801	-211.102	-154.102	-421.102	1445.1	1480.1	1946.1	390.5	150.5	-123.5	-1653.4	-836.398	-1001.4
59	-1355.7	-1482.7	-1661.7	484.801	156.801	-145.199	-2206.1	-1602.1	-1392.1	-1008.2	-418.199	-1409.2	2417.2	2245.2	3591.2	-809.801	-122.801	-387.801	-233.102	-141.102	-427.102	1420.1	1479.1	1950.1	382.5	153.5	-121.5	-1658.4	-845.398	-988.398
60	-1337.7	-1473.7	-1628.7	502.801	165.801	-142.199	-2214.1	-1601.1	-1395.1	-991.199	-403.199	-1404.2	2411.2	2236.2	3612.2	-828.801	-128.801	-394.801	-227.102	-166.102	-441.102	1413.1	1494.1	1901.1	368.5	117.5	-134.5	-1680.4	-857.398	-1015.4
	ΔFluorescence
Time [min]	NC			LD2			ΔEF-Ts			ΔIF1			ΔIF3			ΔMTF			ΔAlaRS			ΔAsnRS			ΔIleRS			ΔPheRS
1	0	0	0	0	0	0	0	0	0	0	0	0	0	0	0	0	0	0	0	0	0	0	0	0	0	0	0	0	0	0
2	-84	-86	-99	44	67	-2	-58	-40	-78	-99	-35	-12	43	190	122	36	66	10	-17	-19	-34	18	-28	-23	86	85	30	48	14	10
3	-112	-145	-137	118	199	117	-71	-75	-94	-123	-2	-13	142	436	306	147	165	71	9	26	-15	65	2	17	202	263	116	153	61	64
4	-148	-181	-185	201	303	227	-84	-87	-77	-127	45	8	333	730	553	258	343	112	72	116	25	183	22	105	357	440	214	242	148	138
5	-164	-202	-187	324	425	331	-84	-57	-97	-118	87	39	509	1019	799	368	508	221	157	250	83	324	101	189	548	634	344	374	243	206
6	-172	-241	-197	457	567	465	-86	-69	-80	-90	156	70	723	1298	1056	492	636	306	224	356	117	448	197	276	720	863	456	494	336	286
7	-156	-269	-229	561	704	630	-76	-59	-91	-41	212	91	934	1579	1301	596	777	374	312	469	192	541	274	325	856	1043	577	578	435	377
8	-195	-255	-251	644	816	696	-67	-68	-93	-38	257	112	1150	1807	1554	657	920	428	385	569	211	662	348	408	1009	1188	657	676	528	437
9	-199	-261	-244	753	909	802	-69	-44	-66	0	284	144	1361	2056	1758	751	1040	506	455	669	264	780	392	474	1154	1352	765	756	593	499
10	-221	-280	-260	821	969	900	-48	-35	-80	12	315	180	1563	2248	1957	829	1119	555	483	696	291	847	477	501	1263	1499	846	909	668	566
11	-197	-311	-271	852	1048	1017	-34	-36	-88	17	345	187	1781	2430	2177	879	1200	585	549	799	341	931	500	551	1406	1622	927	998	705	614
12	-220	-312	-278	954	1134	1050	-25	-55	-84	65	373	197	1943	2618	2350	953	1316	642	617	861	336	1001	553	636	1520	1719	993	1048	768	668
13	-229	-305	-283	1008	1174	1098	-36	-42	-94	81	403	216	2154	2801	2539	1000	1373	686	673	908	372	1067	598	674	1581	1823	1052	1096	806	689
14	-227	-327	-290	1053	1218	1164	-21	-45	-92	96	429	229	2322	2940	2691	1050	1406	696	696	957	423	1105	629	706	1647	1898	1089	1122	855	735
15	-248	-333	-312	1113	1276	1216	1	-52	-97	120	411	228	2507	3086	2861	1074	1461	721	718	974	433	1162	695	740	1745	1980	1154	1159	873	750
16	-233	-327	-309	1112	1291	1252	26	-66	-108	150	443	218	2649	3207	3007	1102	1486	722	762	1000	427	1261	708	757	1811	2027	1181	1162	913	805
17	-262	-344	-326	1193	1365	1306	-10	-36	-96	169	474	215	2786	3332	3120	1121	1548	763	790	1061	433	1237	760	773	1848	2090	1236	1228	961	821
18	-256	-348	-329	1206	1408	1304	31	-44	-108	215	477	246	2915	3460	3241	1163	1550	779	822	1061	469	1274	732	779	1896	2136	1278	1227	970	827
19	-257	-348	-340	1236	1386	1355	42	-45	-114	227	477	238	3046	3562	3374	1169	1602	780	832	1088	466	1332	790	813	1950	2184	1294	1238	966	856
20	-246	-361	-351	1239	1390	1357	48	-48	-108	260	478	233	3169	3649	3470	1210	1619	803	866	1088	461	1363	824	795	1994	2219	1314	1256	990	863
21	-267	-372	-340	1291	1465	1371	63	-49	-113	266	488	239	3260	3748	3571	1216	1596	804	880	1106	481	1416	782	829	2034	2235	1336	1264	1017	871
22	-263	-381	-362	1275	1460	1386	83	-72	-105	294	496	242	3381	3809	3671	1206	1645	810	891	1107	491	1460	807	821	2050	2254	1356	1244	1023	901
23	-270	-378	-338	1305	1477	1407	100	-51	-94	293	471	222	3481	3892	3754	1219	1630	813	895	1099	478	1444	819	849	2051	2299	1388	1269	1034	896
24	-275	-394	-356	1324	1449	1400	119	-71	-118	286	474	242	3566	3961	3842	1232	1626	839	910	1121	477	1450	825	841	2095	2286	1371	1279	1038	907
25	-270	-364	-362	1339	1507	1381	117	-65	-121	318	487	232	3631	4021	3915	1240	1636	825	924	1127	491	1476	836	854	2095	2330	1378	1260	1065	901
26	-293	-378	-365	1343	1483	1396	137	-73	-115	330	498	239	3709	4073	4025	1224	1642	824	925	1131	483	1500	842	876	2094	2330	1387	1262	1054	915
27	-276	-389	-379	1350	1446	1403	133	-51	-98	335	462	211	3787	4118	4075	1241	1635	817	933	1127	478	1500	846	851	2136	2342	1408	1242	1078	943
28	-272	-403	-370	1346	1478	1384	165	-67	-118	315	464	226	3873	4169	4129	1253	1639	826	934	1091	489	1499	874	843	2122	2334	1406	1252	1064	927
29	-293	-391	-382	1401	1506	1426	154	-71	-123	351	462	233	3912	4199	4197	1239	1600	826	926	1114	476	1491	828	873	2126	2344	1416	1232	1057	945
30	-290	-385	-384	1350	1532	1381	190	-64	-137	354	449	219	3966	4254	4266	1218	1604	861	910	1104	479	1501	814	882	2121	2343	1393	1225	1051	921
31	-296	-403	-392	1406	1496	1387	187	-75	-129	384	480	187	4036	4282	4317	1220	1601	838	917	1106	471	1503	830	865	2139	2341	1429	1221	1051	924
32	-274	-391	-398	1363	1503	1350	185	-89	-132	413	471	215	4087	4315	4348	1219	1580	852	923	1070	475	1515	843	883	2131	2346	1405	1215	1050	964
33	-300	-403	-390	1375	1474	1329	198	-87	-131	389	432	214	4147	4325	4435	1224	1576	813	910	1088	489	1541	830	857	2127	2333	1423	1203	1039	950
34	-288	-426	-386	1389	1528	1327	215	-83	-129	443	458	217	4199	4366	4426	1225	1544	843	914	1067	454	1529	841	879	2123	2314	1395	1225	1058	942
35	-295	-433	-397	1408	1491	1303	219	-103	-116	438	471	214	4234	4389	4457	1223	1550	830	908	1058	455	1518	809	850	2099	2317	1401	1173	1025	955
36	-302	-422	-384	1402	1495	1320	227	-89	-123	476	413	192	4258	4393	4482	1209	1537	808	897	1044	447	1537	808	845	2098	2305	1406	1177	1029	923
37	-291	-419	-394	1374	1502	1293	233	-83	-111	462	422	211	4307	4395	4543	1206	1530	802	900	1040	465	1547	792	831	2088	2292	1374	1166	1027	940
38	-299	-406	-416	1404	1475	1302	254	-104	-127	497	440	208	4339	4416	4559	1180	1517	818	889	1032	450	1541	799	829	2067	2311	1374	1171	1007	950
39	-290	-423	-402	1353	1524	1243	227	-97	-125	494	406	208	4357	4413	4594	1154	1496	799	879	1019	430	1549	791	837	2062	2259	1361	1135	1004	946
40	-303	-444	-420	1361	1502	1237	267	-90	-127	513	402	198	4383	4420	4621	1167	1479	773	888	1009	436	1539	775	856	2038	2247	1375	1132	1002	938
41	-299	-403	-403	1355	1501	1235	266	-93	-137	522	394	177	4398	4433	4629	1160	1478	790	865	976	411	1549	784	859	2048	2265	1332	1121	997	926
42	-293	-418	-410	1382	1494	1216	262	-101	-121	531	389	209	4402	4429	4641	1181	1441	792	855	965	426	1524	750	835	2022	2242	1350	1108	999	922
43	-303	-427	-412	1339	1508	1238	267	-108	-125	573	411	198	4457	4426	4676	1133	1440	775	867	980	419	1541	746	836	2028	2220	1323	1112	993	932
44	-296	-447	-434	1353	1481	1215	268	-95	-114	574	405	197	4446	4418	4697	1142	1420	766	850	966	389	1534	741	832	1999	2211	1345	1068	981	912
45	-319	-439	-421	1333	1459	1187	264	-109	-134	558	381	193	4464	4399	4725	1099	1414	748	845	949	401	1509	722	801	1983	2214	1313	1078	963	902
46	-314	-425	-417	1352	1462	1176	282	-109	-117	609	375	175	4475	4408	4723	1096	1405	732	833	913	400	1499	725	790	1983	2187	1320	1055	957	905
47	-294	-416	-419	1348	1442	1138	285	-101	-100	611	408	194	4499	4411	4747	1088	1379	756	826	894	381	1509	732	820	1965	2168	1314	1056	947	924
48	-300	-425	-415	1354	1469	1126	287	-89	-148	658	378	174	4490	4389	4744	1079	1378	735	805	902	389	1517	723	820	1970	2148	1283	1060	944	922
49	-302	-416	-404	1319	1428	1126	290	-101	-114	627	365	176	4497	4380	4752	1077	1379	750	806	890	366	1504	716	805	1919	2163	1294	1022	933	917
50	-300	-428	-429	1283	1416	1125	300	-86	-112	659	373	198	4510	4373	4755	1039	1371	739	803	897	354	1490	703	792	1942	2138	1288	1033	927	908
51	-293	-439	-402	1327	1444	1115	318	-104	-133	666	361	171	4526	4375	4761	1065	1324	716	789	871	344	1467	713	793	1913	2111	1266	1029	905	901
52	-286	-417	-418	1303	1413	1101	303	-77	-140	662	381	162	4504	4348	4773	1026	1324	704	785	852	359	1504	696	790	1886	2104	1254	1019	917	882
53	-302	-436	-417	1300	1447	1074	303	-96	-120	676	376	181	4512	4337	4768	1029	1315	706	772	854	328	1445	688	778	1860	2080	1242	1003	875	885
54	-297	-427	-411	1309	1405	1070	320	-89	-123	706	370	203	4546	4343	4760	1035	1290	682	757	863	326	1445	698	789	1873	2077	1246	1006	873	879
55	-290	-437	-441	1294	1417	1070	317	-89	-135	706	354	152	4525	4295	4764	1004	1285	689	751	818	307	1460	708	761	1845	2064	1195	998	868	894
56	-282	-425	-426	1279	1387	1055	336	-93	-136	744	361	188	4542	4277	4735	996	1290	714	730	825	307	1457	653	766	1829	2038	1226	981	866	894
57	-293	-423	-423	1257	1370	1025	328	-75	-118	722	368	175	4518	4269	4740	1024	1258	679	739	787	311	1462	663	773	1816	2038	1234	977	864	861
58	-296	-418	-425	1251	1363	1018	317	-79	-132	726	342	161	4500	4239	4721	992	1254	683	720	791	315	1452	654	767	1778	2015	1196	968	850	873
59	-296	-424	-435	1231	1351	1014	330	-81	-115	723	353	185	4488	4219	4736	993	1235	694	698	804	309	1427	653	771	1770	2018	1198	963	841	886
60	-278	-415	-402	1249	1360	1017	322	-80	-118	740	368	190	4482	4210	4757	974	1229	687	704	779	295	1420	668	722	1756	1982	1185	941	829	859

## Sheet: Figure_3B
[F30-Bro(-)]UTR(-) + MS2rep in PURE
	Fluorescence
Time [min]	NC			PC			+ IF1			+IF3			+ MTF			+ AlaRS			+ AsnRS			+ IleRS			+ PheRS
1	-2449.6	-1659.6	-2548.6	-3063.1	-1487.1	-2140.1	-3030.7	-1938.7	-2851.7	-1994.2	-2302.2	-2289.2	-3108.1	-2363.1	-2226.1	-2532.2	-2239.2	-2254.2	-1511.1	-941.102	-1698.1	270.102	360.102	-190.898	-1782.5	-2131.5	-2203.5
2	-2427.6	-1620.6	-2620.6	-2916.1	-1449.1	-2054.1	-1757.7	-1418.7	-2616.7	-2077.2	-2350.2	-2276.2	-3044.1	-2312.1	-2011.1	-2278.2	-2101.2	-2010.2	-1417.1	-874.102	-1506.1	374.102	344.102	-130.898	-1627.5	-2039.5	-2107.5
3	-2404.6	-1671.6	-2658.6	-2729.1	-1408.1	-1912.1	-189.699	-720.699	-2216.7	-2094.2	-2366.2	-2232.2	-2861.1	-2198.1	-1749.1	-1948.2	-1890.2	-1717.2	-1256.1	-791.102	-1276.1	465.102	391.102	8.10156	-1494.5	-1902.5	-1965.5
4	-2404.6	-1677.6	-2683.6	-2501.1	-1297.1	-1698.1	1521.3	77.3008	-1812.7	-2134.2	-2386.2	-2208.2	-2659.1	-2031.1	-1462.1	-1609.2	-1677.2	-1423.2	-1051.1	-656.102	-990.102	574.102	458.102	135.102	-1311.5	-1712.5	-1780.5
5	-2430.6	-1709.6	-2686.6	-2270.1	-1172.1	-1486.1	2983.3	883.301	-1380.7	-2125.2	-2375.2	-2216.2	-2433.1	-1839.1	-1158.1	-1205.2	-1395.2	-1095.2	-819.102	-480.102	-655.102	648.102	514.102	316.102	-1091.5	-1503.5	-1572.5
6	-2457.6	-1733.6	-2725.6	-2040.1	-1039.1	-1219.1	4256.3	1664.3	-948.699	-2112.2	-2376.2	-2177.2	-2168.1	-1665.1	-830.102	-843.199	-1138.2	-742.199	-612.102	-301.102	-307.102	805.102	588.102	503.102	-892.5	-1287.5	-1367.5
7	-2465.6	-1762.6	-2735.6	-1786.1	-900.102	-972.102	5395.3	2432.3	-537.699	-2120.2	-2344.2	-2141.2	-1920.1	-1463.1	-460.102	-483.199	-863.199	-416.199	-353.102	-121.102	46.8984	915.102	696.102	696.102	-703.5	-1047.5	-1130.5
8	-2452.6	-1755.6	-2733.6	-1527.1	-735.102	-687.102	6385.3	3136.3	-144.699	-2141.2	-2373.2	-2097.2	-1653.1	-1264.1	-160.102	-119.199	-613.199	-83.1992	-142.102	74.8984	419.898	1076.1	766.102	861.102	-479.5	-814.5	-903.5
9	-2494.6	-1781.6	-2743.6	-1271.1	-584.102	-425.102	7298.3	3840.3	245.301	-2081.2	-2379.2	-2076.2	-1391.1	-1068.1	209.898	179.801	-391.199	232.801	71.8984	220.898	754.898	1203.1	847.102	1049.1	-282.5	-561.5	-688.5
10	-2498.6	-1806.6	-2751.6	-1015.1	-423.102	-146.102	8143.3	4477.3	617.301	-2091.2	-2350.2	-2051.2	-1153.1	-854.102	549.898	472.801	-157.199	561.801	246.898	429.898	1102.9	1313.1	920.102	1216.1	-87.5	-344.5	-439.5
11	-2502.6	-1798.6	-2772.6	-751.102	-264.102	106.898	8859.3	5058.3	976.301	-2073.2	-2362.2	-2025.2	-881.102	-645.102	872.898	757.801	47.8008	841.801	450.898	593.898	1441.9	1452.1	1005.1	1404.1	103.5	-102.5	-237.5
12	-2514.6	-1831.6	-2773.6	-489.102	-126.102	361.898	9576.3	5623.3	1325.3	-2039.2	-2353.2	-1987.2	-627.102	-477.102	1189.9	1004.8	237.801	1127.8	619.898	743.898	1748.9	1575.1	1099.1	1558.1	287.5	116.5	-24.5
13	-2508.6	-1838.6	-2778.6	-259.102	34.8984	600.898	10212.3	6185.3	1619.3	-2009.2	-2353.2	-1969.2	-398.102	-269.102	1494.9	1273.8	400.801	1422.8	827.898	906.898	2062.9	1703.1	1175.1	1702.1	451.5	367.5	177.5
14	-2497.6	-1829.6	-2794.6	-0.101562	193.898	818.898	10810.3	6644.3	1926.3	-2029.2	-2348.2	-1947.2	-151.102	-69.1016	1790.9	1465.8	588.801	1656.8	964.898	1059.9	2355.9	1815.1	1270.1	1849.1	611.5	584.5	374.5
15	-2500.6	-1857.6	-2786.6	258.898	364.898	1071.9	11389.3	7114.3	2235.3	-2011.2	-2327.2	-1939.2	68.8984	117.898	2080.9	1649.8	728.801	1916.8	1131.9	1210.9	2629.9	1958.1	1317.1	1996.1	762.5	777.5	562.5
16	-2489.6	-1853.6	-2807.6	508.898	497.898	1286.9	11932.3	7554.3	2519.3	-1983.2	-2348.2	-1925.2	328.898	294.898	2368.9	1827.8	868.801	2117.8	1262.9	1330.9	2921.9	2042.1	1407.1	2142.1	903.5	997.5	748.5
17	-2493.6	-1870.6	-2812.6	730.898	625.898	1494.9	12486.3	7976.3	2802.3	-1975.2	-2334.2	-1914.2	553.898	475.898	2599.9	1999.8	991.801	2331.8	1403.9	1435.9	3176.9	2188.1	1468.1	2241.1	1033.5	1159.5	926.5
18	-2462.6	-1890.6	-2802.6	936.898	789.898	1687.9	13001.3	8383.3	3045.3	-1990.2	-2334.2	-1929.2	782.898	632.898	2875.9	2157.8	1080.8	2540.8	1532.9	1528.9	3412.9	2247.1	1585.1	2349.1	1168.5	1362.5	1078.5
19	-2467.6	-1884.6	-2818.6	1162.9	919.898	1919.9	13433.3	8770.3	3318.3	-1947.2	-2334.2	-1898.2	1013.9	812.898	3128.9	2294.8	1190.8	2676.8	1647.9	1615.9	3649.9	2344.1	1620.1	2491.1	1282.5	1522.5	1229.5
20	-2462.6	-1888.6	-2812.6	1370.9	1040.9	2100.9	13896.3	9156.3	3525.3	-1924.2	-2341.2	-1885.2	1217.9	957.898	3368.9	2440.8	1293.8	2885.8	1757.9	1787.9	3855.9	2444.1	1689.1	2585.1	1401.5	1695.5	1391.5
21	-2458.6	-1879.6	-2824.6	1561.9	1190.9	2258.9	14394.3	9482.3	3769.3	-1923.2	-2364.2	-1854.2	1409.9	1142.9	3606.9	2539.8	1385.8	3065.8	1877.9	1847.9	4079.9	2540.1	1729.1	2702.1	1503.5	1868.5	1550.5
22	-2445.6	-1909.6	-2831.6	1779.9	1313.9	2436.9	14768.3	9808.3	3994.3	-1896.2	-2350.2	-1884.2	1634.9	1300.9	3847.9	2646.8	1459.8	3227.8	1967.9	1929.9	4292.9	2617.1	1791.1	2799.1	1615.5	1997.5	1683.5
23	-2413.6	-1916.6	-2841.6	1958.9	1424.9	2626.9	15191.3	10167.3	4232.3	-1897.2	-2334.2	-1858.2	1827.9	1471.9	4058.9	2744.8	1513.8	3336.8	2072.9	2045.9	4472.9	2700.1	1875.1	2895.1	1705.5	2150.5	1819.5
24	-2411.6	-1918.6	-2838.6	2166.9	1541.9	2757.9	15606.3	10414.3	4409.3	-1863.2	-2345.2	-1849.2	2034.9	1598.9	4249.9	2815.8	1594.8	3498.8	2166.9	2129.9	4643.9	2801.1	1912.1	2964.1	1789.5	2322.5	1931.5
25	-2397.6	-1932.6	-2854.6	2344.9	1645.9	2920.9	15997.3	10726.3	4635.3	-1839.2	-2328.2	-1867.2	2241.9	1772.9	4454.9	2900.8	1642.8	3592.8	2234.9	2205.9	4823.9	2823.1	1963.1	3041.1	1886.5	2461.5	2058.5
26	-2382.6	-1925.6	-2863.6	2511.9	1786.9	3070.9	16386.3	11045.3	4798.3	-1864.2	-2354.2	-1862.2	2430.9	1924.9	4661.9	2995.8	1659.8	3755.8	2330.9	2226.9	4980.9	2913.1	2010.1	3122.1	1955.5	2558.5	2189.5
27	-2357.6	-1932.6	-2868.6	2692.9	1863.9	3216.9	16787.3	11309.3	4995.3	-1859.2	-2367.2	-1847.2	2602.9	2044.9	4827.9	3027.8	1715.8	3855.8	2423.9	2313.9	5141.9	2972.1	2041.1	3201.1	2059.5	2671.5	2272.5
28	-2373.6	-1930.6	-2864.6	2855.9	1965.9	3355.9	17096.3	11564.3	5157.3	-1823.2	-2360.2	-1865.2	2792.9	2169.9	5001.9	3138.8	1759.8	3952.8	2501.9	2384.9	5295.9	3043.1	2116.1	3283.1	2134.5	2819.5	2390.5
29	-2337.6	-1934.6	-2877.6	3032.9	2080.9	3446.9	17485.3	11786.3	5353.3	-1833.2	-2338.2	-1856.2	2942.9	2333.9	5159.9	3168.8	1820.8	4030.8	2549.9	2455.9	5424.9	3128.1	2131.1	3334.1	2198.5	2906.5	2499.5
30	-2335.6	-1924.6	-2881.6	3164.9	2171.9	3586.9	17857.3	12031.3	5508.3	-1809.2	-2369.2	-1867.2	3114.9	2450.9	5330.9	3226.8	1837.8	4111.8	2624.9	2519.9	5587.9	3172.1	2170.1	3393.1	2260.5	3026.5	2586.5
31	-2327.6	-1946.6	-2857.6	3329.9	2273.9	3686.9	18200.3	12289.3	5680.3	-1806.2	-2381.2	-1897.2	3273.9	2568.9	5502.9	3268.8	1854.8	4203.8	2664.9	2566.9	5708.9	3232.1	2199.1	3454.1	2306.5	3124.5	2664.5
32	-2324.6	-1944.6	-2869.6	3476.9	2349.9	3814.9	18529.3	12507.3	5807.3	-1794.2	-2396.2	-1893.2	3397.9	2710.9	5630.9	3288.8	1855.8	4287.8	2735.9	2624.9	5824.9	3247.1	2283.1	3517.1	2367.5	3205.5	2770.5
33	-2321.6	-1961.6	-2879.6	3586.9	2445.9	3907.9	18873.3	12717.3	5949.3	-1815.2	-2374.2	-1854.2	3551.9	2827.9	5769.9	3294.8	1875.8	4369.8	2803.9	2628.9	5965.9	3309.1	2292.1	3551.1	2424.5	3297.5	2856.5
34	-2334.6	-1941.6	-2894.6	3712.9	2537.9	4008.9	19142.3	12947.3	6103.3	-1786.2	-2386.2	-1887.2	3687.9	2939.9	5910.9	3349.8	1877.8	4432.8	2835.9	2682.9	6082.9	3370.1	2334.1	3603.1	2466.5	3376.5	2934.5
35	-2316.6	-1955.6	-2888.6	3819.9	2609.9	4104.9	19432.3	13122.3	6237.3	-1781.2	-2401.2	-1896.2	3806.9	3078.9	6038.9	3375.8	1929.8	4475.8	2893.9	2725.9	6186.9	3394.1	2387.1	3659.1	2519.5	3451.5	2994.5
36	-2300.6	-1982.6	-2886.6	3956.9	2673.9	4197.9	19688.3	13331.3	6385.3	-1777.2	-2370.2	-1906.2	3950.9	3180.9	6154.9	3392.8	1903.8	4522.8	2950.9	2781.9	6259.9	3442.1	2409.1	3703.1	2557.5	3550.5	3064.5
37	-2288.6	-1981.6	-2884.6	4049.9	2783.9	4296.9	19937.3	13557.3	6513.3	-1805.2	-2395.2	-1901.2	4090.9	3315.9	6287.9	3417.8	1877.8	4595.8	2981.9	2787.9	6379.9	3484.1	2448.1	3754.1	2607.5	3582.5	3151.5
38	-2296.6	-2002.6	-2900.6	4154.9	2841.9	4367.9	20309.3	13704.3	6613.3	-1784.2	-2369.2	-1910.2	4204.9	3431.9	6393.9	3361.8	1906.8	4616.8	3037.9	2828.9	6463.9	3529.1	2457.1	3776.1	2629.5	3656.5	3207.5
39	-2300.6	-1988.6	-2896.6	4275.9	2916.9	4459.9	20402.3	13905.3	6748.3	-1773.2	-2369.2	-1900.2	4380.9	3528.9	6523.9	3408.8	1881.8	4627.8	3074.9	2869.9	6574.9	3542.1	2498.1	3834.1	2674.5	3727.5	3273.5
40	-2292.6	-1965.6	-2897.6	4351.9	2985.9	4527.9	20765.3	14057.3	6848.3	-1775.2	-2378.2	-1911.2	4485.9	3622.9	6618.9	3346.8	1893.8	4692.8	3081.9	2878.9	6662.9	3575.1	2530.1	3856.1	2695.5	3774.5	3313.5
41	-2289.6	-1999.6	-2897.6	4464.9	3043.9	4590.9	20936.3	14280.3	6949.3	-1770.2	-2398.2	-1921.2	4599.9	3737.9	6711.9	3393.8	1852.8	4709.8	3112.9	2893.9	6723.9	3588.1	2527.1	3897.1	2746.5	3811.5	3390.5
42	-2277.6	-1984.6	-2909.6	4580.9	3113.9	4639.9	21209.3	14403.3	7045.3	-1778.2	-2398.2	-1929.2	4741.9	3802.9	6790.9	3304.8	1880.8	4742.8	3168.9	2953.9	6772.9	3657.1	2588.1	3902.1	2763.5	3882.5	3448.5
43	-2246.6	-1988.6	-2899.6	4680.9	3188.9	4734.9	21389.3	14541.3	7140.3	-1797.2	-2399.2	-1952.2	4853.9	3942.9	6890.9	3323.8	1864.8	4784.8	3178.9	2953.9	6838.9	3670.1	2595.1	3937.1	2772.5	3962.5	3489.5
44	-2260.6	-1989.6	-2905.6	4750.9	3241.9	4793.9	21566.3	14709.3	7258.3	-1774.2	-2418.2	-1960.2	4978.9	3993.9	6949.9	3320.8	1879.8	4761.8	3224.9	3001.9	6922.9	3698.1	2644.1	3969.1	2829.5	3988.5	3535.5
45	-2262.6	-1994.6	-2914.6	4833.9	3324.9	4830.9	21678.3	14838.3	7346.3	-1789.2	-2421.2	-1942.2	5082.9	4078.9	7042.9	3354.8	1849.8	4795.8	3265.9	3005.9	6977.9	3730.1	2655.1	3996.1	2856.5	4049.5	3569.5
46	-2276.6	-1988.6	-2912.6	4912.9	3350.9	4869.9	21854.3	15033.3	7447.3	-1777.2	-2435.2	-1966.2	5173.9	4180.9	7123.9	3327.8	1813.8	4789.8	3273.9	3011.9	7050.9	3726.1	2668.1	4010.1	2858.5	4031.5	3622.5
47	-2283.6	-1997.6	-2910.6	4997.9	3418.9	4929.9	22018.3	15185.3	7495.3	-1720.2	-2434.2	-1963.2	5299.9	4319.9	7171.9	3332.8	1786.8	4844.8	3286.9	3036.9	7116.9	3787.1	2693.1	4054.1	2865.5	4068.5	3669.5
48	-2272.6	-2007.6	-2918.6	5062.9	3472.9	4983.9	22147.3	15277.3	7566.3	-1773.2	-2428.2	-1989.2	5375.9	4413.9	7236.9	3310.8	1813.8	4853.8	3304.9	3076.9	7145.9	3812.1	2702.1	4053.1	2900.5	4120.5	3712.5
49	-2274.6	-2012.6	-2927.6	5111.9	3516.9	5003.9	22283.3	15441.3	7669.3	-1767.2	-2439.2	-1981.2	5443.9	4467.9	7278.9	3295.8	1806.8	4863.8	3310.9	3063.9	7205.9	3787.1	2727.1	4057.1	2908.5	4146.5	3751.5
50	-2265.6	-2001.6	-2924.6	5179.9	3580.9	5065.9	22442.3	15559.3	7770.3	-1775.2	-2443.2	-2009.2	5554.9	4596.9	7341.9	3283.8	1810.8	4828.8	3343.9	3074.9	7239.9	3817.1	2717.1	4084.1	2943.5	4187.5	3776.5
51	-2280.6	-1998.6	-2932.6	5235.9	3629.9	5083.9	22524.3	15678.3	7847.3	-1742.2	-2457.2	-2007.2	5632.9	4684.9	7356.9	3284.8	1820.8	4815.8	3348.9	3097.9	7276.9	3822.1	2761.1	4102.1	2959.5	4211.5	3821.5
52	-2276.6	-1996.6	-2942.6	5273.9	3684.9	5131.9	22628.3	15833.3	7915.3	-1747.2	-2448.2	-1990.2	5694.9	4791.9	7416.9	3254.8	1788.8	4818.8	3380.9	3100.9	7333.9	3834.1	2760.1	4095.1	2955.5	4218.5	3859.5
53	-2288.6	-1977.6	-2911.6	5331.9	3751.9	5186.9	22653.3	15971.3	7969.3	-1739.2	-2470.2	-2039.2	5828.9	4860.9	7477.9	3274.8	1766.8	4844.8	3392.9	3134.9	7358.9	3862.1	2802.1	4144.1	2975.5	4256.5	3893.5
54	-2289.6	-1995.6	-2923.6	5351.9	3789.9	5206.9	22767.3	16053.3	8036.3	-1754.2	-2467.2	-2011.2	5858.9	4944.9	7513.9	3274.8	1781.8	4837.8	3385.9	3138.9	7383.9	3895.1	2804.1	4161.1	2983.5	4288.5	3923.5
55	-2276.6	-2016.6	-2946.6	5425.9	3831.9	5254.9	22831.3	16182.3	8120.3	-1755.2	-2478.2	-2020.2	5964.9	5004.9	7543.9	3273.8	1766.8	4809.8	3418.9	3137.9	7400.9	3895.1	2817.1	4167.1	2990.5	4309.5	3948.5
56	-2288.6	-2003.6	-2944.6	5449.9	3894.9	5263.9	22954.3	16392.3	8223.3	-1741.2	-2482.2	-2008.2	6029.9	5093.9	7572.9	3220.8	1714.8	4804.8	3393.9	3145.9	7402.9	3891.1	2833.1	4158.1	2984.5	4283.5	3971.5
57	-2292.6	-2010.6	-2936.6	5490.9	3934.9	5307.9	23005.3	16506.3	8274.3	-1738.2	-2489.2	-2048.2	6071.9	5203.9	7640.9	3222.8	1709.8	4790.8	3415.9	3148.9	7451.9	3908.1	2843.1	4175.1	2990.5	4301.5	4007.5
58	-2275.6	-1996.6	-2943.6	5527.9	3979.9	5321.9	23006.3	16623.3	8355.3	-1765.2	-2510.2	-2070.2	6189.9	5301.9	7641.9	3254.8	1658.8	4772.8	3431.9	3156.9	7454.9	3920.1	2888.1	4170.1	3005.5	4315.5	4026.5
59	-2283.6	-1985.6	-2931.6	5567.9	4056.9	5365.9	23095.3	16633.3	8437.3	-1761.2	-2507.2	-2068.2	6269.9	5388.9	7709.9	3187.8	1736.8	4728.8	3432.9	3161.9	7461.9	3894.1	2900.1	4162.1	2988.5	4365.5	4024.5
60	-2263.6	-2016.6	-2952.6	5598.9	4074.9	5388.9	23069.3	16744.3	8516.3	-1757.2	-2494.2	-2046.2	6290.9	5458.9	7706.9	3256.8	1722.8	4733.8	3412.9	3133.9	7458.9	3913.1	2862.1	4166.1	3007.5	4375.5	4087.5
	ΔFluorescence
Time [min]	NC			LD2			ΔEF-Ts			ΔIF1			ΔIF3			ΔMTF			ΔAlaRS			ΔAsnRS			ΔIleRS
1	0	0	0	0	0	0	0	0	0	0	0	0	0	0	0	0	0	0	0	0	0	0	0	0	0	0	0
2	22	39	-72	147	38	86	1273	520	235	-83	-48	13	64	51	215	254	138	244	94	67	192	104	-16	60	155	92	96
3	45	-12	-110	334	79	228	2841	1218	635	-100	-64	57	247	165	477	584	349	537	255	150	422	195	31	199	288	229	238
4	45	-18	-135	562	190	442	4552	2016	1039	-140	-84	81	449	332	764	923	562	831	460	285	708	304	98	326	471	419	423
5	19	-50	-138	793	315	654	6014	2822	1471	-131	-73	73	675	524	1068	1327	844	1159	692	461	1043	378	154	507	691	628	631
6	-8	-74	-177	1023	448	921	7287	3603	1903	-118	-74	112	940	698	1396	1689	1101	1512	899	640	1391	535	228	694	890	844	836
7	-16	-103	-187	1277	587	1168	8426	4371	2314	-126	-42	148	1188	900	1766	2049	1376	1838	1158	820	1745	645	336	887	1079	1084	1073
8	-3	-96	-185	1536	752	1453	9416	5075	2707	-147	-71	192	1455	1099	2066	2413	1626	2171	1369	1016	2118	806	406	1052	1303	1317	1300
9	-45	-122	-195	1792	903	1715	10329	5779	3097	-87	-77	213	1717	1295	2436	2712	1848	2487	1583	1162	2453	933	487	1240	1500	1570	1515
10	-49	-147	-203	2048	1064	1994	11174	6416	3469	-97	-48	238	1955	1509	2776	3005	2082	2816	1758	1371	2801	1043	560	1407	1695	1787	1764
11	-53	-139	-224	2312	1223	2247	11890	6997	3828	-79	-60	264	2227	1718	3099	3290	2287	3096	1962	1535	3140	1182	645	1595	1886	2029	1966
12	-65	-172	-225	2574	1361	2502	12607	7562	4177	-45	-51	302	2481	1886	3416	3537	2477	3382	2131	1685	3447	1305	739	1749	2070	2248	2179
13	-59	-179	-230	2804	1522	2741	13243	8124	4471	-15	-51	320	2710	2094	3721	3806	2640	3677	2339	1848	3761	1433	815	1893	2234	2499	2381
14	-48	-170	-246	3063	1681	2959	13841	8583	4778	-35	-46	342	2957	2294	4017	3998	2828	3911	2476	2001	4054	1545	910	2040	2394	2716	2578
15	-51	-198	-238	3322	1852	3212	14420	9053	5087	-17	-25	350	3177	2481	4307	4182	2968	4171	2643	2152	4328	1688	957	2187	2545	2909	2766
16	-40	-194	-259	3572	1985	3427	14963	9493	5371	11	-46	364	3437	2658	4595	4360	3108	4372	2774	2272	4620	1772	1047	2333	2686	3129	2952
17	-44	-211	-264	3794	2113	3635	15517	9915	5654	19	-32	375	3662	2839	4826	4532	3231	4586	2915	2377	4875	1918	1108	2432	2816	3291	3130
18	-13	-231	-254	4000	2277	3828	16032	10322	5897	4	-32	360	3891	2996	5102	4690	3320	4795	3044	2470	5111	1977	1225	2540	2951	3494	3282
19	-18	-225	-270	4226	2407	4060	16464	10709	6170	47	-32	391	4122	3176	5355	4827	3430	4931	3159	2557	5348	2074	1260	2682	3065	3654	3433
20	-13	-229	-264	4434	2528	4241	16927	11095	6377	70	-39	404	4326	3321	5595	4973	3533	5140	3269	2729	5554	2174	1329	2776	3184	3827	3595
21	-9	-220	-276	4625	2678	4399	17425	11421	6621	71	-62	435	4518	3506	5833	5072	3625	5320	3389	2789	5778	2270	1369	2893	3286	4000	3754
22	4	-250	-283	4843	2801	4577	17799	11747	6846	98	-48	405	4743	3664	6074	5179	3699	5482	3479	2871	5991	2347	1431	2990	3398	4129	3887
23	36	-257	-293	5022	2912	4767	18222	12106	7084	97	-32	431	4936	3835	6285	5277	3753	5591	3584	2987	6171	2430	1515	3086	3488	4282	4023
24	38	-259	-290	5230	3029	4898	18637	12353	7261	131	-43	440	5143	3962	6476	5348	3834	5753	3678	3071	6342	2531	1552	3155	3572	4454	4135
25	52	-273	-306	5408	3133	5061	19028	12665	7487	155	-26	422	5350	4136	6681	5433	3882	5847	3746	3147	6522	2553	1603	3232	3669	4593	4262
26	67	-266	-315	5575	3274	5211	19417	12984	7650	130	-52	427	5539	4288	6888	5528	3899	6010	3842	3168	6679	2643	1650	3313	3738	4690	4393
27	92	-273	-320	5756	3351	5357	19818	13248	7847	135	-65	442	5711	4408	7054	5560	3955	6110	3935	3255	6840	2702	1681	3392	3842	4803	4476
28	76	-271	-316	5919	3453	5496	20127	13503	8009	171	-58	424	5901	4533	7228	5671	3999	6207	4013	3326	6994	2773	1756	3474	3917	4951	4594
29	112	-275	-329	6096	3568	5587	20516	13725	8205	161	-36	433	6051	4697	7386	5701	4060	6285	4061	3397	7123	2858	1771	3525	3981	5038	4703
30	114	-265	-333	6228	3659	5727	20888	13970	8360	185	-67	422	6223	4814	7557	5759	4077	6366	4136	3461	7286	2902	1810	3584	4043	5158	4790
31	122	-287	-309	6393	3761	5827	21231	14228	8532	188	-79	392	6382	4932	7729	5801	4094	6458	4176	3508	7407	2962	1839	3645	4089	5256	4868
32	125	-285	-321	6540	3837	5955	21560	14446	8659	200	-94	396	6506	5074	7857	5821	4095	6542	4247	3566	7523	2977	1923	3708	4150	5337	4974
33	128	-302	-331	6650	3933	6048	21904	14656	8801	179	-72	435	6660	5191	7996	5827	4115	6624	4315	3570	7664	3039	1932	3742	4207	5429	5060
34	115	-282	-346	6776	4025	6149	22173	14886	8955	208	-84	402	6796	5303	8137	5882	4117	6687	4347	3624	7781	3100	1974	3794	4249	5508	5138
35	133	-296	-340	6883	4097	6245	22463	15061	9089	213	-99	393	6915	5442	8265	5908	4169	6730	4405	3667	7885	3124	2027	3850	4302	5583	5198
36	149	-323	-338	7020	4161	6338	22719	15270	9237	217	-68	383	7059	5544	8381	5925	4143	6777	4462	3723	7958	3172	2049	3894	4340	5682	5268
37	161	-322	-336	7113	4271	6437	22968	15496	9365	189	-93	388	7199	5679	8514	5950	4117	6850	4493	3729	8078	3214	2088	3945	4390	5714	5355
38	153	-343	-352	7218	4329	6508	23340	15643	9465	210	-67	379	7313	5795	8620	5894	4146	6871	4549	3770	8162	3259	2097	3967	4412	5788	5411
39	149	-329	-348	7339	4404	6600	23433	15844	9600	221	-67	389	7489	5892	8750	5941	4121	6882	4586	3811	8273	3272	2138	4025	4457	5859	5477
40	157	-306	-349	7415	4473	6668	23796	15996	9700	219	-76	378	7594	5986	8845	5879	4133	6947	4593	3820	8361	3305	2170	4047	4478	5906	5517
41	160	-340	-349	7528	4531	6731	23967	16219	9801	224	-96	368	7708	6101	8938	5926	4092	6964	4624	3835	8422	3318	2167	4088	4529	5943	5594
42	172	-325	-361	7644	4601	6780	24240	16342	9897	216	-96	360	7850	6166	9017	5837	4120	6997	4680	3895	8471	3387	2228	4093	4546	6014	5652
43	203	-329	-351	7744	4676	6875	24420	16480	9992	197	-97	337	7962	6306	9117	5856	4104	7039	4690	3895	8537	3400	2235	4128	4555	6094	5693
44	189	-330	-357	7814	4729	6934	24597	16648	10110	220	-116	329	8087	6357	9176	5853	4119	7016	4736	3943	8621	3428	2284	4160	4612	6120	5739
45	187	-335	-366	7897	4812	6971	24709	16777	10198	205	-119	347	8191	6442	9269	5887	4089	7050	4777	3947	8676	3460	2295	4187	4639	6181	5773
46	173	-329	-364	7976	4838	7010	24885	16972	10299	217	-133	323	8282	6544	9350	5860	4053	7044	4785	3953	8749	3456	2308	4201	4641	6163	5826
47	166	-338	-362	8061	4906	7070	25049	17124	10347	274	-132	326	8408	6683	9398	5865	4026	7099	4798	3978	8815	3517	2333	4245	4648	6200	5873
48	177	-348	-370	8126	4960	7124	25178	17216	10418	221	-126	300	8484	6777	9463	5843	4053	7108	4816	4018	8844	3542	2342	4244	4683	6252	5916
49	175	-353	-379	8175	5004	7144	25314	17380	10521	227	-137	308	8552	6831	9505	5828	4046	7118	4822	4005	8904	3517	2367	4248	4691	6278	5955
50	184	-342	-376	8243	5068	7206	25473	17498	10622	219	-141	280	8663	6960	9568	5816	4050	7083	4855	4016	8938	3547	2357	4275	4726	6319	5980
51	169	-339	-384	8299	5117	7224	25555	17617	10699	252	-155	282	8741	7048	9583	5817	4060	7070	4860	4039	8975	3552	2401	4293	4742	6343	6025
52	173	-337	-394	8337	5172	7272	25659	17772	10767	247	-146	299	8803	7155	9643	5787	4028	7073	4892	4042	9032	3564	2400	4286	4738	6350	6063
53	161	-318	-363	8395	5239	7327	25684	17910	10821	255	-168	250	8937	7224	9704	5807	4006	7099	4904	4076	9057	3592	2442	4335	4758	6388	6097
54	160	-336	-375	8415	5277	7347	25798	17992	10888	240	-165	278	8967	7308	9740	5807	4021	7092	4897	4080	9082	3625	2444	4352	4766	6420	6127
55	173	-357	-398	8489	5319	7395	25862	18121	10972	239	-176	269	9073	7368	9770	5806	4006	7064	4930	4079	9099	3625	2457	4358	4773	6441	6152
56	161	-344	-396	8513	5382	7404	25985	18331	11075	253	-180	281	9138	7457	9799	5753	3954	7059	4905	4087	9101	3621	2473	4349	4767	6415	6175
57	157	-351	-388	8554	5422	7448	26036	18445	11126	256	-187	241	9180	7567	9867	5755	3949	7045	4927	4090	9150	3638	2483	4366	4773	6433	6211
58	174	-337	-395	8591	5467	7462	26037	18562	11207	229	-208	219	9298	7665	9868	5787	3898	7027	4943	4098	9153	3650	2528	4361	4788	6447	6230
59	166	-326	-383	8631	5544	7506	26126	18572	11289	233	-205	221	9378	7752	9936	5720	3976	6983	4944	4103	9160	3624	2540	4353	4771	6497	6228
60	186	-357	-404	8662	5562	7529	26100	18683	11368	237	-192	243	9399	7822	9933	5789	3962	6988	4924	4075	9157	3643	2502	4357	4790	6507	6291

## Sheet: Figure_3C
[F30-Bro(-)]UTR(-) + MS2rep in PURE
Fluorescence							IF1									IF3									MTF									PEG 8000
Time [min]	NC			PC			1.5 µM			5 µM			15 µM			0.3 µM			1.5 µM			5 µM			1.5 µM			5 µM			15 µM			0.3 %			1.0 %			3.0 %
1	-2694.6	-2774.6	-1975.6	-3176.1	-1909.1	-2597.1	-2213.5	-1743.5	-1667.5	-3732.4	-2070.4	-1859.4	-3550.9	-1667.9	-1982.9	-3300.8	-2102.8	-2349.8	-2780.2	-1753.2	-2109.2	-3296.1	-2682.1	-2525.1	-3037.7	-2293.7	-2579.7	-2881.1	-1997.1	-2270.1	-4228.2	-1593.2	-1969.2	-1123.9	-98.8984	-175.898	-3663.5	-2603.5	-2603.5	-3535.4	-2946.4	-3090.4
2	-2653.6	-2631.6	-1979.6	-3129.1	-1845.1	-2467.1	-2039.5	-1601.5	-1635.5	-3409.4	-1779.4	-1704.4	-3263.9	-569.898	-1508.9	-3306.8	-1999.8	-2325.8	-2829.2	-1742.2	-2147.2	-3415.1	-2721.1	-2552.1	-2969.7	-2158.7	-2587.7	-2717.1	-1867.1	-2241.1	-4081.2	-1506.2	-1963.2	-1026.9	-250.898	-133.898	-3558.5	-2585.5	-2626.5	-3563.4	-2963.4	-3068.4
3	-2632.6	-2588.6	-2014.6	-3062.1	-1777.1	-2341.1	-1968.5	-1519.5	-1581.5	-3095.4	-1392.4	-1424.4	-2852.9	692.102	-813.898	-3271.8	-1908.8	-2267.8	-2816.2	-1711.2	-2125.2	-3472.1	-2737.1	-2574.1	-2976.7	-2022.7	-2519.7	-2559.1	-1710.1	-2204.1	-4040.2	-1417.2	-1892.2	-1007.9	-284.898	-98.8984	-3469.5	-2524.5	-2586.5	-3538.4	-2907.4	-2989.4
4	-2607.6	-2596.6	-2048.6	-3003.1	-1698.1	-2243.1	-1862.5	-1394.5	-1480.5	-2786.4	-945.398	-1105.4	-2460.9	2009.1	-19.8984	-3208.8	-1777.8	-2195.8	-2783.2	-1647.2	-2109.2	-3495.1	-2744.1	-2576.1	-2952.7	-1870.7	-2435.7	-2414.1	-1546.1	-2142.1	-3962.2	-1300.2	-1825.2	-957.898	-323.898	9.10156	-3345.5	-2383.5	-2485.5	-3480.4	-2807.4	-2854.4
5	-2591.6	-2626.6	-2044.6	-2940.1	-1606.1	-2096.1	-1741.5	-1262.5	-1358.5	-2505.4	-488.398	-773.398	-2046.9	3287.1	841.102	-3127.8	-1648.8	-2053.8	-2723.2	-1557.2	-2091.2	-3499.1	-2733.1	-2576.1	-2930.7	-1715.7	-2274.7	-2228.1	-1365.1	-2037.1	-3882.2	-1164.2	-1717.2	-875.898	-265.898	211.102	-3242.5	-2264.5	-2410.5	-3447.4	-2712.4	-2725.4
6	-2622.6	-2627.6	-2079.6	-2916.1	-1491.1	-1933.1	-1589.5	-1101.5	-1212.5	-2224.4	-47.3984	-400.398	-1606.9	4544.1	1699.1	-3017.8	-1495.8	-1939.8	-2676.2	-1460.2	-2041.2	-3503.1	-2726.1	-2562.1	-2850.7	-1526.7	-2106.7	-2031.1	-1200.1	-1912.1	-3783.2	-978.199	-1592.2	-780.898	-193.898	394.102	-3109.5	-2096.5	-2296.5	-3385.4	-2612.4	-2575.4
7	-2648.6	-2646.6	-2103.6	-2843.1	-1372.1	-1747.1	-1444.5	-936.5	-1053.5	-1936.4	408.602	-42.3984	-1189.9	5683.1	2511.1	-2925.8	-1338.8	-1765.8	-2611.2	-1365.2	-1965.2	-3498.1	-2737.1	-2560.1	-2780.7	-1350.7	-1956.7	-1827.1	-1005.1	-1795.1	-3662.2	-813.199	-1413.2	-639.898	-109.898	599.102	-2978.5	-1927.5	-2168.5	-3294.4	-2489.4	-2403.4
8	-2640.6	-2639.6	-2106.6	-2769.1	-1263.1	-1578.1	-1235.5	-769.5	-889.5	-1654.4	863.602	323.602	-775.898	6751.1	3342.1	-2814.8	-1168.8	-1632.8	-2521.2	-1301.2	-1935.2	-3489.1	-2721.1	-2532.1	-2688.7	-1138.7	-1810.7	-1594.1	-818.102	-1659.1	-3554.2	-643.199	-1312.2	-511.898	-11.8984	761.102	-2821.5	-1762.5	-2044.5	-3233.4	-2358.4	-2243.4
9	-2662.6	-2662.6	-2120.6	-2676.1	-1130.1	-1396.1	-1065.5	-590.5	-730.5	-1361.4	1283.6	659.602	-335.898	7715.1	4164.1	-2702.8	-1010.8	-1477.8	-2450.2	-1213.2	-1893.2	-3476.1	-2706.1	-2536.1	-2590.7	-943.699	-1606.7	-1386.1	-640.102	-1516.1	-3425.2	-443.199	-1179.2	-363.898	120.102	1003.1	-2669.5	-1602.5	-1920.5	-3151.4	-2240.4	-2106.4
10	-2651.6	-2665.6	-2117.6	-2601.1	-990.102	-1212.1	-870.5	-405.5	-548.5	-1092.4	1720.6	1019.6	72.1016	8618.1	4866.1	-2572.8	-822.801	-1330.8	-2363.2	-1123.2	-1831.2	-3476.1	-2692.1	-2505.1	-2517.7	-711.699	-1424.7	-1135.1	-435.102	-1390.1	-3303.2	-283.199	-1033.2	-252.898	216.102	1224.1	-2526.5	-1426.5	-1780.5	-3090.4	-2117.4	-1968.4
11	-2654.6	-2681.6	-2128.6	-2503.1	-860.102	-1012.1	-654.5	-225.5	-366.5	-806.398	2122.6	1358.6	493.102	9394.1	5598.1	-2445.8	-658.801	-1176.8	-2281.2	-1032.2	-1789.2	-3448.1	-2697.1	-2510.1	-2403.7	-544.699	-1237.7	-908.102	-223.102	-1244.1	-3171.2	-107.199	-873.199	-86.8984	325.102	1447.1	-2368.5	-1253.5	-1668.5	-3009.4	-2012.4	-1816.4
12	-2661.6	-2671.6	-2126.6	-2412.1	-708.102	-830.102	-457.5	-39.5	-212.5	-522.398	2538.6	1696.6	903.102	10136.1	6312.1	-2308.8	-485.801	-1036.8	-2214.2	-942.199	-1749.2	-3434.1	-2652.1	-2489.1	-2286.7	-340.699	-1057.7	-681.102	-41.1016	-1107.1	-3041.2	61.8008	-749.199	87.1016	453.102	1643.1	-2231.5	-1099.5	-1556.5	-2933.4	-1923.4	-1696.4
13	-2666.6	-2681.6	-2135.6	-2312.1	-581.102	-640.102	-238.5	131.5	-38.5	-228.398	2898.6	2074.6	1295.1	10794.1	6960.1	-2171.8	-299.801	-875.801	-2133.2	-855.199	-1723.2	-3406.1	-2650.1	-2483.1	-2173.7	-111.699	-871.699	-462.102	144.898	-964.102	-2901.2	223.801	-623.199	258.102	560.102	1824.1	-2087.5	-939.5	-1441.5	-2862.4	-1795.4	-1543.4
14	-2672.6	-2694.6	-2158.6	-2227.1	-438.102	-468.102	-38.5	335.5	152.5	10.6016	3258.6	2393.6	1701.1	11432.1	7543.1	-2035.8	-115.801	-718.801	-2034.2	-789.199	-1623.2	-3391.1	-2648.1	-2472.1	-2068.7	75.3008	-720.699	-228.102	357.898	-825.102	-2760.2	397.801	-432.199	411.102	675.102	2056.1	-1929.5	-783.5	-1319.5	-2781.4	-1713.4	-1433.4
15	-2662.6	-2694.6	-2170.6	-2097.1	-292.102	-250.102	172.5	502.5	345.5	290.602	3637.6	2733.6	2065.1	12032.1	8207.1	-1862.8	65.1992	-576.801	-1971.2	-680.199	-1589.2	-3370.1	-2653.1	-2470.1	-1949.7	267.301	-512.699	22.8984	549.898	-658.102	-2633.2	590.801	-274.199	543.102	811.102	2258.1	-1780.5	-650.5	-1225.5	-2689.4	-1617.4	-1328.4
16	-2674.6	-2693.6	-2166.6	-1996.1	-133.102	-78.1016	358.5	711.5	505.5	568.602	3982.6	3061.6	2410.1	12602.1	8704.1	-1734.8	257.199	-433.801	-1876.2	-636.199	-1520.2	-3349.1	-2632.1	-2460.1	-1822.7	480.301	-369.699	249.898	749.898	-524.102	-2483.2	767.801	-185.199	689.102	949.102	2482.1	-1662.5	-488.5	-1117.5	-2622.4	-1518.4	-1230.4
17	-2668.6	-2689.6	-2180.6	-1879.1	2.89844	86.8984	566.5	903.5	684.5	842.602	4335.6	3403.6	2785.1	13099.1	9265.1	-1586.8	437.199	-299.801	-1781.2	-559.199	-1478.2	-3337.1	-2622.1	-2475.1	-1711.7	651.301	-207.699	473.898	936.898	-378.102	-2318.2	958.801	-22.1992	856.102	1024.1	2608.1	-1524.5	-353.5	-1001.5	-2573.4	-1439.4	-1129.4
18	-2664.6	-2712.6	-2180.6	-1757.1	138.898	277.898	741.5	1081.5	867.5	1064.6	4633.6	3725.6	3124.1	13580.1	9851.1	-1432.8	617.199	-163.801	-1689.2	-504.199	-1428.2	-3310.1	-2625.1	-2470.1	-1630.7	847.301	-44.6992	669.898	1129.9	-224.102	-2151.2	1125.8	123.801	1001.1	1180.1	2796.1	-1393.5	-226.5	-918.5	-2518.4	-1351.4	-1015.4
19	-2668.6	-2699.6	-2198.6	-1660.1	288.898	451.898	919.5	1267.5	1060.5	1336.6	4970.6	4040.6	3455.1	14049.1	10368.1	-1289.8	795.199	-45.8008	-1629.2	-408.199	-1372.2	-3283.1	-2607.1	-2465.1	-1503.7	1024.3	150.301	883.898	1311.9	-66.1016	-1988.2	1264.8	310.801	1143.1	1346.1	2964.1	-1250.5	-96.5	-836.5	-2453.4	-1291.4	-924.398
20	-2660.6	-2706.6	-2182.6	-1525.1	442.898	641.898	1101.5	1480.5	1220.5	1570.6	5294.6	4374.6	3806.1	14506.1	10896.1	-1138.8	983.199	91.1992	-1567.2	-358.199	-1344.2	-3257.1	-2604.1	-2457.1	-1362.7	1206.3	297.301	1109.9	1503.9	60.8984	-1857.2	1451.8	393.801	1294.1	1470.1	3168.1	-1118.5	45.5	-730.5	-2376.4	-1228.4	-851.398
21	-2646.6	-2720.6	-2200.6	-1416.1	567.898	818.898	1293.5	1647.5	1403.5	1815.6	5612.6	4682.6	4142.1	14918.1	11321.1	-980.801	1153.2	215.199	-1479.2	-301.199	-1266.2	-3239.1	-2593.1	-2449.1	-1252.7	1395.3	466.301	1326.9	1688.9	221.898	-1690.2	1664.8	548.801	1454.1	1569.1	3317.1	-1000.5	159.5	-647.5	-2352.4	-1144.4	-798.398
22	-2658.6	-2726.6	-2211.6	-1277.1	702.898	977.898	1466.5	1840.5	1601.5	2060.6	5879.6	4983.6	4479.1	15328.1	11810.1	-834.801	1315.2	336.199	-1401.2	-250.199	-1230.2	-3216.1	-2592.1	-2444.1	-1136.7	1533.3	615.301	1534.9	1874.9	376.898	-1543.2	1801.8	704.801	1594.1	1703.1	3493.1	-863.5	299.5	-561.5	-2293.4	-1067.4	-708.398
23	-2645.6	-2733.6	-2232.6	-1151.1	831.898	1134.9	1622.5	2014.5	1793.5	2260.6	6161.6	5269.6	4810.1	15688.1	12262.1	-692.801	1495.2	469.199	-1335.2	-200.199	-1185.2	-3204.1	-2582.1	-2449.1	-1000.7	1723.3	755.301	1732.9	2039.9	509.898	-1343.2	2001.8	876.801	1729.1	1800.1	3654.1	-753.5	424.5	-459.5	-2230.4	-1019.4	-632.398
24	-2639.6	-2727.6	-2218.6	-1019.1	991.898	1315.9	1807.5	2202.5	1972.5	2512.6	6459.6	5582.6	5126.1	16076.1	12681.1	-543.801	1685.2	593.199	-1259.2	-140.199	-1133.2	-3167.1	-2592.1	-2453.1	-890.699	1904.3	913.301	1925.9	2223.9	660.898	-1181.2	2163.8	1010.8	1889.1	1932.1	3827.1	-618.5	525.5	-371.5	-2181.4	-944.398	-571.398
25	-2629.6	-2741.6	-2220.6	-898.102	1124.9	1439.9	1956.5	2360.5	2150.5	2744.6	6731.6	5877.6	5436.1	16440.1	13201.1	-397.801	1843.2	710.199	-1187.2	-78.1992	-1089.2	-3143.1	-2590.1	-2439.1	-757.699	2076.3	1092.3	2118.9	2398.9	810.898	-1016.2	2362.8	1157.8	2022.1	2102.1	3970.1	-492.5	634.5	-333.5	-2160.4	-885.398	-507.398
26	-2628.6	-2734.6	-2241.6	-775.102	1260.9	1596.9	2134.5	2548.5	2320.5	2920.6	6973.6	6154.6	5722.1	16759.1	13564.1	-255.801	2009.2	799.199	-1118.2	-25.1992	-1058.2	-3141.1	-2578.1	-2456.1	-624.699	2230.3	1216.3	2299.9	2552.9	947.898	-858.199	2512.8	1311.8	2173.1	2213.1	4114.1	-384.5	744.5	-250.5	-2110.4	-871.398	-472.398
27	-2607.6	-2747.6	-2235.6	-643.102	1368.9	1756.9	2309.5	2702.5	2499.5	3157.6	7242.6	6466.6	6042.1	17123.1	13929.1	-110.801	2160.2	909.199	-1049.2	11.8008	-1004.2	-3128.1	-2572.1	-2460.1	-502.699	2381.3	1354.3	2503.9	2727.9	1074.9	-703.199	2660.8	1450.8	2315.1	2338.1	4301.1	-269.5	832.5	-146.5	-2073.4	-794.398	-421.398
28	-2613.6	-2741.6	-2236.6	-506.102	1514.9	1907.9	2456.5	2863.5	2671.5	3354.6	7483.6	6720.6	6341.1	17415.1	14382.1	26.1992	2299.2	1010.2	-960.199	78.8008	-972.199	-3114.1	-2579.1	-2460.1	-376.699	2533.3	1490.3	2661.9	2885.9	1238.9	-551.199	2818.8	1606.8	2503.1	2469.1	4390.1	-144.5	939.5	-94.5	-2022.4	-783.398	-363.398
29	-2596.6	-2757.6	-2244.6	-349.102	1645.9	2053.9	2628.5	3027.5	2850.5	3543.6	7728.6	6985.6	6646.1	17706.1	14685.1	184.199	2453.2	1134.2	-895.199	126.801	-926.199	-3088.1	-2575.1	-2455.1	-248.699	2672.3	1642.3	2824.9	3028.9	1365.9	-355.199	2981.8	1747.8	2587.1	2592.1	4523.1	-40.5	1053.5	-24.5	-2000.4	-727.398	-326.398
30	-2609.6	-2759.6	-2245.6	-243.102	1759.9	2192.9	2791.5	3202.5	3017.5	3698.6	7941.6	7229.6	6952.1	17994.1	15055.1	360.199	2612.2	1223.2	-841.199	141.801	-874.199	-3062.1	-2579.1	-2460.1	-131.699	2838.3	1759.3	3017.9	3197.9	1502.9	-222.199	3159.8	1872.8	2724.1	2741.1	4680.1	79.5	1138.5	49.5	-1939.4	-674.398	-291.398
31	-2609.6	-2744.6	-2234.6	-134.102	1878.9	2349.9	2938.5	3369.5	3175.5	3894.6	8194.6	7511.6	7241.1	18282.1	15372.1	531.199	2751.2	1319.2	-782.199	175.801	-831.199	-3041.1	-2561.1	-2475.1	0.300781	2972.3	1904.3	3199.9	3343.9	1641.9	-38.1992	3311.8	1992.8	2879.1	2882.1	4857.1	168.5	1255.5	118.5	-1930.4	-632.398	-240.398
32	-2599.6	-2748.6	-2261.6	20.8984	1968.9	2449.9	3091.5	3521.5	3343.5	4072.6	8401.6	7792.6	7517.1	18542.1	15787.1	672.199	2894.2	1388.2	-701.199	229.801	-803.199	-3043.1	-2551.1	-2478.1	138.301	3091.3	2046.3	3360.9	3513.9	1758.9	122.801	3465.8	2144.8	3024.1	3041.1	4932.1	275.5	1345.5	169.5	-1885.4	-592.398	-194.398
33	-2594.6	-2745.6	-2259.6	143.898	2104.9	2588.9	3266.5	3661.5	3509.5	4255.6	8627.6	8035.6	7780.1	18793.1	16044.1	797.199	3037.2	1495.2	-628.199	247.801	-728.199	-3021.1	-2562.1	-2473.1	254.301	3230.3	2146.3	3517.9	3684.9	1914.9	325.801	3643.8	2276.8	3176.1	3150.1	5087.1	397.5	1440.5	255.5	-1866.4	-563.398	-173.398
34	-2580.6	-2768.6	-2249.6	231.898	2215.9	2717.9	3383.5	3820.5	3676.5	4405.6	8815.6	8242.6	8023.1	19037.1	16327.1	928.199	3175.2	1592.2	-597.199	290.801	-701.199	-3002.1	-2552.1	-2456.1	382.301	3354.3	2271.3	3666.9	3803.9	2039.9	421.801	3766.8	2443.8	3281.1	3284.1	5219.1	505.5	1522.5	322.5	-1835.4	-531.398	-132.398
35	-2593.6	-2755.6	-2272.6	371.898	2333.9	2850.9	3544.5	3934.5	3832.5	4555.6	9021.6	8494.6	8286.1	19248.1	16625.1	1047.2	3308.2	1661.2	-532.199	344.801	-648.199	-2995.1	-2562.1	-2478.1	483.301	3458.3	2388.3	3829.9	3955.9	2158.9	587.801	3926.8	2592.8	3404.1	3442.1	5315.1	607.5	1621.5	397.5	-1787.4	-492.398	-101.398
36	-2568.6	-2759.6	-2274.6	490.898	2434.9	2951.9	3677.5	4078.5	3998.5	4725.6	9229.6	8695.6	8532.1	19455.1	16940.1	1163.2	3428.2	1740.2	-501.199	370.801	-624.199	-2974.1	-2543.1	-2490.1	613.301	3605.3	2511.3	3985.9	4102.9	2289.9	768.801	4061.8	2736.8	3550.1	3573.1	5428.1	704.5	1706.5	449.5	-1758.4	-471.398	-50.3984
37	-2570.6	-2762.6	-2256.6	618.898	2532.9	3101.9	3819.5	4224.5	4136.5	4877.6	9424.6	8931.6	8769.1	19680.1	17189.1	1269.2	3541.2	1812.2	-426.199	416.801	-595.199	-2963.1	-2556.1	-2482.1	713.301	3718.3	2624.3	4135.9	4209.9	2429.9	945.801	4255.8	2795.8	3666.1	3670.1	5532.1	803.5	1806.5	501.5	-1749.4	-436.398	-41.3984
38	-2563.6	-2766.6	-2276.6	729.898	2634.9	3196.9	3950.5	4342.5	4300.5	5035.6	9579.6	9186.6	9016.1	19878.1	17446.1	1362.2	3645.2	1889.2	-380.199	453.801	-546.199	-2939.1	-2583.1	-2480.1	840.301	3839.3	2734.3	4292.9	4360.9	2557.9	1062.8	4358.8	2943.8	3767.1	3803.1	5641.1	897.5	1856.5	554.5	-1688.4	-383.398	-26.3984
39	-2532.6	-2766.6	-2272.6	816.898	2746.9	3322.9	4075.5	4473.5	4438.5	5177.6	9759.6	9380.6	9228.1	20080.1	17770.1	1459.2	3785.2	1972.2	-317.199	465.801	-521.199	-2957.1	-2571.1	-2492.1	926.301	3959.3	2841.3	4419.9	4477.9	2668.9	1204.8	4522.8	3120.8	3817.1	3927.1	5770.1	993.5	1952.5	585.5	-1659.4	-360.398	-2.39844
40	-2517.6	-2775.6	-2280.6	938.898	2826.9	3418.9	4216.5	4606.5	4579.5	5325.6	9935.6	9555.6	9440.1	20273.1	17948.1	1562.2	3909.2	2040.2	-221.199	481.801	-460.199	-2921.1	-2567.1	-2497.1	1048.3	4067.3	2943.3	4567.9	4616.9	2788.9	1369.8	4654.8	3209.8	3942.1	4038.1	5865.1	1099.5	2029.5	661.5	-1648.4	-320.398	38.6016
41	-2528.6	-2771.6	-2281.6	1029.9	2937.9	3511.9	4329.5	4731.5	4742.5	5447.6	10111.6	9810.6	9621.1	20430.1	18225.1	1657.2	3998.2	2114.2	-168.199	533.801	-449.199	-2899.1	-2572.1	-2492.1	1151.3	4158.3	3048.3	4693.9	4744.9	2922.9	1530.8	4772.8	3359.8	4040.1	4172.1	5966.1	1190.5	2118.5	717.5	-1618.4	-286.398	54.6016
42	-2468.6	-2775.6	-2288.6	1132.9	3014.9	3629.9	4471.5	4873.5	4868.5	5593.6	10288.6	10015.6	9913.1	20576.1	18445.1	1749.2	4114.2	2181.2	-77.1992	527.801	-382.199	-2896.1	-2551.1	-2506.1	1279.3	4287.3	3129.3	4827.9	4851.9	3035.9	1647.8	4934.8	3509.8	4123.1	4323.1	6019.1	1272.5	2188.5	752.5	-1599.4	-262.398	80.6016
43	-2447.6	-2761.6	-2299.6	1216.9	3098.9	3710.9	4596.5	4979.5	5000.5	5725.6	10432.6	10201.6	10058.1	20727.1	18619.1	1824.2	4215.2	2256.2	-8.19922	537.801	-345.199	-2866.1	-2579.1	-2502.1	1378.3	4386.3	3246.3	4964.9	4974.9	3168.9	1757.8	5036.8	3639.8	4229.1	4376.1	6151.1	1389.5	2253.5	811.5	-1586.4	-236.398	92.6016
44	-2432.6	-2765.6	-2273.6	1306.9	3189.9	3816.9	4717.5	5100.5	5118.5	5818.6	10580.6	10413.6	10255.1	20846.1	18834.1	1919.2	4335.2	2312.2	74.8008	587.801	-333.199	-2877.1	-2549.1	-2512.1	1471.3	4478.3	3342.3	5083.9	5110.9	3265.9	1939.8	5143.8	3708.8	4295.1	4483.1	6187.1	1467.5	2325.5	865.5	-1565.4	-201.398	104.602
45	-2416.6	-2770.6	-2278.6	1392.9	3295.9	3917.9	4841.5	5225.5	5271.5	5947.6	10764.6	10580.6	10435.1	20949.1	19045.1	1991.2	4411.2	2370.2	150.801	607.801	-294.199	-2865.1	-2556.1	-2513.1	1573.3	4601.3	3437.3	5211.9	5216.9	3377.9	2097.8	5296.8	3816.8	4386.1	4601.1	6351.1	1576.5	2396.5	904.5	-1566.4	-175.398	133.602
46	-2376.6	-2770.6	-2289.6	1471.9	3375.9	3994.9	4962.5	5307.5	5419.5	6056.6	10919.6	10780.6	10592.1	21036.1	19331.1	2091.2	4538.2	2436.2	236.801	633.801	-283.199	-2832.1	-2560.1	-2526.1	1663.3	4677.3	3542.3	5351.9	5353.9	3489.9	2206.8	5435.8	3992.8	4447.1	4665.1	6389.1	1654.5	2463.5	930.5	-1529.4	-140.398	141.602
47	-2357.6	-2785.6	-2293.6	1556.9	3456.9	4108.9	5095.5	5411.5	5517.5	6175.6	11059.6	10940.6	10763.1	21158.1	19429.1	2155.2	4621.2	2485.2	266.801	627.801	-212.199	-2839.1	-2560.1	-2526.1	1752.3	4782.3	3613.3	5480.9	5461.9	3597.9	2334.8	5536.8	4075.8	4506.1	4804.1	6515.1	1740.5	2526.5	979.5	-1510.4	-111.398	160.602
48	-2357.6	-2777.6	-2286.6	1630.9	3551.9	4175.9	5213.5	5529.5	5670.5	6304.6	11206.6	11106.6	10932.1	21234.1	19682.1	2227.2	4726.2	2570.2	319.801	642.801	-202.199	-2815.1	-2573.1	-2523.1	1850.3	4871.3	3735.3	5602.9	5562.9	3715.9	2466.8	5645.8	4190.8	4592.1	4885.1	6581.1	1816.5	2596.5	1007.5	-1481.4	-75.3984	182.602
49	-2333.6	-2794.6	-2272.6	1727.9	3634.9	4270.9	5313.5	5628.5	5793.5	6388.6	11340.6	11303.6	11087.1	21302.1	19849.1	2315.2	4813.2	2614.2	365.801	674.801	-174.199	-2796.1	-2570.1	-2544.1	1945.3	4940.3	3808.3	5720.9	5697.9	3819.9	2623.8	5796.8	4261.8	4653.1	4946.1	6676.1	1904.5	2637.5	1062.5	-1462.4	-58.3984	195.602
50	-2300.6	-2771.6	-2296.6	1783.9	3726.9	4356.9	5454.5	5719.5	5929.5	6507.6	11467.6	11481.6	11227.1	21365.1	20017.1	2358.2	4907.2	2665.2	423.801	681.801	-139.199	-2803.1	-2566.1	-2542.1	2003.3	5040.3	3905.3	5820.9	5808.9	3913.9	2714.8	5909.8	4455.8	4740.1	5058.1	6776.1	1999.5	2711.5	1073.5	-1457.4	-64.3984	200.602
51	-2286.6	-2795.6	-2288.6	1883.9	3796.9	4432.9	5534.5	5813.5	6041.5	6608.6	11593.6	11651.6	11369.1	21362.1	20179.1	2451.2	5001.2	2732.2	455.801	720.801	-100.199	-2769.1	-2572.1	-2546.1	2100.3	5099.3	3986.3	5942.9	5922.9	4011.9	2801.8	6068.8	4527.8	4831.1	5123.1	6831.1	2059.5	2766.5	1122.5	-1441.4	-17.3984	208.602
52	-2291.6	-2776.6	-2298.6	1935.9	3888.9	4514.9	5660.5	5927.5	6146.5	6731.6	11740.6	11818.6	11525.1	21373.1	20314.1	2495.2	5062.2	2765.2	507.801	731.801	-72.1992	-2758.1	-2567.1	-2530.1	2168.3	5179.3	4085.3	6015.9	6023.9	4082.9	2968.8	6160.8	4620.8	4858.1	5227.1	6901.1	2150.5	2815.5	1141.5	-1414.4	-4.39844	226.602
53	-2271.6	-2805.6	-2308.6	2020.9	3969.9	4591.9	5775.5	6005.5	6278.5	6800.6	11854.6	11959.6	11660.1	21403.1	20477.1	2567.2	5157.2	2823.2	523.801	758.801	-59.1992	-2727.1	-2573.1	-2561.1	2271.3	5244.3	4154.3	6131.9	6110.9	4202.9	3051.8	6310.8	4759.8	4890.1	5278.1	6969.1	2211.5	2871.5	1157.5	-1413.4	57.6016	237.602
54	-2246.6	-2804.6	-2310.6	2094.9	4052.9	4659.9	5904.5	6099.5	6385.5	6884.6	11959.6	12133.6	11810.1	21415.1	20605.1	2638.2	5211.2	2854.2	572.801	747.801	-34.1992	-2686.1	-2573.1	-2567.1	2361.3	5347.3	4257.3	6246.9	6179.9	4296.9	3147.8	6404.8	4885.8	4981.1	5386.1	7042.1	2295.5	2920.5	1196.5	-1408.4	95.6016	236.602
55	-2223.6	-2798.6	-2296.6	2158.9	4123.9	4724.9	6027.5	6190.5	6511.5	6997.6	12122.6	12276.6	11937.1	21411.1	20711.1	2692.2	5314.2	2922.2	607.801	780.801	8.80078	-2619.1	-2567.1	-2554.1	2436.3	5403.3	4309.3	6351.9	6298.9	4406.9	3239.8	6510.8	4954.8	5021.1	5452.1	7107.1	2361.5	2966.5	1227.5	-1378.4	121.602	260.602
56	-2224.6	-2808.6	-2314.6	2230.9	4212.9	4812.9	6123.5	6275.5	6628.5	7131.6	12204.6	12425.6	12076.1	21402.1	20761.1	2759.2	5390.2	2948.2	637.801	784.801	35.8008	-2554.1	-2574.1	-2571.1	2518.3	5476.3	4403.3	6422.9	6413.9	4487.9	3364.8	6640.8	5069.8	5116.1	5535.1	7183.1	2447.5	3020.5	1275.5	-1390.4	122.602	254.602
57	-2229.6	-2792.6	-2302.6	2288.9	4284.9	4888.9	6257.5	6333.5	6734.5	7195.6	12369.6	12576.6	12215.1	21396.1	20891.1	2825.2	5490.2	3014.2	654.801	800.801	89.8008	-2503.1	-2582.1	-2579.1	2605.3	5564.3	4472.3	6557.9	6521.9	4560.9	3485.8	6631.8	5157.8	5124.1	5614.1	7248.1	2526.5	3051.5	1291.5	-1396.4	169.602	235.602
58	-2220.6	-2782.6	-2299.6	2352.9	4377.9	4953.9	6347.5	6434.5	6853.5	7285.6	12520.6	12726.6	12342.1	21311.1	20987.1	2892.2	5569.2	3077.2	700.801	831.801	128.801	-2456.1	-2573.1	-2559.1	2682.3	5636.3	4534.3	6642.9	6626.9	4675.9	3575.8	6732.8	5291.8	5206.1	5697.1	7359.1	2586.5	3091.5	1315.5	-1361.4	193.602	257.602
59	-2207.6	-2811.6	-2303.6	2439.9	4457.9	5007.9	6464.5	6529.5	6962.5	7355.6	12613.6	12885.6	12457.1	21317.1	21107.1	2933.2	5671.2	3136.2	736.801	837.801	154.801	-2425.1	-2571.1	-2568.1	2750.3	5729.3	4639.3	6721.9	6706.9	4763.9	3644.8	6926.8	5366.8	5257.1	5748.1	7355.1	2670.5	3130.5	1318.5	-1378.4	224.602	275.602
60	-2199.6	-2821.6	-2308.6	2493.9	4545.9	5092.9	6595.5	6609.5	7072.5	7507.6	12742.6	13042.6	12618.1	21280.1	21201.1	3024.2	5729.2	3190.2	745.801	870.801	179.801	-2398.1	-2584.1	-2576.1	2820.3	5791.3	4719.3	6830.9	6800.9	4835.9	3752.8	7028.8	5490.8	5319.1	5827.1	7456.1	2739.5	3177.5	1353.5	-1372.4	225.602	264.602
ΔFluorescence							IF1									IF3									MTF									PEG 8000
Time [min]	NC			PC			1.5 µM			5 µM			15 µM			0.3 µM			1.5 µM			5 µM			1.5 µM			5 µM			15 µM			0.3 %			1.0 %			3.0 %
1	0	0	0	0	0	0	0	0	0	0	0	0	0	0	0	0	0	0	0	0	0	0	0	0	0	0	0	0	0	0	0	0	0	0	0	0	0	0	0	0	0	0
2	41	143	-4	47	64	130	174	142	32	323	291	155	287	1098	474	-6	103	24	-49	11	-38	-119	-39	-27	68	135	-8	164	130	29	147	87	6	97	-152	42	105	18	-23	-28	-17	22
3	62	186	-39	114	132	256	245	224	86	637	678	435	698	2360	1169	29	194	82	-36	42	-16	-176	-55	-49	61	271	60	322	287	66	188	176	77	116	-186	77	194	79	17	-3	39	101
4	87	178	-73	173	211	354	351	349	187	946	1125	754	1090	3677	1963	92	325	154	-3	106	0	-199	-62	-51	85	423	144	467	451	128	266	293	144	166	-225	185	318	220	118	55	139	236
5	103	148	-69	236	303	501	472	481	309	1227	1582	1086	1504	4955	2824	173	454	296	57	196	18	-203	-51	-51	107	578	305	653	632	233	346	429	252	248	-167	387	421	339	193	88	234	365
6	72	147	-104	260	418	664	624	642	455	1508	2023	1459	1944	6212	3682	283	607	410	104	293	68	-207	-44	-37	187	767	473	850	797	358	445	615	377	343	-95	570	554	507	307	150	334	515
7	46	128	-128	333	537	850	769	807	614	1796	2479	1817	2361	7351	4494	375	764	584	169	388	144	-202	-55	-35	257	943	623	1054	992	475	566	780	556	484	-11	775	685	676	435	241	457	687
8	54	135	-131	407	646	1019	978	974	778	2078	2934	2183	2775	8419	5325	486	934	717	259	452	174	-193	-39	-7	349	1155	769	1287	1179	611	674	950	657	612	87	937	842	841	559	302	588	847
9	32	112	-145	500	779	1201	1148	1153	937	2371	3354	2519	3215	9383	6147	598	1092	872	330	540	216	-180	-24	-11	447	1350	973	1495	1357	754	803	1150	790	760	219	1179	994	1001	683	384	706	984
10	43	109	-142	575	919	1385	1343	1338	1119	2640	3791	2879	3623	10286	6849	728	1280	1019	417	630	278	-180	-10	20	520	1582	1155	1746	1562	880	925	1310	936	871	315	1400	1137	1177	823	445	829	1122
11	40	93	-153	673	1049	1585	1559	1518	1301	2926	4193	3218	4044	11062	7581	855	1444	1173	499	721	320	-152	-15	15	634	1749	1342	1973	1774	1026	1057	1486	1096	1037	424	1623	1295	1350	935	526	934	1274
12	33	103	-151	764	1201	1767	1756	1704	1455	3210	4609	3556	4454	11804	8295	992	1617	1313	566	811	360	-138	30	36	751	1953	1522	2200	1956	1163	1187	1655	1220	1211	552	1819	1432	1504	1047	602	1023	1394
13	28	93	-160	864	1328	1957	1975	1875	1629	3504	4969	3934	4846	12462	8943	1129	1803	1474	647	898	386	-110	32	42	864	2182	1708	2419	2142	1306	1327	1817	1346	1382	659	2000	1576	1664	1162	673	1151	1547
14	22	80	-183	949	1471	2129	2175	2079	1820	3743	5329	4253	5252	13100	9526	1265	1987	1631	746	964	486	-95	34	53	969	2369	1859	2653	2355	1445	1468	1991	1537	1535	774	2232	1734	1820	1284	754	1233	1657
15	32	80	-195	1079	1617	2347	2386	2246	2013	4023	5708	4593	5616	13700	10190	1438	2168	1773	809	1073	520	-74	29	55	1088	2561	2067	2904	2547	1612	1595	2184	1695	1667	910	2434	1883	1953	1378	846	1329	1762
16	20	81	-191	1180	1776	2519	2572	2455	2173	4301	6053	4921	5961	14270	10687	1566	2360	1916	904	1117	589	-53	50	65	1215	2774	2210	3131	2747	1746	1745	2361	1784	1813	1048	2658	2001	2115	1486	913	1428	1860
17	26	85	-205	1297	1912	2684	2780	2647	2352	4575	6406	5263	6336	14767	11248	1714	2540	2050	999	1194	631	-41	60	50	1326	2945	2372	3355	2934	1892	1910	2552	1947	1980	1123	2784	2139	2250	1602	962	1507	1961
18	30	62	-205	1419	2048	2875	2955	2825	2535	4797	6704	5585	6675	15248	11834	1868	2720	2186	1091	1249	681	-14	57	55	1407	3141	2535	3551	3127	2046	2077	2719	2093	2125	1279	2972	2270	2377	1685	1017	1595	2075
19	26	75	-223	1516	2198	3049	3133	3011	2728	5069	7041	5900	7006	15717	12351	2011	2898	2304	1151	1345	737	13	75	60	1534	3318	2730	3765	3309	2204	2240	2858	2280	2267	1445	3140	2413	2507	1767	1082	1655	2166
20	34	68	-207	1651	2352	3239	3315	3224	2888	5303	7365	6234	7357	16174	12879	2162	3086	2441	1213	1395	765	39	78	68	1675	3500	2877	3991	3501	2331	2371	3045	2363	2418	1569	3344	2545	2649	1873	1159	1718	2239
21	48	54	-225	1760	2477	3416	3507	3391	3071	5548	7683	6542	7693	16586	13304	2320	3256	2565	1301	1452	843	57	89	76	1785	3689	3046	4208	3686	2492	2538	3258	2518	2578	1668	3493	2663	2763	1956	1183	1802	2292
22	36	48	-236	1899	2612	3575	3680	3584	3269	5793	7950	6843	8030	16996	13793	2466	3418	2686	1379	1503	879	80	90	81	1901	3827	3195	4416	3872	2647	2685	3395	2674	2718	1802	3669	2800	2903	2042	1242	1879	2382
23	49	41	-257	2025	2741	3732	3836	3758	3461	5993	8232	7129	8361	17356	14245	2608	3598	2819	1445	1553	924	92	100	76	2037	4017	3335	4614	4037	2780	2885	3595	2846	2853	1899	3830	2910	3028	2144	1305	1927	2458
24	55	47	-243	2157	2901	3913	4021	3946	3640	6245	8530	7442	8677	17744	14664	2757	3788	2943	1521	1613	976	129	90	72	2147	4198	3493	4807	4221	2931	3047	3757	2980	3013	2031	4003	3045	3129	2232	1354	2002	2519
25	65	33	-245	2278	3034	4037	4170	4104	3818	6477	8802	7737	8987	18108	15184	2903	3946	3060	1593	1675	1020	153	92	86	2280	4370	3672	5000	4396	3081	3212	3956	3127	3146	2201	4146	3171	3238	2270	1375	2061	2583
26	66	40	-266	2401	3170	4194	4348	4292	3988	6653	9044	8014	9273	18427	15547	3045	4112	3149	1662	1728	1051	155	104	69	2413	4524	3796	5181	4550	3218	3370	4106	3281	3297	2312	4290	3279	3348	2353	1425	2075	2618
27	87	27	-260	2533	3278	4354	4523	4446	4167	6890	9313	8326	9593	18791	15912	3190	4263	3259	1731	1765	1105	168	110	65	2535	4675	3934	5385	4725	3345	3525	4254	3420	3439	2437	4477	3394	3436	2457	1462	2152	2669
28	81	33	-261	2670	3424	4505	4670	4607	4339	7087	9554	8580	9892	19083	16365	3327	4402	3360	1820	1832	1137	182	103	65	2661	4827	4070	5543	4883	3509	3677	4412	3576	3627	2568	4566	3519	3543	2509	1513	2163	2727
29	98	17	-269	2827	3555	4651	4842	4771	4518	7276	9799	8845	10197	19374	16668	3485	4556	3484	1885	1880	1183	208	107	70	2789	4966	4222	5706	5026	3636	3873	4575	3717	3711	2691	4699	3623	3657	2579	1535	2219	2764
30	85	15	-270	2933	3669	4790	5005	4946	4685	7431	10012	9089	10503	19662	17038	3661	4715	3573	1939	1895	1235	234	103	65	2906	5132	4339	5899	5195	3773	4006	4753	3842	3848	2840	4856	3743	3742	2653	1596	2272	2799
31	85	30	-259	3042	3788	4947	5152	5113	4843	7627	10265	9371	10792	19950	17355	3832	4854	3669	1998	1929	1278	255	121	50	3038	5266	4484	6081	5341	3912	4190	4905	3962	4003	2981	5033	3832	3859	2722	1605	2314	2850
32	95	26	-286	3197	3878	5047	5305	5265	5011	7805	10472	9652	11068	20210	17770	3973	4997	3738	2079	1983	1306	253	131	47	3176	5385	4626	6242	5511	4029	4351	5059	4114	4148	3140	5108	3939	3949	2773	1650	2354	2896
33	100	29	-284	3320	4014	5186	5480	5405	5177	7988	10698	9895	11331	20461	18027	4098	5140	3845	2152	2001	1381	275	120	52	3292	5524	4726	6399	5682	4185	4554	5237	4246	4300	3249	5263	4061	4044	2859	1669	2383	2917
34	114	6	-274	3408	4125	5315	5597	5564	5344	8138	10886	10102	11574	20705	18310	4229	5278	3942	2183	2044	1408	294	130	69	3420	5648	4851	6548	5801	4310	4650	5360	4413	4405	3383	5395	4169	4126	2926	1700	2415	2958
35	101	19	-297	3548	4243	5448	5758	5678	5500	8288	11092	10354	11837	20916	18608	4348	5411	4011	2248	2098	1461	301	120	47	3521	5752	4968	6711	5953	4429	4816	5520	4562	4528	3541	5491	4271	4225	3001	1748	2454	2989
36	126	15	-299	3667	4344	5549	5891	5822	5666	8458	11300	10555	12083	21123	18923	4464	5531	4090	2279	2124	1485	322	139	35	3651	5899	5091	6867	6100	4560	4997	5655	4706	4674	3672	5604	4368	4310	3053	1777	2475	3040
37	124	12	-281	3795	4442	5699	6033	5968	5804	8610	11495	10791	12320	21348	19172	4570	5644	4162	2354	2170	1514	333	126	43	3751	6012	5204	7017	6207	4700	5174	5849	4765	4790	3769	5708	4467	4410	3105	1786	2510	3049
38	131	8	-301	3906	4544	5794	6164	6086	5968	8768	11650	11046	12567	21546	19429	4663	5748	4239	2400	2207	1563	357	99	45	3878	6133	5314	7174	6358	4828	5291	5952	4913	4891	3902	5817	4561	4460	3158	1847	2563	3064
39	162	8	-297	3993	4656	5920	6289	6217	6106	8910	11830	11240	12779	21748	19753	4760	5888	4322	2463	2219	1588	339	111	33	3964	6253	5421	7301	6475	4939	5433	6116	5090	4941	4026	5946	4657	4556	3189	1876	2586	3088
40	177	-1	-305	4115	4736	6016	6430	6350	6247	9058	12006	11415	12991	21941	19931	4863	6012	4390	2559	2235	1649	375	115	28	4086	6361	5523	7449	6614	5059	5598	6248	5179	5066	4137	6041	4763	4633	3265	1887	2626	3129
41	166	3	-306	4206	4847	6109	6543	6475	6410	9180	12182	11670	13172	22098	20208	4958	6101	4464	2612	2287	1660	397	110	33	4189	6452	5628	7575	6742	5193	5759	6366	5329	5164	4271	6142	4854	4722	3321	1917	2660	3145
42	226	-1	-313	4309	4924	6227	6685	6617	6536	9326	12359	11875	13464	22244	20428	5050	6217	4531	2703	2281	1727	400	131	19	4317	6581	5709	7709	6849	5306	5876	6528	5479	5247	4422	6195	4936	4792	3356	1936	2684	3171
43	247	13	-324	4393	5008	6308	6810	6723	6668	9458	12503	12061	13609	22395	20602	5125	6318	4606	2772	2291	1764	430	103	23	4416	6680	5826	7846	6972	5439	5986	6630	5609	5353	4475	6327	5053	4857	3415	1949	2710	3183
44	262	9	-298	4483	5099	6414	6931	6844	6786	9551	12651	12273	13806	22514	20817	5220	6438	4662	2855	2341	1776	419	133	13	4509	6772	5922	7965	7108	5536	6168	6737	5678	5419	4582	6363	5131	4929	3469	1970	2745	3195
45	278	4	-303	4569	5205	6515	7055	6969	6939	9680	12835	12440	13986	22617	21028	5292	6514	4720	2931	2361	1815	431	126	12	4611	6895	6017	8093	7214	5648	6326	6890	5786	5510	4700	6527	5240	5000	3508	1969	2771	3224
46	318	4	-314	4648	5285	6592	7176	7051	7087	9789	12990	12640	14143	22704	21314	5392	6641	4786	3017	2387	1826	464	122	-1	4701	6971	6122	8233	7351	5760	6435	7029	5962	5571	4764	6565	5318	5067	3534	2006	2806	3232
47	337	-11	-318	4733	5366	6706	7309	7155	7185	9908	13130	12800	14314	22826	21412	5456	6724	4835	3047	2381	1897	457	122	-1	4790	7076	6193	8362	7459	5868	6563	7130	6045	5630	4903	6691	5404	5130	3583	2025	2835	3251
48	337	-3	-311	4807	5461	6773	7427	7273	7338	10037	13277	12966	14483	22902	21665	5528	6829	4920	3100	2396	1907	481	109	2	4888	7165	6315	8484	7560	5986	6695	7239	6160	5716	4984	6757	5480	5200	3611	2054	2871	3273
49	361	-20	-297	4904	5544	6868	7527	7372	7461	10121	13411	13163	14638	22970	21832	5616	6916	4964	3146	2428	1935	500	112	-19	4983	7234	6388	8602	7695	6090	6852	7390	6231	5777	5045	6852	5568	5241	3666	2073	2888	3286
50	394	3	-321	4960	5636	6954	7668	7463	7597	10240	13538	13341	14778	23033	22000	5659	7010	5015	3204	2435	1970	493	116	-17	5041	7334	6485	8702	7806	6184	6943	7503	6425	5864	5157	6952	5663	5315	3677	2078	2882	3291
51	408	-21	-313	5060	5706	7030	7748	7557	7709	10341	13664	13511	14920	23030	22162	5752	7104	5082	3236	2474	2009	527	110	-21	5138	7393	6566	8824	7920	6282	7030	7662	6497	5955	5222	7007	5723	5370	3726	2094	2929	3299
52	403	-2	-323	5112	5798	7112	7874	7671	7814	10464	13811	13678	15076	23041	22297	5796	7165	5115	3288	2485	2037	538	115	-5	5206	7473	6665	8897	8021	6353	7197	7754	6590	5982	5326	7077	5814	5419	3745	2121	2942	3317
53	423	-31	-333	5197	5879	7189	7989	7749	7946	10533	13925	13819	15211	23071	22460	5868	7260	5173	3304	2512	2050	569	109	-36	5309	7538	6734	9013	8108	6473	7280	7904	6729	6014	5377	7145	5875	5475	3761	2122	3004	3328
54	448	-30	-335	5271	5962	7257	8118	7843	8053	10617	14030	13993	15361	23083	22588	5939	7314	5204	3353	2501	2075	610	109	-42	5399	7641	6837	9128	8177	6567	7376	7998	6855	6105	5485	7218	5959	5524	3800	2127	3042	3327
55	471	-24	-321	5335	6033	7322	8241	7934	8179	10730	14193	14136	15488	23079	22694	5993	7417	5272	3388	2534	2118	677	115	-29	5474	7697	6889	9233	8296	6677	7468	8104	6924	6145	5551	7283	6025	5570	3831	2157	3068	3351
56	470	-34	-339	5407	6122	7410	8337	8019	8296	10864	14275	14285	15627	23070	22744	6060	7493	5298	3418	2538	2145	742	108	-46	5556	7770	6983	9304	8411	6758	7593	8234	7039	6240	5634	7359	6111	5624	3879	2145	3069	3345
57	465	-18	-327	5465	6194	7486	8471	8077	8402	10928	14440	14436	15766	23064	22874	6126	7593	5364	3435	2554	2199	793	100	-54	5643	7858	7052	9439	8519	6831	7714	8225	7127	6248	5713	7424	6190	5655	3895	2139	3116	3326
58	474	-8	-324	5529	6287	7551	8561	8178	8521	11018	14591	14586	15893	22979	22970	6193	7672	5427	3481	2585	2238	840	109	-34	5720	7930	7114	9524	8624	6946	7804	8326	7261	6330	5796	7535	6250	5695	3919	2174	3140	3348
59	487	-37	-328	5616	6367	7605	8678	8273	8630	11088	14684	14745	16008	22985	23090	6234	7774	5486	3517	2591	2264	871	111	-43	5788	8023	7219	9603	8704	7034	7873	8520	7336	6381	5847	7531	6334	5734	3922	2157	3171	3366
60	495	-47	-333	5670	6455	7690	8809	8353	8740	11240	14813	14902	16169	22948	23184	6325	7832	5540	3526	2624	2289	898	98	-51	5858	8085	7299	9712	8798	7106	7981	8622	7460	6443	5926	7632	6403	5781	3957	2163	3172	3355

## Sheet: Figure_4B
[F30-Bro(+)]MS2(+) + MS2rep in PURE
Fluorescence	MS2(+)Bro(+) References
Time [min]	5 nM			15 nM			30 nM			60 nM			120 nM			15 nM + 1 µM MS2rep
4	1020.8	1661.8	1024.8	5128.9	3786.9	4604.9	9956.8	11197.8	10247.8	20856.2	21437.2	21086.2	47627.8	49677.8	50952.8	6364.1	6368.1	4870.1
8	947.801	1616.8	998.801	5097.9	3754.9	4644.9	9949.8	11184.8	10310.8	20786.2	21466.2	21196.2	47900.8	50016.8	51546.8	5921.1	6110.1	4569.1
12	869.801	1607.8	968.801	5107.9	3737.9	4668.9	9959.8	11218.8	10350.8	20873.2	21572.2	21358.2	48491.8	49947.8	51796.8	5753.1	6057.1	4425.1
16	848.801	1548.8	1005.8	5114.9	3757.9	4692.9	9946.8	11265.8	10407.8	20967.2	21667.2	21441.2	48788.8	50419.8	52222.8	5833.1	6208.1	4613.1
20	871.801	1594.8	972.801	5125.9	3749.9	4743.9	9956.8	11291.8	10427.8	20984.2	21830.2	21535.2	48997.8	50850.8	52455.8	6050.1	6500.1	5099.1
24	891.801	1581.8	977.801	5127.9	3751.9	4768.9	9951.8	11287.8	10534.8	21018.2	21898.2	21680.2	49100.8	50729.8	52513.8	6396.1	6884.1	5667.1
28	1001.8	1567.8	993.801	5114.9	3775.9	4771.9	10001.8	11341.8	10496.8	21077.2	21984.2	21725.2	49276.8	51232.8	52843.8	6888.1	7407.1	6258.1
32	1082.8	1615.8	966.801	5119.9	3768.9	4783.9	10003.8	11339.8	10567.8	21073.2	22075.2	21743.2	49670.8	51210.8	52978.8	7392.1	7987.1	6825.1
36	1105.8	1547.8	979.801	5126.9	3780.9	4811.9	9926.8	11474.8	10543.8	21041.2	22140.2	21795.2	49550.8	51402.8	52889.8	7968.1	8566.1	7470.1
40	1202.8	1526.8	972.801	5128.9	3819.9	4820.9	9912.8	11405.8	10473.8	21058.2	22147.2	21774.2	49635.8	51305.8	52954.8	8660.1	9264.1	8092.1
44	1186.8	1536.8	980.801	5141.9	3840.9	4812.9	9993.8	11488.8	10464.8	21065.2	22166.2	21749.2	49622.8	51211.8	53258.8	9273.1	9930.1	8736.1
48	1214.8	1569.8	960.801	5132.9	3821.9	4846.9	9967.8	11561.8	10541.8	21051.2	22213.2	21760.2	49570.8	51407.8	53298.8	9978.1	10653.1	9445.1
52	1259.8	1539.8	1000.8	5118.9	3827.9	4842.9	9990.8	11545.8	10554.8	21030.2	22254.2	21726.2	49905.8	51349.8	52965.8	10754.1	11367.1	10207.1
56	1238.8	1572.8	949.801	5126.9	3866.9	4889.9	9986.8	11554.8	10512.8	20998.2	22172.2	21719.2	49840.8	51385.8	52879.8	11565.1	12109.1	10912.1
60	1261.8	1537.8	955.801	5126.9	3850.9	4903.9	9916.8	11534.8	10527.8	20963.2	22190.2	21678.2	49518.8	51221.8	53149.8	12261.1	12881.1	11603.1
64	1309.8	1525.8	973.801	5111.9	3857.9	4884.9	9891.8	11572.8	10463.8	20916.2	22153.2	21633.2	49807.8	51314.8	53001.8	13060.1	13598.1	12329.1
68	1301.8	1543.8	994.801	5103.9	3891.9	4919.9	9864.8	11553.8	10506.8	20867.2	22084.2	21618.2	49633.8	50965.8	53146.8	13869.1	14379.1	13099.1
72	1324.8	1522.8	1022.8	5118.9	3901.9	4945.9	9930.8	11543.8	10546.8	20847.2	22030.2	21533.2	49304.8	51128.8	52931.8	14649.1	15203.1	13869.1
76	1328.8	1546.8	1033.8	5106.9	3888.9	4976.9	9921.8	11553.8	10508.8	20813.2	22043.2	21575.2	49479.8	51073.8	52692.8	15402.1	15811.1	14558.1
80	1338.8	1550.8	1042.8	5123.9	3917.9	5003.9	9908.8	11531.8	10555.8	20695.2	21970.2	21514.2	49399.8	50704.8	52835.8	16193.1	16589.1	15327.1
84	1353.8	1525.8	1031.8	5132.9	3919.9	5013.9	9886.8	11521.8	10538.8	20699.2	21922.2	21437.2	49086.8	50761.8	52604.8	17029.1	17267.1	15983.1
88	1325.8	1555.8	1064.8	5135.9	3921.9	5035.9	9881.8	11505.8	10553.8	20646.2	21861.2	21440.2	48965.8	50573.8	52453.8	17735.1	18084.1	16666.1
92	1394.8	1553.8	1023.8	5162.9	3958.9	5069.9	9888.8	11540.8	10538.8	20591.2	21780.2	21378.2	48995.8	50303.8	52123.8	18509.1	18799.1	17501.1
96	1351.8	1584.8	1094.8	5165.9	3963.9	5072.9	9871.8	11599.8	10566.8	20535.2	21780.2	21321.2	48918.8	50329.8	51847.8	19229.1	19306.1	18115.1
100	1390.8	1588.8	1104.8	5194.9	4004.9	5103.9	9913.8	11507.8	10515.8	20498.2	21707.2	21260.2	48810.8	50118.8	51984.8	19977.1	20030.1	18720.1
104	1458.8	1582.8	1075.8	5232.9	3999.9	5118.9	9872.8	11509.8	10546.8	20469.2	21705.2	21230.2	48397.8	49951.8	51473.8	20589.1	20682.1	19353.1
108	1432.8	1601.8	1106.8	5213.9	4022.9	5153.9	9901.8	11482.8	10628.8	20449.2	21606.2	21236.2	48251.8	49635.8	51658.8	21325.1	21260.1	19965.1
112	1478.8	1634.8	1124.8	5228.9	4044.9	5150.9	9883.8	11516.8	10578.8	20378.2	21591.2	21215.2	48102.8	49616.8	51362.8	21980.1	21912.1	20504.1
116	1459.8	1663.8	1197.8	5251.9	4074.9	5182.9	9888.8	11553.8	10593.8	20365.2	21533.2	21152.2	47995.8	49498.8	51009.8	22634.1	22521.1	21127.1
120	1496.8	1651.8	1216.8	5278.9	4078.9	5218.9	9942.8	11539.8	10533.8	20323.2	21527.2	21117.2	48067.8	49186.8	51066.8	23235.1	22975.1	21655.1
124	1498.8	1693.8	1213.8	5287.9	4117.9	5244.9	9956.8	11512.8	10596.8	20273.2	21438.2	21065.2	47726.8	48899.8	50767.8	23848.1	23559.1	22230.1
128	1552.8	1735.8	1290.8	5322.9	4131.9	5279.9	9958.8	11543.8	10623.8	20233.2	21432.2	21040.2	47457.8	48987.8	50703.8	24400.1	24140.1	22754.1
132	1563.8	1744.8	1324.8	5366.9	4173.9	5314.9	9936.8	11565.8	10643.8	20227.2	21344.2	21005.2	47544.8	48917.8	50416.8	25082.1	24604.1	23333.1
136	1595.8	1745.8	1336.8	5370.9	4186.9	5334.9	9994.8	11543.8	10680.8	20165.2	21372.2	20955.2	47081.8	48619.8	50147.8	25636.1	25091.1	23701.1
140	1588.8	1782.8	1329.8	5413.9	4227.9	5367.9	9995.8	11579.8	10655.8	20102.2	21236.2	20894.2	47093.8	48095.8	50061.8	26084.1	25555.1	24148.1
144	1667.8	1833.8	1383.8	5436.9	4229.9	5392.9	10028.8	11579.8	10730.8	20126.2	21214.2	20849.2	46996.8	48141.8	49808.8	26568.1	26077.1	24494.1
148	1746.8	1862.8	1397.8	5456.9	4271.9	5421.9	10032.8	11560.8	10763.8	20075.2	21197.2	20847.2	46789.8	48167.8	49579.8	27206.1	26459.1	25020.1
152	1731.8	1872.8	1448.8	5489.9	4322.9	5451.9	10043.8	11613.8	10703.8	20042.2	21182.2	20785.2	46682.8	47868.8	49269.8	27635.1	26790.1	25443.1
156	1759.8	1964.8	1524.8	5515.9	4365.9	5489.9	10067.8	11588.8	10714.8	19973.2	21089.2	20729.2	46272.8	47622.8	48949.8	28028.1	27270.1	25861.1
160	1837.8	1989.8	1527.8	5547.9	4399.9	5542.9	10085.8	11676.8	10742.8	19955.2	21038.2	20732.2	46008.8	47538.8	48927.8	28475.1	27653.1	26266.1
164	1901.8	1995.8	1611.8	5600.9	4407.9	5585.9	10032.8	11644.8	10787.8	19922.2	21077.2	20668.2	45970.8	47059.8	48667.8	28835.1	27897.1	26555.1
168	1924.8	2045.8	1633.8	5606.9	4461.9	5613.9	10139.8	11710.8	10755.8	19892.2	21010.2	20607.2	45846.8	46869.8	48469.8	29210.1	28319.1	26967.1
172	1956.8	2070.8	1684.8	5654.9	4533.9	5642.9	10149.8	11669.8	10839.8	19875.2	20985.2	20596.2	45356.8	46801.8	48045.8	29535.1	28674.1	27170.1
176	2026.8	2158.8	1746.8	5688.9	4529.9	5710.9	10190.8	11722.8	10760.8	19830.2	20909.2	20529.2	45317.8	46394.8	48031.8	30042.1	28860.1	27499.1
180	2037.8	2153.8	1780.8	5713.9	4593.9	5747.9	10165.8	11602.8	10875.8	19812.2	20906.2	20499.2	45211.8	46323.8	47504.8	30237.1	29326.1	27766.1
184	2093.8	2260.8	1813.8	5758.9	4636.9	5775.9	10241.8	11653.8	10856.8	19773.2	20847.2	20456.2	44996.8	46084.8	47327.8	30630.1	29510.1	28138.1
188	2178.8	2326.8	1904.8	5804.9	4693.9	5833.9	10270.8	11740.8	10824.8	19761.2	20794.2	20380.2	44504.8	45754.8	47188.8	30972.1	29875.1	28372.1
192	2173.8	2365.8	1958.8	5832.9	4730.9	5877.9	10264.8	11728.8	10848.8	19699.2	20729.2	20369.2	44404.8	45621.8	46803.8	31374.1	29998.1	28536.1
196	2281.8	2419.8	2058.8	5876.9	4768.9	5909.9	10339.8	11783.8	10897.8	19693.2	20640.2	20366.2	44359.8	45192.8	46473.8	31642.1	30363.1	28778.1
200	2322.8	2458.8	2088.8	5903.9	4837.9	5961.9	10270.8	11791.8	10912.8	19638.2	20667.2	20245.2	44097.8	45182.8	46356.8	31923.1	30601.1	28962.1
204	2415.8	2533.8	2087.8	5955.9	4877.9	6048.9	10339.8	11772.8	10897.8	19592.2	20575.2	20222.2	43815.8	44875.8	46072.8	32231.1	30702.1	29317.1
208	2443.8	2629.8	2164.8	6000.9	4921.9	6083.9	10331.8	11819.8	10987.8	19554.2	20597.2	20212.2	43751.8	44769.8	45723.8	32470.1	31038.1	29455.1
212	2515.8	2666.8	2239.8	6047.9	4968.9	6114.9	10445.8	11878.8	11044.8	19551.2	20518.2	20168.2	43271.8	44539.8	45624.8	32699.1	31214.1	29710.1
216	2625.8	2765.8	2310.8	6072.9	5033.9	6163.9	10459.8	11888.8	10991.8	19523.2	20496.2	20111.2	43007.8	44039.8	45301.8	32866.1	31328.1	29957.1
220	2694.8	2800.8	2395.8	6109.9	5080.9	6226.9	10463.8	11892.8	11049.8	19500.2	20491.2	20078.2	43149.8	43865.8	45053.8	33109.1	31588.1	30170.1
224	2729.8	2857.8	2434.8	6159.9	5159.9	6293.9	10447.8	11958.8	10949.8	19474.2	20385.2	20046.2	42930.8	43428.8	44812.8	33308.1	31747.1	30292.1
228	2824.8	2883.8	2522.8	6231.9	5213.9	6334.9	10561.8	11939.8	11068.8	19454.2	20386.2	19981.2	42695.8	43504.8	44515.8	33553.1	31917.1	30423.1
232	2847.8	3071.8	2631.8	6269.9	5294.9	6383.9	10522.8	11977.8	11059.8	19398.2	20320.2	19927.2	42203.8	43310.8	44120.8	33740.1	32028.1	30641.1
236	2950.8	3114.8	2650.8	6314.9	5336.9	6430.9	10625.8	12051.8	11087.8	19357.2	20261.2	19886.2	42184.8	43014.8	43946.8	33847.1	32219.1	30678.1
240	3030.8	3137.8	2746.8	6371.9	5391.9	6504.9	10634.8	12068.8	11140.8	19376.2	20261.2	19818.2	41760.8	42651.8	43782.8	34075.1	32341.1	30896.1
244	3165.8	3251.8	2801.8	6414.9	5467.9	6561.9	10699.8	12082.8	11159.8	19320.2	20247.2	19784.2	41895.8	42538.8	43461.8	34282.1	32571.1	30942.1
248	3194.8	3341.8	2900.8	6466.9	5548.9	6610.9	10661.8	12046.8	11140.8	19288.2	20143.2	19734.2	41661.8	42133.8	42991.8	34325.1	32604.1	31045.1
252	3282.8	3436.8	2978.8	6539.9	5631.9	6661.9	10705.8	12132.8	11160.8	19288.2	20145.2	19721.2	41320.8	41913.8	42780.8	34649.1	32766.1	31172.1
256	3374.8	3496.8	3053.8	6594.9	5682.9	6716.9	10788.8	12148.8	11239.8	19204.2	20105.2	19626.2	41097.8	41722.8	42370.8	34657.1	32802.1	31269.1
260	3444.8	3613.8	3124.8	6641.9	5734.9	6740.9	10796.8	12208.8	11205.8	19197.2	20077.2	19549.2	40744.8	41297.8	42146.8	34829.1	32833.1	31332.1
264	3549.8	3675.8	3172.8	6679.9	5820.9	6803.9	10787.8	12229.8	11241.8	19121.2	20024.2	19463.2	40658.8	41014.8	41730.8	34846.1	33106.1	31443.1
268	3611.8	3732.8	3290.8	6757.9	5909.9	6880.9	10813.8	12193.8	11246.8	19085.2	19917.2	19373.2	40287.8	40837.8	41513.8	35076.1	33153.1	31462.1
272	3729.8	3855.8	3368.8	6797.9	5967.9	6920.9	10934.8	12215.8	11229.8	19063.2	19941.2	19303.2	39997.8	40523.8	40975.8	35160.1	33078.1	31521.1
276	3786.8	3956.8	3438.8	6851.9	6024.9	6960.9	10927.8	12248.8	11279.8	19000.2	19781.2	19206.2	39640.8	40192.8	40411.8	35218.1	33313.1	31468.1
280	3905.8	4067.8	3488.8	6929.9	6067.9	7023.9	10948.8	12345.8	11230.8	18954.2	19700.2	19107.2	39320.8	39774.8	40092.8	35376.1	33257.1	31658.1
284	4014.8	4129.8	3635.8	6984.9	6194.9	7083.9	10933.8	12292.8	11252.8	18826.2	19612.2	18988.2	38952.8	39245.8	39710.8	35371.1	33343.1	31598.1
288	4088.8	4242.8	3712.8	7063.9	6264.9	7144.9	10962.8	12341.8	11268.8	18772.2	19547.2	18882.2	38519.8	38944.8	39289.8	35590.1	33274.1	31588.1
292	4177.8	4372.8	3820.8	7098.9	6307.9	7203.9	11069.8	12354.8	11300.8	18725.2	19478.2	18800.2	38246.8	38407.8	39050.8	35652.1	33384.1	31753.1
296	4242.8	4457.8	3941.8	7157.9	6387.9	7315.9	11019.8	12342.8	11344.8	18610.2	19348.2	18723.2	37838.8	38072.8	38904.8	35509.1	33416.1	31735.1
300	4321.8	4532.8	4048.8	7223.9	6506.9	7414.9	11080.8	12334.8	11459.8	18540.2	19307.2	18765.2	37494.8	37794.8	38607.8	35627.1	33562.1	31643.1
304	4553.8	4682.8	4181.8	7267.9	6626.9	7494.9	11081.8	12407.8	11475.8	18438.2	19294.2	18746.2	37217.8	37574.8	38644.8	35567.1	33411.1	31669.1
308	4590.8	4822.8	4265.8	7343.9	6721.9	7618.9	11089.8	12467.8	11604.8	18406.2	19294.2	18772.2	36746.8	37432.8	38678.8	35703.1	33527.1	31675.1
312	4729.8	4907.8	4416.8	7372.9	6856.9	7722.9	11052.8	12441.8	11667.8	18380.2	19342.2	18840.2	36563.8	37383.8	38561.8	35672.1	33528.1	31583.1
316	4816.8	5075.8	4516.8	7446.9	6959.9	7841.9	11141.8	12514.8	11786.8	18389.2	19393.2	18897.2	36270.8	37347.8	38385.8	35749.1	33563.1	31593.1
320	4995.8	5183.8	4659.8	7503.9	7061.9	7972.9	11224.8	12683.8	11868.8	18432.2	19451.2	18922.2	36194.8	37376.8	38258.8	35698.1	33436.1	31522.1
324	5131.8	5314.8	4740.8	7541.9	7200.9	8054.9	11337.8	12756.8	11977.8	18508.2	19494.2	18992.2	36151.8	37261.8	38259.8	35607.1	33483.1	31451.1
328	5244.8	5423.8	4888.8	7615.9	7333.9	8171.9	11394.8	12894.8	12108.8	18522.2	19581.2	19078.2	36043.8	37213.8	38268.8	35743.1	33517.1	31412.1
332	5384.8	5633.8	4987.8	7679.9	7458.9	8295.9	11547.8	12954.8	12170.8	18595.2	19669.2	19122.2	35770.8	37255.8	38276.8	35648.1	33462.1	31191.1
336	5498.8	5750.8	5144.8	7796.9	7540.9	8428.9	11635.8	13136.8	12316.8	18669.2	19747.2	19211.2	36090.8	37068.8	38272.8	35610.1	33336.1	31130.1
340	5603.8	5907.8	5254.8	7908.9	7727.9	8509.9	11703.8	13167.8	12399.8	18725.2	19800.2	19337.2	35884.8	37146.8	38259.8	35636.1	33479.1	30919.1
344	5764.8	6004.8	5391.8	8003.9	7835.9	8649.9	11817.8	13307.8	12483.8	18804.2	19869.2	19338.2	35841.8	37106.8	38152.8	35410.1	33333.1	30807.1
348	5962.8	6085.8	5518.8	8140.9	7993.9	8755.9	11916.8	13395.8	12626.8	18920.2	19932.2	19440.2	35868.8	36991.8	38138.8	35461.1	33243.1	30606.1
352	6038.8	6320.8	5663.8	8256.9	8105.9	8901.9	12017.8	13486.8	12729.8	18939.2	20076.2	19513.2	35891.8	37066.8	38223.8	35309.1	33200.1	30554.1
356	6197.8	6434.8	5756.8	8379.9	8234.9	9024.9	12164.8	13605.8	12818.8	19037.2	20066.2	19615.2	35915.8	37097.8	38297.8	35290.1	32913.1	30453.1
360	6365.8	6605.8	5900.8	8503.9	8408.9	9145.9	12319.8	13717.8	12941.8	19152.2	20207.2	19672.2	35935.8	37051.8	38248.8	35140.1	32951.1	30315.1
5 nM												15 nM												30 nM												60 nM												120 nM
16 minutes	32 minutes	44 minutes	60 minutes	16 minutes	32 minutes	44 minutes	60 minutes	16 minutes	32 minutes	44 minutes	60 minutes	16 minutes	32 minutes	44 minutes	60 minutes	16 minutes	32 minutes	44 minutes	60 minutes	16 minutes	32 minutes	44 minutes	60 minutes	16 minutes	32 minutes	44 minutes	60 minutes	16 minutes	32 minutes	44 minutes	60 minutes	16 minutes	32 minutes	44 minutes	60 minutes	16 minutes	32 minutes	44 minutes	60 minutes	16 minutes	32 minutes	44 minutes	60 minutes	16 minutes	32 minutes	44 minutes	60 minutes	16 minutes	32 minutes
848.801	1082.8	1186.8	1261.8	1548.8	1615.8	1536.8	1537.8	1005.8	966.801	980.801	955.801	5114.9	5119.9	5141.9	5126.9	3757.9	3768.9	3840.9	3850.9	4692.9	4783.9	4812.9	4903.9	9946.8	10003.8	9993.8	9916.8	11265.8	11339.8	11488.8	11534.8	10407.8	10567.8	10464.8	10527.8	20967.2	21073.2	21065.2	20963.2	21667.2	22075.2	22166.2	22190.2	21441.2	21743.2	21749.2	21678.2	48788.8	49670.8
848.801	1082.8	1186.8	1261.8	1548.8	1615.8	1536.8	1537.8	1005.8	966.801	980.801	955.801	5114.9	5119.9	5141.9	5126.9	3757.9	3768.9	3840.9	3850.9	4692.9	4783.9	4812.9	4903.9	9946.8	10003.8	9993.8	9916.8	11265.8	11339.8	11488.8	11534.8	10407.8	10567.8	10464.8	10527.8	20967.2	21073.2	21065.2	20963.2	21667.2	22075.2	22166.2	22190.2	21441.2	21743.2	21749.2	21678.2	48788.8	49670.8
848.801	1082.8	1186.8	1261.8	1548.8	1615.8	1536.8	1537.8	1005.8	966.801	980.801	955.801	5114.9	5119.9	5141.9	5126.9	3757.9	3768.9	3840.9	3850.9	4692.9	4783.9	4812.9	4903.9	9946.8	10003.8	9993.8	9916.8	11265.8	11339.8	11488.8	11534.8	10407.8	10567.8	10464.8	10527.8	20967.2	21073.2	21065.2	20963.2	21667.2	22075.2	22166.2	22190.2	21441.2	21743.2	21749.2	21678.2	48788.8	49670.8
848.801	1082.8	1186.8	1261.8	1548.8	1615.8	1536.8	1537.8	1005.8	966.801	980.801	955.801	5114.9	5119.9	5141.9	5126.9	3757.9	3768.9	3840.9	3850.9	4692.9	4783.9	4812.9	4903.9	9946.8	10003.8	9993.8	9916.8	11265.8	11339.8	11488.8	11534.8	10407.8	10567.8	10464.8	10527.8	20967.2	21073.2	21065.2	20963.2	21667.2	22075.2	22166.2	22190.2	21441.2	21743.2	21749.2	21678.2	48788.8	49670.8
848.801	1082.8	1186.8	1261.8	1548.8	1615.8	1536.8	1537.8	1005.8	966.801	980.801	955.801	5114.9	5119.9	5141.9	5126.9	3757.9	3768.9	3840.9	3850.9	4692.9	4783.9	4812.9	4903.9	9946.8	10003.8	9993.8	9916.8	11265.8	11339.8	11488.8	11534.8	10407.8	10567.8	10464.8	10527.8	20967.2	21073.2	21065.2	20963.2	21667.2	22075.2	22166.2	22190.2	21441.2	21743.2	21749.2	21678.2	48788.8	49670.8
848.801	1082.8	1186.8	1261.8	1548.8	1615.8	1536.8	1537.8	1005.8	966.801	980.801	955.801	5114.9	5119.9	5141.9	5126.9	3757.9	3768.9	3840.9	3850.9	4692.9	4783.9	4812.9	4903.9	9946.8	10003.8	9993.8	9916.8	11265.8	11339.8	11488.8	11534.8	10407.8	10567.8	10464.8	10527.8	20967.2	21073.2	21065.2	20963.2	21667.2	22075.2	22166.2	22190.2	21441.2	21743.2	21749.2	21678.2	48788.8	49670.8
848.801	1082.8	1186.8	1261.8	1548.8	1615.8	1536.8	1537.8	1005.8	966.801	980.801	955.801	5114.9	5119.9	5141.9	5126.9	3757.9	3768.9	3840.9	3850.9	4692.9	4783.9	4812.9	4903.9	9946.8	10003.8	9993.8	9916.8	11265.8	11339.8	11488.8	11534.8	10407.8	10567.8	10464.8	10527.8	20967.2	21073.2	21065.2	20963.2	21667.2	22075.2	22166.2	22190.2	21441.2	21743.2	21749.2	21678.2	48788.8	49670.8
848.801	1082.8	1186.8	1261.8	1548.8	1615.8	1536.8	1537.8	1005.8	966.801	980.801	955.801	5114.9	5119.9	5141.9	5126.9	3757.9	3768.9	3840.9	3850.9	4692.9	4783.9	4812.9	4903.9	9946.8	10003.8	9993.8	9916.8	11265.8	11339.8	11488.8	11534.8	10407.8	10567.8	10464.8	10527.8	20967.2	21073.2	21065.2	20963.2	21667.2	22075.2	22166.2	22190.2	21441.2	21743.2	21749.2	21678.2	48788.8	49670.8
848.801	1082.8	1186.8	1261.8	1548.8	1615.8	1536.8	1537.8	1005.8	966.801	980.801	955.801	5114.9	5119.9	5141.9	5126.9	3757.9	3768.9	3840.9	3850.9	4692.9	4783.9	4812.9	4903.9	9946.8	10003.8	9993.8	9916.8	11265.8	11339.8	11488.8	11534.8	10407.8	10567.8	10464.8	10527.8	20967.2	21073.2	21065.2	20963.2	21667.2	22075.2	22166.2	22190.2	21441.2	21743.2	21749.2	21678.2	48788.8	49670.8
848.801	1082.8	1186.8	1261.8	1548.8	1615.8	1536.8	1537.8	1005.8	966.801	980.801	955.801	5114.9	5119.9	5141.9	5126.9	3757.9	3768.9	3840.9	3850.9	4692.9	4783.9	4812.9	4903.9	9946.8	10003.8	9993.8	9916.8	11265.8	11339.8	11488.8	11534.8	10407.8	10567.8	10464.8	10527.8	20967.2	21073.2	21065.2	20963.2	21667.2	22075.2	22166.2	22190.2	21441.2	21743.2	21749.2	21678.2	48788.8	49670.8
848.801	1082.8	1186.8	1261.8	1548.8	1615.8	1536.8	1537.8	1005.8	966.801	980.801	955.801	5114.9	5119.9	5141.9	5126.9	3757.9	3768.9	3840.9	3850.9	4692.9	4783.9	4812.9	4903.9	9946.8	10003.8	9993.8	9916.8	11265.8	11339.8	11488.8	11534.8	10407.8	10567.8	10464.8	10527.8	20967.2	21073.2	21065.2	20963.2	21667.2	22075.2	22166.2	22190.2	21441.2	21743.2	21749.2	21678.2	48788.8	49670.8
848.801	1082.8	1186.8	1261.8	1548.8	1615.8	1536.8	1537.8	1005.8	966.801	980.801	955.801	5114.9	5119.9	5141.9	5126.9	3757.9	3768.9	3840.9	3850.9	4692.9	4783.9	4812.9	4903.9	9946.8	10003.8	9993.8	9916.8	11265.8	11339.8	11488.8	11534.8	10407.8	10567.8	10464.8	10527.8	20967.2	21073.2	21065.2	20963.2	21667.2	22075.2	22166.2	22190.2	21441.2	21743.2	21749.2	21678.2	48788.8	49670.8
848.801	1082.8	1186.8	1261.8	1548.8	1615.8	1536.8	1537.8	1005.8	966.801	980.801	955.801	5114.9	5119.9	5141.9	5126.9	3757.9	3768.9	3840.9	3850.9	4692.9	4783.9	4812.9	4903.9	9946.8	10003.8	9993.8	9916.8	11265.8	11339.8	11488.8	11534.8	10407.8	10567.8	10464.8	10527.8	20967.2	21073.2	21065.2	20963.2	21667.2	22075.2	22166.2	22190.2	21441.2	21743.2	21749.2	21678.2	48788.8	49670.8
848.801	1082.8	1186.8	1261.8	1548.8	1615.8	1536.8	1537.8	1005.8	966.801	980.801	955.801	5114.9	5119.9	5141.9	5126.9	3757.9	3768.9	3840.9	3850.9	4692.9	4783.9	4812.9	4903.9	9946.8	10003.8	9993.8	9916.8	11265.8	11339.8	11488.8	11534.8	10407.8	10567.8	10464.8	10527.8	20967.2	21073.2	21065.2	20963.2	21667.2	22075.2	22166.2	22190.2	21441.2	21743.2	21749.2	21678.2	48788.8	49670.8
848.801	1082.8	1186.8	1261.8	1548.8	1615.8	1536.8	1537.8	1005.8	966.801	980.801	955.801	5114.9	5119.9	5141.9	5126.9	3757.9	3768.9	3840.9	3850.9	4692.9	4783.9	4812.9	4903.9	9946.8	10003.8	9993.8	9916.8	11265.8	11339.8	11488.8	11534.8	10407.8	10567.8	10464.8	10527.8	20967.2	21073.2	21065.2	20963.2	21667.2	22075.2	22166.2	22190.2	21441.2	21743.2	21749.2	21678.2	48788.8	49670.8
848.801	1082.8	1186.8	1261.8	1548.8	1615.8	1536.8	1537.8	1005.8	966.801	980.801	955.801	5114.9	5119.9	5141.9	5126.9	3757.9	3768.9	3840.9	3850.9	4692.9	4783.9	4812.9	4903.9	9946.8	10003.8	9993.8	9916.8	11265.8	11339.8	11488.8	11534.8	10407.8	10567.8	10464.8	10527.8	20967.2	21073.2	21065.2	20963.2	21667.2	22075.2	22166.2	22190.2	21441.2	21743.2	21749.2	21678.2	48788.8	49670.8
848.801	1082.8	1186.8	1261.8	1548.8	1615.8	1536.8	1537.8	1005.8	966.801	980.801	955.801	5114.9	5119.9	5141.9	5126.9	3757.9	3768.9	3840.9	3850.9	4692.9	4783.9	4812.9	4903.9	9946.8	10003.8	9993.8	9916.8	11265.8	11339.8	11488.8	11534.8	10407.8	10567.8	10464.8	10527.8	20967.2	21073.2	21065.2	20963.2	21667.2	22075.2	22166.2	22190.2	21441.2	21743.2	21749.2	21678.2	48788.8	49670.8
848.801	1082.8	1186.8	1261.8	1548.8	1615.8	1536.8	1537.8	1005.8	966.801	980.801	955.801	5114.9	5119.9	5141.9	5126.9	3757.9	3768.9	3840.9	3850.9	4692.9	4783.9	4812.9	4903.9	9946.8	10003.8	9993.8	9916.8	11265.8	11339.8	11488.8	11534.8	10407.8	10567.8	10464.8	10527.8	20967.2	21073.2	21065.2	20963.2	21667.2	22075.2	22166.2	22190.2	21441.2	21743.2	21749.2	21678.2	48788.8	49670.8
848.801	1082.8	1186.8	1261.8	1548.8	1615.8	1536.8	1537.8	1005.8	966.801	980.801	955.801	5114.9	5119.9	5141.9	5126.9	3757.9	3768.9	3840.9	3850.9	4692.9	4783.9	4812.9	4903.9	9946.8	10003.8	9993.8	9916.8	11265.8	11339.8	11488.8	11534.8	10407.8	10567.8	10464.8	10527.8	20967.2	21073.2	21065.2	20963.2	21667.2	22075.2	22166.2	22190.2	21441.2	21743.2	21749.2	21678.2	48788.8	49670.8
848.801	1082.8	1186.8	1261.8	1548.8	1615.8	1536.8	1537.8	1005.8	966.801	980.801	955.801	5114.9	5119.9	5141.9	5126.9	3757.9	3768.9	3840.9	3850.9	4692.9	4783.9	4812.9	4903.9	9946.8	10003.8	9993.8	9916.8	11265.8	11339.8	11488.8	11534.8	10407.8	10567.8	10464.8	10527.8	20967.2	21073.2	21065.2	20963.2	21667.2	22075.2	22166.2	22190.2	21441.2	21743.2	21749.2	21678.2	48788.8	49670.8
848.801	1082.8	1186.8	1261.8	1548.8	1615.8	1536.8	1537.8	1005.8	966.801	980.801	955.801	5114.9	5119.9	5141.9	5126.9	3757.9	3768.9	3840.9	3850.9	4692.9	4783.9	4812.9	4903.9	9946.8	10003.8	9993.8	9916.8	11265.8	11339.8	11488.8	11534.8	10407.8	10567.8	10464.8	10527.8	20967.2	21073.2	21065.2	20963.2	21667.2	22075.2	22166.2	22190.2	21441.2	21743.2	21749.2	21678.2	48788.8	49670.8
848.801	1082.8	1186.8	1261.8	1548.8	1615.8	1536.8	1537.8	1005.8	966.801	980.801	955.801	5114.9	5119.9	5141.9	5126.9	3757.9	3768.9	3840.9	3850.9	4692.9	4783.9	4812.9	4903.9	9946.8	10003.8	9993.8	9916.8	11265.8	11339.8	11488.8	11534.8	10407.8	10567.8	10464.8	10527.8	20967.2	21073.2	21065.2	20963.2	21667.2	22075.2	22166.2	22190.2	21441.2	21743.2	21749.2	21678.2	48788.8	49670.8
848.801	1082.8	1186.8	1261.8	1548.8	1615.8	1536.8	1537.8	1005.8	966.801	980.801	955.801	5114.9	5119.9	5141.9	5126.9	3757.9	3768.9	3840.9	3850.9	4692.9	4783.9	4812.9	4903.9	9946.8	10003.8	9993.8	9916.8	11265.8	11339.8	11488.8	11534.8	10407.8	10567.8	10464.8	10527.8	20967.2	21073.2	21065.2	20963.2	21667.2	22075.2	22166.2	22190.2	21441.2	21743.2	21749.2	21678.2	48788.8	49670.8
848.801	1082.8	1186.8	1261.8	1548.8	1615.8	1536.8	1537.8	1005.8	966.801	980.801	955.801	5114.9	5119.9	5141.9	5126.9	3757.9	3768.9	3840.9	3850.9	4692.9	4783.9	4812.9	4903.9	9946.8	10003.8	9993.8	9916.8	11265.8	11339.8	11488.8	11534.8	10407.8	10567.8	10464.8	10527.8	20967.2	21073.2	21065.2	20963.2	21667.2	22075.2	22166.2	22190.2	21441.2	21743.2	21749.2	21678.2	48788.8	49670.8
848.801	1082.8	1186.8	1261.8	1548.8	1615.8	1536.8	1537.8	1005.8	966.801	980.801	955.801	5114.9	5119.9	5141.9	5126.9	3757.9	3768.9	3840.9	3850.9	4692.9	4783.9	4812.9	4903.9	9946.8	10003.8	9993.8	9916.8	11265.8	11339.8	11488.8	11534.8	10407.8	10567.8	10464.8	10527.8	20967.2	21073.2	21065.2	20963.2	21667.2	22075.2	22166.2	22190.2	21441.2	21743.2	21749.2	21678.2	48788.8	49670.8
848.801	1082.8	1186.8	1261.8	1548.8	1615.8	1536.8	1537.8	1005.8	966.801	980.801	955.801	5114.9	5119.9	5141.9	5126.9	3757.9	3768.9	3840.9	3850.9	4692.9	4783.9	4812.9	4903.9	9946.8	10003.8	9993.8	9916.8	11265.8	11339.8	11488.8	11534.8	10407.8	10567.8	10464.8	10527.8	20967.2	21073.2	21065.2	20963.2	21667.2	22075.2	22166.2	22190.2	21441.2	21743.2	21749.2	21678.2	48788.8	49670.8
848.801	1082.8	1186.8	1261.8	1548.8	1615.8	1536.8	1537.8	1005.8	966.801	980.801	955.801	5114.9	5119.9	5141.9	5126.9	3757.9	3768.9	3840.9	3850.9	4692.9	4783.9	4812.9	4903.9	9946.8	10003.8	9993.8	9916.8	11265.8	11339.8	11488.8	11534.8	10407.8	10567.8	10464.8	10527.8	20967.2	21073.2	21065.2	20963.2	21667.2	22075.2	22166.2	22190.2	21441.2	21743.2	21749.2	21678.2	48788.8	49670.8
848.801	1082.8	1186.8	1261.8	1548.8	1615.8	1536.8	1537.8	1005.8	966.801	980.801	955.801	5114.9	5119.9	5141.9	5126.9	3757.9	3768.9	3840.9	3850.9	4692.9	4783.9	4812.9	4903.9	9946.8	10003.8	9993.8	9916.8	11265.8	11339.8	11488.8	11534.8	10407.8	10567.8	10464.8	10527.8	20967.2	21073.2	21065.2	20963.2	21667.2	22075.2	22166.2	22190.2	21441.2	21743.2	21749.2	21678.2	48788.8	49670.8
848.801	1082.8	1186.8	1261.8	1548.8	1615.8	1536.8	1537.8	1005.8	966.801	980.801	955.801	5114.9	5119.9	5141.9	5126.9	3757.9	3768.9	3840.9	3850.9	4692.9	4783.9	4812.9	4903.9	9946.8	10003.8	9993.8	9916.8	11265.8	11339.8	11488.8	11534.8	10407.8	10567.8	10464.8	10527.8	20967.2	21073.2	21065.2	20963.2	21667.2	22075.2	22166.2	22190.2	21441.2	21743.2	21749.2	21678.2	48788.8	49670.8
848.801	1082.8	1186.8	1261.8	1548.8	1615.8	1536.8	1537.8	1005.8	966.801	980.801	955.801	5114.9	5119.9	5141.9	5126.9	3757.9	3768.9	3840.9	3850.9	4692.9	4783.9	4812.9	4903.9	9946.8	10003.8	9993.8	9916.8	11265.8	11339.8	11488.8	11534.8	10407.8	10567.8	10464.8	10527.8	20967.2	21073.2	21065.2	20963.2	21667.2	22075.2	22166.2	22190.2	21441.2	21743.2	21749.2	21678.2	48788.8	49670.8
848.801	1082.8	1186.8	1261.8	1548.8	1615.8	1536.8	1537.8	1005.8	966.801	980.801	955.801	5114.9	5119.9	5141.9	5126.9	3757.9	3768.9	3840.9	3850.9	4692.9	4783.9	4812.9	4903.9	9946.8	10003.8	9993.8	9916.8	11265.8	11339.8	11488.8	11534.8	10407.8	10567.8	10464.8	10527.8	20967.2	21073.2	21065.2	20963.2	21667.2	22075.2	22166.2	22190.2	21441.2	21743.2	21749.2	21678.2	48788.8	49670.8
848.801	1082.8	1186.8	1261.8	1548.8	1615.8	1536.8	1537.8	1005.8	966.801	980.801	955.801	5114.9	5119.9	5141.9	5126.9	3757.9	3768.9	3840.9	3850.9	4692.9	4783.9	4812.9	4903.9	9946.8	10003.8	9993.8	9916.8	11265.8	11339.8	11488.8	11534.8	10407.8	10567.8	10464.8	10527.8	20967.2	21073.2	21065.2	20963.2	21667.2	22075.2	22166.2	22190.2	21441.2	21743.2	21749.2	21678.2	48788.8	49670.8
848.801	1082.8	1186.8	1261.8	1548.8	1615.8	1536.8	1537.8	1005.8	966.801	980.801	955.801	5114.9	5119.9	5141.9	5126.9	3757.9	3768.9	3840.9	3850.9	4692.9	4783.9	4812.9	4903.9	9946.8	10003.8	9993.8	9916.8	11265.8	11339.8	11488.8	11534.8	10407.8	10567.8	10464.8	10527.8	20967.2	21073.2	21065.2	20963.2	21667.2	22075.2	22166.2	22190.2	21441.2	21743.2	21749.2	21678.2	48788.8	49670.8
848.801	1082.8	1186.8	1261.8	1548.8	1615.8	1536.8	1537.8	1005.8	966.801	980.801	955.801	5114.9	5119.9	5141.9	5126.9	3757.9	3768.9	3840.9	3850.9	4692.9	4783.9	4812.9	4903.9	9946.8	10003.8	9993.8	9916.8	11265.8	11339.8	11488.8	11534.8	10407.8	10567.8	10464.8	10527.8	20967.2	21073.2	21065.2	20963.2	21667.2	22075.2	22166.2	22190.2	21441.2	21743.2	21749.2	21678.2	48788.8	49670.8
848.801	1082.8	1186.8	1261.8	1548.8	1615.8	1536.8	1537.8	1005.8	966.801	980.801	955.801	5114.9	5119.9	5141.9	5126.9	3757.9	3768.9	3840.9	3850.9	4692.9	4783.9	4812.9	4903.9	9946.8	10003.8	9993.8	9916.8	11265.8	11339.8	11488.8	11534.8	10407.8	10567.8	10464.8	10527.8	20967.2	21073.2	21065.2	20963.2	21667.2	22075.2	22166.2	22190.2	21441.2	21743.2	21749.2	21678.2	48788.8	49670.8
848.801	1082.8	1186.8	1261.8	1548.8	1615.8	1536.8	1537.8	1005.8	966.801	980.801	955.801	5114.9	5119.9	5141.9	5126.9	3757.9	3768.9	3840.9	3850.9	4692.9	4783.9	4812.9	4903.9	9946.8	10003.8	9993.8	9916.8	11265.8	11339.8	11488.8	11534.8	10407.8	10567.8	10464.8	10527.8	20967.2	21073.2	21065.2	20963.2	21667.2	22075.2	22166.2	22190.2	21441.2	21743.2	21749.2	21678.2	48788.8	49670.8
848.801	1082.8	1186.8	1261.8	1548.8	1615.8	1536.8	1537.8	1005.8	966.801	980.801	955.801	5114.9	5119.9	5141.9	5126.9	3757.9	3768.9	3840.9	3850.9	4692.9	4783.9	4812.9	4903.9	9946.8	10003.8	9993.8	9916.8	11265.8	11339.8	11488.8	11534.8	10407.8	10567.8	10464.8	10527.8	20967.2	21073.2	21065.2	20963.2	21667.2	22075.2	22166.2	22190.2	21441.2	21743.2	21749.2	21678.2	48788.8	49670.8
848.801	1082.8	1186.8	1261.8	1548.8	1615.8	1536.8	1537.8	1005.8	966.801	980.801	955.801	5114.9	5119.9	5141.9	5126.9	3757.9	3768.9	3840.9	3850.9	4692.9	4783.9	4812.9	4903.9	9946.8	10003.8	9993.8	9916.8	11265.8	11339.8	11488.8	11534.8	10407.8	10567.8	10464.8	10527.8	20967.2	21073.2	21065.2	20963.2	21667.2	22075.2	22166.2	22190.2	21441.2	21743.2	21749.2	21678.2	48788.8	49670.8
848.801	1082.8	1186.8	1261.8	1548.8	1615.8	1536.8	1537.8	1005.8	966.801	980.801	955.801	5114.9	5119.9	5141.9	5126.9	3757.9	3768.9	3840.9	3850.9	4692.9	4783.9	4812.9	4903.9	9946.8	10003.8	9993.8	9916.8	11265.8	11339.8	11488.8	11534.8	10407.8	10567.8	10464.8	10527.8	20967.2	21073.2	21065.2	20963.2	21667.2	22075.2	22166.2	22190.2	21441.2	21743.2	21749.2	21678.2	48788.8	49670.8
848.801	1082.8	1186.8	1261.8	1548.8	1615.8	1536.8	1537.8	1005.8	966.801	980.801	955.801	5114.9	5119.9	5141.9	5126.9	3757.9	3768.9	3840.9	3850.9	4692.9	4783.9	4812.9	4903.9	9946.8	10003.8	9993.8	9916.8	11265.8	11339.8	11488.8	11534.8	10407.8	10567.8	10464.8	10527.8	20967.2	21073.2	21065.2	20963.2	21667.2	22075.2	22166.2	22190.2	21441.2	21743.2	21749.2	21678.2	48788.8	49670.8
848.801	1082.8	1186.8	1261.8	1548.8	1615.8	1536.8	1537.8	1005.8	966.801	980.801	955.801	5114.9	5119.9	5141.9	5126.9	3757.9	3768.9	3840.9	3850.9	4692.9	4783.9	4812.9	4903.9	9946.8	10003.8	9993.8	9916.8	11265.8	11339.8	11488.8	11534.8	10407.8	10567.8	10464.8	10527.8	20967.2	21073.2	21065.2	20963.2	21667.2	22075.2	22166.2	22190.2	21441.2	21743.2	21749.2	21678.2	48788.8	49670.8
848.801	1082.8	1186.8	1261.8	1548.8	1615.8	1536.8	1537.8	1005.8	966.801	980.801	955.801	5114.9	5119.9	5141.9	5126.9	3757.9	3768.9	3840.9	3850.9	4692.9	4783.9	4812.9	4903.9	9946.8	10003.8	9993.8	9916.8	11265.8	11339.8	11488.8	11534.8	10407.8	10567.8	10464.8	10527.8	20967.2	21073.2	21065.2	20963.2	21667.2	22075.2	22166.2	22190.2	21441.2	21743.2	21749.2	21678.2	48788.8	49670.8
848.801	1082.8	1186.8	1261.8	1548.8	1615.8	1536.8	1537.8	1005.8	966.801	980.801	955.801	5114.9	5119.9	5141.9	5126.9	3757.9	3768.9	3840.9	3850.9	4692.9	4783.9	4812.9	4903.9	9946.8	10003.8	9993.8	9916.8	11265.8	11339.8	11488.8	11534.8	10407.8	10567.8	10464.8	10527.8	20967.2	21073.2	21065.2	20963.2	21667.2	22075.2	22166.2	22190.2	21441.2	21743.2	21749.2	21678.2	48788.8	49670.8
848.801	1082.8	1186.8	1261.8	1548.8	1615.8	1536.8	1537.8	1005.8	966.801	980.801	955.801	5114.9	5119.9	5141.9	5126.9	3757.9	3768.9	3840.9	3850.9	4692.9	4783.9	4812.9	4903.9	9946.8	10003.8	9993.8	9916.8	11265.8	11339.8	11488.8	11534.8	10407.8	10567.8	10464.8	10527.8	20967.2	21073.2	21065.2	20963.2	21667.2	22075.2	22166.2	22190.2	21441.2	21743.2	21749.2	21678.2	48788.8	49670.8
848.801	1082.8	1186.8	1261.8	1548.8	1615.8	1536.8	1537.8	1005.8	966.801	980.801	955.801	5114.9	5119.9	5141.9	5126.9	3757.9	3768.9	3840.9	3850.9	4692.9	4783.9	4812.9	4903.9	9946.8	10003.8	9993.8	9916.8	11265.8	11339.8	11488.8	11534.8	10407.8	10567.8	10464.8	10527.8	20967.2	21073.2	21065.2	20963.2	21667.2	22075.2	22166.2	22190.2	21441.2	21743.2	21749.2	21678.2	48788.8	49670.8
848.801	1082.8	1186.8	1261.8	1548.8	1615.8	1536.8	1537.8	1005.8	966.801	980.801	955.801	5114.9	5119.9	5141.9	5126.9	3757.9	3768.9	3840.9	3850.9	4692.9	4783.9	4812.9	4903.9	9946.8	10003.8	9993.8	9916.8	11265.8	11339.8	11488.8	11534.8	10407.8	10567.8	10464.8	10527.8	20967.2	21073.2	21065.2	20963.2	21667.2	22075.2	22166.2	22190.2	21441.2	21743.2	21749.2	21678.2	48788.8	49670.8
848.801	1082.8	1186.8	1261.8	1548.8	1615.8	1536.8	1537.8	1005.8	966.801	980.801	955.801	5114.9	5119.9	5141.9	5126.9	3757.9	3768.9	3840.9	3850.9	4692.9	4783.9	4812.9	4903.9	9946.8	10003.8	9993.8	9916.8	11265.8	11339.8	11488.8	11534.8	10407.8	10567.8	10464.8	10527.8	20967.2	21073.2	21065.2	20963.2	21667.2	22075.2	22166.2	22190.2	21441.2	21743.2	21749.2	21678.2	48788.8	49670.8
848.801	1082.8	1186.8	1261.8	1548.8	1615.8	1536.8	1537.8	1005.8	966.801	980.801	955.801	5114.9	5119.9	5141.9	5126.9	3757.9	3768.9	3840.9	3850.9	4692.9	4783.9	4812.9	4903.9	9946.8	10003.8	9993.8	9916.8	11265.8	11339.8	11488.8	11534.8	10407.8	10567.8	10464.8	10527.8	20967.2	21073.2	21065.2	20963.2	21667.2	22075.2	22166.2	22190.2	21441.2	21743.2	21749.2	21678.2	48788.8	49670.8
848.801	1082.8	1186.8	1261.8	1548.8	1615.8	1536.8	1537.8	1005.8	966.801	980.801	955.801	5114.9	5119.9	5141.9	5126.9	3757.9	3768.9	3840.9	3850.9	4692.9	4783.9	4812.9	4903.9	9946.8	10003.8	9993.8	9916.8	11265.8	11339.8	11488.8	11534.8	10407.8	10567.8	10464.8	10527.8	20967.2	21073.2	21065.2	20963.2	21667.2	22075.2	22166.2	22190.2	21441.2	21743.2	21749.2	21678.2	48788.8	49670.8
848.801	1082.8	1186.8	1261.8	1548.8	1615.8	1536.8	1537.8	1005.8	966.801	980.801	955.801	5114.9	5119.9	5141.9	5126.9	3757.9	3768.9	3840.9	3850.9	4692.9	4783.9	4812.9	4903.9	9946.8	10003.8	9993.8	9916.8	11265.8	11339.8	11488.8	11534.8	10407.8	10567.8	10464.8	10527.8	20967.2	21073.2	21065.2	20963.2	21667.2	22075.2	22166.2	22190.2	21441.2	21743.2	21749.2	21678.2	48788.8	49670.8
848.801	1082.8	1186.8	1261.8	1548.8	1615.8	1536.8	1537.8	1005.8	966.801	980.801	955.801	5114.9	5119.9	5141.9	5126.9	3757.9	3768.9	3840.9	3850.9	4692.9	4783.9	4812.9	4903.9	9946.8	10003.8	9993.8	9916.8	11265.8	11339.8	11488.8	11534.8	10407.8	10567.8	10464.8	10527.8	20967.2	21073.2	21065.2	20963.2	21667.2	22075.2	22166.2	22190.2	21441.2	21743.2	21749.2	21678.2	48788.8	49670.8
848.801	1082.8	1186.8	1261.8	1548.8	1615.8	1536.8	1537.8	1005.8	966.801	980.801	955.801	5114.9	5119.9	5141.9	5126.9	3757.9	3768.9	3840.9	3850.9	4692.9	4783.9	4812.9	4903.9	9946.8	10003.8	9993.8	9916.8	11265.8	11339.8	11488.8	11534.8	10407.8	10567.8	10464.8	10527.8	20967.2	21073.2	21065.2	20963.2	21667.2	22075.2	22166.2	22190.2	21441.2	21743.2	21749.2	21678.2	48788.8	49670.8
848.801	1082.8	1186.8	1261.8	1548.8	1615.8	1536.8	1537.8	1005.8	966.801	980.801	955.801	5114.9	5119.9	5141.9	5126.9	3757.9	3768.9	3840.9	3850.9	4692.9	4783.9	4812.9	4903.9	9946.8	10003.8	9993.8	9916.8	11265.8	11339.8	11488.8	11534.8	10407.8	10567.8	10464.8	10527.8	20967.2	21073.2	21065.2	20963.2	21667.2	22075.2	22166.2	22190.2	21441.2	21743.2	21749.2	21678.2	48788.8	49670.8
848.801	1082.8	1186.8	1261.8	1548.8	1615.8	1536.8	1537.8	1005.8	966.801	980.801	955.801	5114.9	5119.9	5141.9	5126.9	3757.9	3768.9	3840.9	3850.9	4692.9	4783.9	4812.9	4903.9	9946.8	10003.8	9993.8	9916.8	11265.8	11339.8	11488.8	11534.8	10407.8	10567.8	10464.8	10527.8	20967.2	21073.2	21065.2	20963.2	21667.2	22075.2	22166.2	22190.2	21441.2	21743.2	21749.2	21678.2	48788.8	49670.8
848.801	1082.8	1186.8	1261.8	1548.8	1615.8	1536.8	1537.8	1005.8	966.801	980.801	955.801	5114.9	5119.9	5141.9	5126.9	3757.9	3768.9	3840.9	3850.9	4692.9	4783.9	4812.9	4903.9	9946.8	10003.8	9993.8	9916.8	11265.8	11339.8	11488.8	11534.8	10407.8	10567.8	10464.8	10527.8	20967.2	21073.2	21065.2	20963.2	21667.2	22075.2	22166.2	22190.2	21441.2	21743.2	21749.2	21678.2	48788.8	49670.8
848.801	1082.8	1186.8	1261.8	1548.8	1615.8	1536.8	1537.8	1005.8	966.801	980.801	955.801	5114.9	5119.9	5141.9	5126.9	3757.9	3768.9	3840.9	3850.9	4692.9	4783.9	4812.9	4903.9	9946.8	10003.8	9993.8	9916.8	11265.8	11339.8	11488.8	11534.8	10407.8	10567.8	10464.8	10527.8	20967.2	21073.2	21065.2	20963.2	21667.2	22075.2	22166.2	22190.2	21441.2	21743.2	21749.2	21678.2	48788.8	49670.8
848.801	1082.8	1186.8	1261.8	1548.8	1615.8	1536.8	1537.8	1005.8	966.801	980.801	955.801	5114.9	5119.9	5141.9	5126.9	3757.9	3768.9	3840.9	3850.9	4692.9	4783.9	4812.9	4903.9	9946.8	10003.8	9993.8	9916.8	11265.8	11339.8	11488.8	11534.8	10407.8	10567.8	10464.8	10527.8	20967.2	21073.2	21065.2	20963.2	21667.2	22075.2	22166.2	22190.2	21441.2	21743.2	21749.2	21678.2	48788.8	49670.8
848.801	1082.8	1186.8	1261.8	1548.8	1615.8	1536.8	1537.8	1005.8	966.801	980.801	955.801	5114.9	5119.9	5141.9	5126.9	3757.9	3768.9	3840.9	3850.9	4692.9	4783.9	4812.9	4903.9	9946.8	10003.8	9993.8	9916.8	11265.8	11339.8	11488.8	11534.8	10407.8	10567.8	10464.8	10527.8	20967.2	21073.2	21065.2	20963.2	21667.2	22075.2	22166.2	22190.2	21441.2	21743.2	21749.2	21678.2	48788.8	49670.8
848.801	1082.8	1186.8	1261.8	1548.8	1615.8	1536.8	1537.8	1005.8	966.801	980.801	955.801	5114.9	5119.9	5141.9	5126.9	3757.9	3768.9	3840.9	3850.9	4692.9	4783.9	4812.9	4903.9	9946.8	10003.8	9993.8	9916.8	11265.8	11339.8	11488.8	11534.8	10407.8	10567.8	10464.8	10527.8	20967.2	21073.2	21065.2	20963.2	21667.2	22075.2	22166.2	22190.2	21441.2	21743.2	21749.2	21678.2	48788.8	49670.8
848.801	1082.8	1186.8	1261.8	1548.8	1615.8	1536.8	1537.8	1005.8	966.801	980.801	955.801	5114.9	5119.9	5141.9	5126.9	3757.9	3768.9	3840.9	3850.9	4692.9	4783.9	4812.9	4903.9	9946.8	10003.8	9993.8	9916.8	11265.8	11339.8	11488.8	11534.8	10407.8	10567.8	10464.8	10527.8	20967.2	21073.2	21065.2	20963.2	21667.2	22075.2	22166.2	22190.2	21441.2	21743.2	21749.2	21678.2	48788.8	49670.8
848.801	1082.8	1186.8	1261.8	1548.8	1615.8	1536.8	1537.8	1005.8	966.801	980.801	955.801	5114.9	5119.9	5141.9	5126.9	3757.9	3768.9	3840.9	3850.9	4692.9	4783.9	4812.9	4903.9	9946.8	10003.8	9993.8	9916.8	11265.8	11339.8	11488.8	11534.8	10407.8	10567.8	10464.8	10527.8	20967.2	21073.2	21065.2	20963.2	21667.2	22075.2	22166.2	22190.2	21441.2	21743.2	21749.2	21678.2	48788.8	49670.8
848.801	1082.8	1186.8	1261.8	1548.8	1615.8	1536.8	1537.8	1005.8	966.801	980.801	955.801	5114.9	5119.9	5141.9	5126.9	3757.9	3768.9	3840.9	3850.9	4692.9	4783.9	4812.9	4903.9	9946.8	10003.8	9993.8	9916.8	11265.8	11339.8	11488.8	11534.8	10407.8	10567.8	10464.8	10527.8	20967.2	21073.2	21065.2	20963.2	21667.2	22075.2	22166.2	22190.2	21441.2	21743.2	21749.2	21678.2	48788.8	49670.8
848.801	1082.8	1186.8	1261.8	1548.8	1615.8	1536.8	1537.8	1005.8	966.801	980.801	955.801	5114.9	5119.9	5141.9	5126.9	3757.9	3768.9	3840.9	3850.9	4692.9	4783.9	4812.9	4903.9	9946.8	10003.8	9993.8	9916.8	11265.8	11339.8	11488.8	11534.8	10407.8	10567.8	10464.8	10527.8	20967.2	21073.2	21065.2	20963.2	21667.2	22075.2	22166.2	22190.2	21441.2	21743.2	21749.2	21678.2	48788.8	49670.8
848.801	1082.8	1186.8	1261.8	1548.8	1615.8	1536.8	1537.8	1005.8	966.801	980.801	955.801	5114.9	5119.9	5141.9	5126.9	3757.9	3768.9	3840.9	3850.9	4692.9	4783.9	4812.9	4903.9	9946.8	10003.8	9993.8	9916.8	11265.8	11339.8	11488.8	11534.8	10407.8	10567.8	10464.8	10527.8	20967.2	21073.2	21065.2	20963.2	21667.2	22075.2	22166.2	22190.2	21441.2	21743.2	21749.2	21678.2	48788.8	49670.8
848.801	1082.8	1186.8	1261.8	1548.8	1615.8	1536.8	1537.8	1005.8	966.801	980.801	955.801	5114.9	5119.9	5141.9	5126.9	3757.9	3768.9	3840.9	3850.9	4692.9	4783.9	4812.9	4903.9	9946.8	10003.8	9993.8	9916.8	11265.8	11339.8	11488.8	11534.8	10407.8	10567.8	10464.8	10527.8	20967.2	21073.2	21065.2	20963.2	21667.2	22075.2	22166.2	22190.2	21441.2	21743.2	21749.2	21678.2	48788.8	49670.8
848.801	1082.8	1186.8	1261.8	1548.8	1615.8	1536.8	1537.8	1005.8	966.801	980.801	955.801	5114.9	5119.9	5141.9	5126.9	3757.9	3768.9	3840.9	3850.9	4692.9	4783.9	4812.9	4903.9	9946.8	10003.8	9993.8	9916.8	11265.8	11339.8	11488.8	11534.8	10407.8	10567.8	10464.8	10527.8	20967.2	21073.2	21065.2	20963.2	21667.2	22075.2	22166.2	22190.2	21441.2	21743.2	21749.2	21678.2	48788.8	49670.8
848.801	1082.8	1186.8	1261.8	1548.8	1615.8	1536.8	1537.8	1005.8	966.801	980.801	955.801	5114.9	5119.9	5141.9	5126.9	3757.9	3768.9	3840.9	3850.9	4692.9	4783.9	4812.9	4903.9	9946.8	10003.8	9993.8	9916.8	11265.8	11339.8	11488.8	11534.8	10407.8	10567.8	10464.8	10527.8	20967.2	21073.2	21065.2	20963.2	21667.2	22075.2	22166.2	22190.2	21441.2	21743.2	21749.2	21678.2	48788.8	49670.8
848.801	1082.8	1186.8	1261.8	1548.8	1615.8	1536.8	1537.8	1005.8	966.801	980.801	955.801	5114.9	5119.9	5141.9	5126.9	3757.9	3768.9	3840.9	3850.9	4692.9	4783.9	4812.9	4903.9	9946.8	10003.8	9993.8	9916.8	11265.8	11339.8	11488.8	11534.8	10407.8	10567.8	10464.8	10527.8	20967.2	21073.2	21065.2	20963.2	21667.2	22075.2	22166.2	22190.2	21441.2	21743.2	21749.2	21678.2	48788.8	49670.8
848.801	1082.8	1186.8	1261.8	1548.8	1615.8	1536.8	1537.8	1005.8	966.801	980.801	955.801	5114.9	5119.9	5141.9	5126.9	3757.9	3768.9	3840.9	3850.9	4692.9	4783.9	4812.9	4903.9	9946.8	10003.8	9993.8	9916.8	11265.8	11339.8	11488.8	11534.8	10407.8	10567.8	10464.8	10527.8	20967.2	21073.2	21065.2	20963.2	21667.2	22075.2	22166.2	22190.2	21441.2	21743.2	21749.2	21678.2	48788.8	49670.8
848.801	1082.8	1186.8	1261.8	1548.8	1615.8	1536.8	1537.8	1005.8	966.801	980.801	955.801	5114.9	5119.9	5141.9	5126.9	3757.9	3768.9	3840.9	3850.9	4692.9	4783.9	4812.9	4903.9	9946.8	10003.8	9993.8	9916.8	11265.8	11339.8	11488.8	11534.8	10407.8	10567.8	10464.8	10527.8	20967.2	21073.2	21065.2	20963.2	21667.2	22075.2	22166.2	22190.2	21441.2	21743.2	21749.2	21678.2	48788.8	49670.8
848.801	1082.8	1186.8	1261.8	1548.8	1615.8	1536.8	1537.8	1005.8	966.801	980.801	955.801	5114.9	5119.9	5141.9	5126.9	3757.9	3768.9	3840.9	3850.9	4692.9	4783.9	4812.9	4903.9	9946.8	10003.8	9993.8	9916.8	11265.8	11339.8	11488.8	11534.8	10407.8	10567.8	10464.8	10527.8	20967.2	21073.2	21065.2	20963.2	21667.2	22075.2	22166.2	22190.2	21441.2	21743.2	21749.2	21678.2	48788.8	49670.8
848.801	1082.8	1186.8	1261.8	1548.8	1615.8	1536.8	1537.8	1005.8	966.801	980.801	955.801	5114.9	5119.9	5141.9	5126.9	3757.9	3768.9	3840.9	3850.9	4692.9	4783.9	4812.9	4903.9	9946.8	10003.8	9993.8	9916.8	11265.8	11339.8	11488.8	11534.8	10407.8	10567.8	10464.8	10527.8	20967.2	21073.2	21065.2	20963.2	21667.2	22075.2	22166.2	22190.2	21441.2	21743.2	21749.2	21678.2	48788.8	49670.8
848.801	1082.8	1186.8	1261.8	1548.8	1615.8	1536.8	1537.8	1005.8	966.801	980.801	955.801	5114.9	5119.9	5141.9	5126.9	3757.9	3768.9	3840.9	3850.9	4692.9	4783.9	4812.9	4903.9	9946.8	10003.8	9993.8	9916.8	11265.8	11339.8	11488.8	11534.8	10407.8	10567.8	10464.8	10527.8	20967.2	21073.2	21065.2	20963.2	21667.2	22075.2	22166.2	22190.2	21441.2	21743.2	21749.2	21678.2	48788.8	49670.8
848.801	1082.8	1186.8	1261.8	1548.8	1615.8	1536.8	1537.8	1005.8	966.801	980.801	955.801	5114.9	5119.9	5141.9	5126.9	3757.9	3768.9	3840.9	3850.9	4692.9	4783.9	4812.9	4903.9	9946.8	10003.8	9993.8	9916.8	11265.8	11339.8	11488.8	11534.8	10407.8	10567.8	10464.8	10527.8	20967.2	21073.2	21065.2	20963.2	21667.2	22075.2	22166.2	22190.2	21441.2	21743.2	21749.2	21678.2	48788.8	49670.8
848.801	1082.8	1186.8	1261.8	1548.8	1615.8	1536.8	1537.8	1005.8	966.801	980.801	955.801	5114.9	5119.9	5141.9	5126.9	3757.9	3768.9	3840.9	3850.9	4692.9	4783.9	4812.9	4903.9	9946.8	10003.8	9993.8	9916.8	11265.8	11339.8	11488.8	11534.8	10407.8	10567.8	10464.8	10527.8	20967.2	21073.2	21065.2	20963.2	21667.2	22075.2	22166.2	22190.2	21441.2	21743.2	21749.2	21678.2	48788.8	49670.8
848.801	1082.8	1186.8	1261.8	1548.8	1615.8	1536.8	1537.8	1005.8	966.801	980.801	955.801	5114.9	5119.9	5141.9	5126.9	3757.9	3768.9	3840.9	3850.9	4692.9	4783.9	4812.9	4903.9	9946.8	10003.8	9993.8	9916.8	11265.8	11339.8	11488.8	11534.8	10407.8	10567.8	10464.8	10527.8	20967.2	21073.2	21065.2	20963.2	21667.2	22075.2	22166.2	22190.2	21441.2	21743.2	21749.2	21678.2	48788.8	49670.8
848.801	1082.8	1186.8	1261.8	1548.8	1615.8	1536.8	1537.8	1005.8	966.801	980.801	955.801	5114.9	5119.9	5141.9	5126.9	3757.9	3768.9	3840.9	3850.9	4692.9	4783.9	4812.9	4903.9	9946.8	10003.8	9993.8	9916.8	11265.8	11339.8	11488.8	11534.8	10407.8	10567.8	10464.8	10527.8	20967.2	21073.2	21065.2	20963.2	21667.2	22075.2	22166.2	22190.2	21441.2	21743.2	21749.2	21678.2	48788.8	49670.8
848.801	1082.8	1186.8	1261.8	1548.8	1615.8	1536.8	1537.8	1005.8	966.801	980.801	955.801	5114.9	5119.9	5141.9	5126.9	3757.9	3768.9	3840.9	3850.9	4692.9	4783.9	4812.9	4903.9	9946.8	10003.8	9993.8	9916.8	11265.8	11339.8	11488.8	11534.8	10407.8	10567.8	10464.8	10527.8	20967.2	21073.2	21065.2	20963.2	21667.2	22075.2	22166.2	22190.2	21441.2	21743.2	21749.2	21678.2	48788.8	49670.8
848.801	1082.8	1186.8	1261.8	1548.8	1615.8	1536.8	1537.8	1005.8	966.801	980.801	955.801	5114.9	5119.9	5141.9	5126.9	3757.9	3768.9	3840.9	3850.9	4692.9	4783.9	4812.9	4903.9	9946.8	10003.8	9993.8	9916.8	11265.8	11339.8	11488.8	11534.8	10407.8	10567.8	10464.8	10527.8	20967.2	21073.2	21065.2	20963.2	21667.2	22075.2	22166.2	22190.2	21441.2	21743.2	21749.2	21678.2	48788.8	49670.8
848.801	1082.8	1186.8	1261.8	1548.8	1615.8	1536.8	1537.8	1005.8	966.801	980.801	955.801	5114.9	5119.9	5141.9	5126.9	3757.9	3768.9	3840.9	3850.9	4692.9	4783.9	4812.9	4903.9	9946.8	10003.8	9993.8	9916.8	11265.8	11339.8	11488.8	11534.8	10407.8	10567.8	10464.8	10527.8	20967.2	21073.2	21065.2	20963.2	21667.2	22075.2	22166.2	22190.2	21441.2	21743.2	21749.2	21678.2	48788.8	49670.8
848.801	1082.8	1186.8	1261.8	1548.8	1615.8	1536.8	1537.8	1005.8	966.801	980.801	955.801	5114.9	5119.9	5141.9	5126.9	3757.9	3768.9	3840.9	3850.9	4692.9	4783.9	4812.9	4903.9	9946.8	10003.8	9993.8	9916.8	11265.8	11339.8	11488.8	11534.8	10407.8	10567.8	10464.8	10527.8	20967.2	21073.2	21065.2	20963.2	21667.2	22075.2	22166.2	22190.2	21441.2	21743.2	21749.2	21678.2	48788.8	49670.8
848.801	1082.8	1186.8	1261.8	1548.8	1615.8	1536.8	1537.8	1005.8	966.801	980.801	955.801	5114.9	5119.9	5141.9	5126.9	3757.9	3768.9	3840.9	3850.9	4692.9	4783.9	4812.9	4903.9	9946.8	10003.8	9993.8	9916.8	11265.8	11339.8	11488.8	11534.8	10407.8	10567.8	10464.8	10527.8	20967.2	21073.2	21065.2	20963.2	21667.2	22075.2	22166.2	22190.2	21441.2	21743.2	21749.2	21678.2	48788.8	49670.8
848.801	1082.8	1186.8	1261.8	1548.8	1615.8	1536.8	1537.8	1005.8	966.801	980.801	955.801	5114.9	5119.9	5141.9	5126.9	3757.9	3768.9	3840.9	3850.9	4692.9	4783.9	4812.9	4903.9	9946.8	10003.8	9993.8	9916.8	11265.8	11339.8	11488.8	11534.8	10407.8	10567.8	10464.8	10527.8	20967.2	21073.2	21065.2	20963.2	21667.2	22075.2	22166.2	22190.2	21441.2	21743.2	21749.2	21678.2	48788.8	49670.8
848.801	1082.8	1186.8	1261.8	1548.8	1615.8	1536.8	1537.8	1005.8	966.801	980.801	955.801	5114.9	5119.9	5141.9	5126.9	3757.9	3768.9	3840.9	3850.9	4692.9	4783.9	4812.9	4903.9	9946.8	10003.8	9993.8	9916.8	11265.8	11339.8	11488.8	11534.8	10407.8	10567.8	10464.8	10527.8	20967.2	21073.2	21065.2	20963.2	21667.2	22075.2	22166.2	22190.2	21441.2	21743.2	21749.2	21678.2	48788.8	49670.8
848.801	1082.8	1186.8	1261.8	1548.8	1615.8	1536.8	1537.8	1005.8	966.801	980.801	955.801	5114.9	5119.9	5141.9	5126.9	3757.9	3768.9	3840.9	3850.9	4692.9	4783.9	4812.9	4903.9	9946.8	10003.8	9993.8	9916.8	11265.8	11339.8	11488.8	11534.8	10407.8	10567.8	10464.8	10527.8	20967.2	21073.2	21065.2	20963.2	21667.2	22075.2	22166.2	22190.2	21441.2	21743.2	21749.2	21678.2	48788.8	49670.8
848.801	1082.8	1186.8	1261.8	1548.8	1615.8	1536.8	1537.8	1005.8	966.801	980.801	955.801	5114.9	5119.9	5141.9	5126.9	3757.9	3768.9	3840.9	3850.9	4692.9	4783.9	4812.9	4903.9	9946.8	10003.8	9993.8	9916.8	11265.8	11339.8	11488.8	11534.8	10407.8	10567.8	10464.8	10527.8	20967.2	21073.2	21065.2	20963.2	21667.2	22075.2	22166.2	22190.2	21441.2	21743.2	21749.2	21678.2	48788.8	49670.8
848.801	1082.8	1186.8	1261.8	1548.8	1615.8	1536.8	1537.8	1005.8	966.801	980.801	955.801	5114.9	5119.9	5141.9	5126.9	3757.9	3768.9	3840.9	3850.9	4692.9	4783.9	4812.9	4903.9	9946.8	10003.8	9993.8	9916.8	11265.8	11339.8	11488.8	11534.8	10407.8	10567.8	10464.8	10527.8	20967.2	21073.2	21065.2	20963.2	21667.2	22075.2	22166.2	22190.2	21441.2	21743.2	21749.2	21678.2	48788.8	49670.8
848.801	1082.8	1186.8	1261.8	1548.8	1615.8	1536.8	1537.8	1005.8	966.801	980.801	955.801	5114.9	5119.9	5141.9	5126.9	3757.9	3768.9	3840.9	3850.9	4692.9	4783.9	4812.9	4903.9	9946.8	10003.8	9993.8	9916.8	11265.8	11339.8	11488.8	11534.8	10407.8	10567.8	10464.8	10527.8	20967.2	21073.2	21065.2	20963.2	21667.2	22075.2	22166.2	22190.2	21441.2	21743.2	21749.2	21678.2	48788.8	49670.8
848.801	1082.8	1186.8	1261.8	1548.8	1615.8	1536.8	1537.8	1005.8	966.801	980.801	955.801	5114.9	5119.9	5141.9	5126.9	3757.9	3768.9	3840.9	3850.9	4692.9	4783.9	4812.9	4903.9	9946.8	10003.8	9993.8	9916.8	11265.8	11339.8	11488.8	11534.8	10407.8	10567.8	10464.8	10527.8	20967.2	21073.2	21065.2	20963.2	21667.2	22075.2	22166.2	22190.2	21441.2	21743.2	21749.2	21678.2	48788.8	49670.8
848.801	1082.8	1186.8	1261.8	1548.8	1615.8	1536.8	1537.8	1005.8	966.801	980.801	955.801	5114.9	5119.9	5141.9	5126.9	3757.9	3768.9	3840.9	3850.9	4692.9	4783.9	4812.9	4903.9	9946.8	10003.8	9993.8	9916.8	11265.8	11339.8	11488.8	11534.8	10407.8	10567.8	10464.8	10527.8	20967.2	21073.2	21065.2	20963.2	21667.2	22075.2	22166.2	22190.2	21441.2	21743.2	21749.2	21678.2	48788.8	49670.8
[truncated: 10 more columns]

## Sheet: Figure_5C+E
[F30-Bro(-)]MS2(+) + MS2rep in PURE
	Fluorescence
Time [min]	NC					PC					ΔEF-Tu					ΔEF-Ts					ΔS1					+ 15 µM IF1
2	-2264.5	-960.5	-1287.5	-1179.5	-1586.5	-2261.6	-1110.6	-1647.6	-969.602	-1621.6	-3362.6	-1316.6	-1291.6	-2454.6	-1505.6	-3381.1	-1665.1	-1928.1	-2654.1	-2224.1	-2384.7	-1847.7	-2061.7	-2481.7	-2009.7	-2279.1	-1372.1	-1366.1	-2346.1	-1824.1
4	-2337.5	-1005.5	-1368.5	-1223.5	-1660.5	-2345.6	-1161.6	-1677.6	-1009.6	-1667.6	-3468.6	-1375.6	-1337.6	-2555.6	-1554.6	-3406.1	-1708.1	-1937.1	-2737.1	-2219.1	-2474.7	-1908.7	-2129.7	-2449.7	-2022.7	-2336.1	-1401.1	-1412.1	-2446.1	-1822.1
6	-2403.5	-1052.5	-1391.5	-1231.5	-1710.5	-2397.6	-1192.6	-1699.6	-974.602	-1664.6	-3464.6	-1400.6	-1337.6	-2572.6	-1587.6	-3417.1	-1729.1	-1880.1	-2753.1	-2216.1	-2505.7	-1933.7	-2132.7	-2501.7	-2010.7	-2306.1	-1358.1	-1435.1	-2421.1	-1793.1
8	-2450.5	-1083.5	-1429.5	-1228.5	-1728.5	-2398.6	-1197.6	-1704.6	-920.602	-1666.6	-3423.6	-1432.6	-1269.6	-2568.6	-1611.6	-3422.1	-1742.1	-1847.1	-2742.1	-2231.1	-2518.7	-1951.7	-2110.7	-2520.7	-2005.7	-2240.1	-1323.1	-1379.1	-2422.1	-1728.1
10	-2465.5	-1089.5	-1426.5	-1256.5	-1721.5	-2385.6	-1168.6	-1690.6	-853.602	-1662.6	-3402.6	-1428.6	-1266.6	-2536.6	-1611.6	-3418.1	-1742.1	-1864.1	-2700.1	-2238.1	-2495.7	-1942.7	-2098.7	-2511.7	-1990.7	-2157.1	-1282.1	-1341.1	-2390.1	-1697.1
12	-2459.5	-1104.5	-1459.5	-1250.5	-1730.5	-2343.6	-1163.6	-1682.6	-823.602	-1670.6	-3374.6	-1448.6	-1256.6	-2504.6	-1605.6	-3402.1	-1762.1	-1826.1	-2655.1	-2240.1	-2472.7	-1918.7	-2013.7	-2524.7	-1955.7	-2045.1	-1255.1	-1245.1	-2343.1	-1662.1
14	-2462.5	-1135.5	-1481.5	-1272.5	-1754.5	-2280.6	-1135.6	-1685.6	-758.602	-1648.6	-3317.6	-1443.6	-1252.6	-2461.6	-1616.6	-3384.1	-1755.1	-1839.1	-2630.1	-2247.1	-2436.7	-1930.7	-1901.7	-2514.7	-1941.7	-1947.1	-1209.1	-1093.1	-2282.1	-1604.1
16	-2446.5	-1137.5	-1489.5	-1275.5	-1747.5	-2241.6	-1098.6	-1667.6	-703.602	-1621.6	-3268.6	-1429.6	-1271.6	-2442.6	-1594.6	-3340.1	-1752.1	-1824.1	-2583.1	-2237.1	-2398.7	-1912.7	-1801.7	-2500.7	-1902.7	-1837.1	-1164.1	-973.102	-2232.1	-1555.1
18	-2439.5	-1156.5	-1507.5	-1280.5	-1746.5	-2166.6	-1072.6	-1645.6	-660.602	-1621.6	-3216.6	-1439.6	-1235.6	-2378.6	-1600.6	-3313.1	-1763.1	-1816.1	-2556.1	-2244.1	-2325.7	-1904.7	-1726.7	-2456.7	-1890.7	-1714.1	-1109.1	-868.102	-2188.1	-1520.1
20	-2410.5	-1158.5	-1511.5	-1305.5	-1759.5	-2142.6	-1044.6	-1622.6	-615.602	-1577.6	-3181.6	-1427.6	-1230.6	-2339.6	-1601.6	-3299.1	-1758.1	-1810.1	-2525.1	-2253.1	-2289.7	-1898.7	-1656.7	-2436.7	-1870.7	-1608.1	-1064.1	-786.102	-2138.1	-1457.1
22	-2389.5	-1145.5	-1520.5	-1296.5	-1757.5	-2070.6	-1006.6	-1612.6	-561.602	-1577.6	-3125.6	-1423.6	-1218.6	-2284.6	-1582.6	-3250.1	-1760.1	-1804.1	-2476.1	-2244.1	-2253.7	-1868.7	-1598.7	-2424.7	-1840.7	-1492.1	-1025.1	-688.102	-2083.1	-1417.1
24	-2360.5	-1174.5	-1518.5	-1307.5	-1775.5	-2027.6	-978.602	-1599.6	-525.602	-1544.6	-3080.6	-1425.6	-1243.6	-2226.6	-1605.6	-3215.1	-1745.1	-1807.1	-2434.1	-2252.1	-2213.7	-1864.7	-1556.7	-2394.7	-1815.7	-1388.1	-963.102	-595.102	-2019.1	-1342.1
26	-2344.5	-1173.5	-1535.5	-1308.5	-1780.5	-1936.6	-930.602	-1566.6	-464.602	-1531.6	-3044.6	-1420.6	-1215.6	-2201.6	-1608.6	-3189.1	-1753.1	-1819.1	-2360.1	-2234.1	-2166.7	-1845.7	-1512.7	-2344.7	-1783.7	-1273.1	-914.102	-527.102	-1941.1	-1310.1
28	-2296.5	-1175.5	-1543.5	-1298.5	-1784.5	-1873.6	-893.602	-1543.6	-420.602	-1506.6	-2997.6	-1415.6	-1210.6	-2143.6	-1598.6	-3136.1	-1753.1	-1781.1	-2342.1	-2243.1	-2114.7	-1834.7	-1454.7	-2320.7	-1774.7	-1161.1	-872.102	-441.102	-1894.1	-1250.1
30	-2258.5	-1187.5	-1532.5	-1310.5	-1786.5	-1781.6	-846.602	-1534.6	-345.602	-1472.6	-2931.6	-1413.6	-1237.6	-2077.6	-1580.6	-3093.1	-1749.1	-1808.1	-2266.1	-2242.1	-2064.7	-1805.7	-1436.7	-2279.7	-1743.7	-1030.1	-807.102	-361.102	-1830.1	-1232.1
32	-2251.5	-1184.5	-1551.5	-1299.5	-1793.5	-1707.6	-786.602	-1504.6	-288.602	-1439.6	-2899.6	-1401.6	-1192.6	-2043.6	-1571.6	-3043.1	-1763.1	-1798.1	-2244.1	-2257.1	-2038.7	-1767.7	-1361.7	-2235.7	-1716.7	-917.102	-738.102	-291.102	-1750.1	-1186.1
34	-2224.5	-1171.5	-1529.5	-1313.5	-1801.5	-1620.6	-750.602	-1480.6	-252.602	-1423.6	-2848.6	-1402.6	-1191.6	-2009.6	-1602.6	-3028.1	-1754.1	-1790.1	-2216.1	-2251.1	-1971.7	-1762.7	-1321.7	-2183.7	-1681.7	-779.102	-680.102	-215.102	-1696.1	-1143.1
36	-2198.5	-1215.5	-1560.5	-1328.5	-1808.5	-1535.6	-710.602	-1457.6	-212.602	-1387.6	-2764.6	-1381.6	-1201.6	-1983.6	-1602.6	-2966.1	-1743.1	-1799.1	-2177.1	-2244.1	-1917.7	-1726.7	-1283.7	-2155.7	-1686.7	-663.102	-625.102	-121.102	-1609.1	-1112.1
38	-2173.5	-1220.5	-1538.5	-1310.5	-1804.5	-1432.6	-654.602	-1428.6	-129.602	-1353.6	-2732.6	-1378.6	-1195.6	-1946.6	-1595.6	-2941.1	-1741.1	-1786.1	-2135.1	-2220.1	-1861.7	-1685.7	-1246.7	-2124.7	-1648.7	-519.102	-555.102	-49.1016	-1546.1	-1069.1
40	-2154.5	-1205.5	-1551.5	-1338.5	-1799.5	-1356.6	-586.602	-1408.6	-78.6016	-1341.6	-2689.6	-1371.6	-1193.6	-1935.6	-1581.6	-2893.1	-1739.1	-1778.1	-2131.1	-2232.1	-1799.7	-1658.7	-1186.7	-2076.7	-1633.7	-409.102	-480.102	24.8984	-1470.1	-1011.1
42	-2130.5	-1199.5	-1549.5	-1320.5	-1802.5	-1249.6	-550.602	-1380.6	-18.6016	-1307.6	-2613.6	-1349.6	-1154.6	-1897.6	-1570.6	-2840.1	-1745.1	-1764.1	-2097.1	-2228.1	-1734.7	-1640.7	-1142.7	-2051.7	-1601.7	-266.102	-420.102	93.8984	-1422.1	-997.102
44	-2108.5	-1230.5	-1546.5	-1308.5	-1801.5	-1164.6	-489.602	-1355.6	49.3984	-1275.6	-2545.6	-1335.6	-1166.6	-1907.6	-1561.6	-2813.1	-1743.1	-1772.1	-2095.1	-2228.1	-1688.7	-1603.7	-1091.7	-1995.7	-1571.7	-153.102	-357.102	213.898	-1320.1	-926.102
46	-2090.5	-1230.5	-1554.5	-1317.5	-1826.5	-1086.6	-447.602	-1313.6	117.398	-1243.6	-2514.6	-1322.6	-1166.6	-1885.6	-1554.6	-2776.1	-1724.1	-1760.1	-2088.1	-2218.1	-1605.7	-1566.7	-1044.7	-1949.7	-1557.7	-36.1016	-269.102	297.898	-1257.1	-914.102
48	-2048.5	-1219.5	-1556.5	-1324.5	-1827.5	-986.602	-364.602	-1279.6	184.398	-1229.6	-2460.6	-1317.6	-1146.6	-1875.6	-1564.6	-2709.1	-1716.1	-1751.1	-2065.1	-2210.1	-1557.7	-1513.7	-979.699	-1914.7	-1537.7	59.8984	-199.102	380.898	-1194.1	-868.102
50	-2003.5	-1219.5	-1556.5	-1356.5	-1816.5	-886.602	-298.602	-1249.6	240.398	-1196.6	-2408.6	-1303.6	-1145.6	-1893.6	-1540.6	-2664.1	-1720.1	-1754.1	-2071.1	-2209.1	-1473.7	-1473.7	-955.699	-1880.7	-1508.7	188.898	-110.102	475.898	-1134.1	-846.102
52	-1990.5	-1233.5	-1568.5	-1325.5	-1829.5	-786.602	-240.602	-1238.6	314.398	-1167.6	-2364.6	-1295.6	-1137.6	-1856.6	-1546.6	-2602.1	-1705.1	-1762.1	-2048.1	-2212.1	-1420.7	-1462.7	-876.699	-1844.7	-1485.7	300.898	-51.1016	579.898	-1075.1	-781.102
54	-1935.5	-1227.5	-1571.5	-1333.5	-1808.5	-688.602	-196.602	-1186.6	383.398	-1124.6	-2311.6	-1285.6	-1136.6	-1846.6	-1542.6	-2589.1	-1685.1	-1726.1	-2048.1	-2207.1	-1351.7	-1438.7	-832.699	-1797.7	-1460.7	400.898	30.8984	669.898	-1020.1	-773.102
56	-1909.5	-1217.5	-1571.5	-1337.5	-1823.5	-616.602	-119.602	-1153.6	440.398	-1102.6	-2267.6	-1260.6	-1116.6	-1864.6	-1511.6	-2552.1	-1698.1	-1729.1	-2032.1	-2194.1	-1280.7	-1380.7	-795.699	-1750.7	-1421.7	519.898	111.898	782.898	-952.102	-717.102
58	-1885.5	-1221.5	-1551.5	-1349.5	-1818.5	-529.602	-55.6016	-1120.6	518.398	-1067.6	-2236.6	-1245.6	-1077.6	-1827.6	-1529.6	-2535.1	-1683.1	-1725.1	-2015.1	-2213.1	-1195.7	-1346.7	-737.699	-1711.7	-1423.7	653.898	196.898	872.898	-914.102	-664.102
60	-1862.5	-1245.5	-1558.5	-1333.5	-1836.5	-425.602	26.3984	-1078.6	588.398	-1034.6	-2204.6	-1232.6	-1077.6	-1805.6	-1529.6	-2516.1	-1675.1	-1715.1	-1995.1	-2194.1	-1100.7	-1310.7	-686.699	-1683.7	-1370.7	789.898	241.898	953.898	-879.102	-620.102
62	-1838.5	-1230.5	-1560.5	-1338.5	-1828.5	-339.602	94.3984	-1031.6	628.398	-1005.6	-2181.6	-1215.6	-1069.6	-1799.6	-1511.6	-2503.1	-1666.1	-1693.1	-1991.1	-2182.1	-996.699	-1254.7	-649.699	-1641.7	-1354.7	893.898	311.898	1085.9	-841.102	-585.102
64	-1795.5	-1243.5	-1548.5	-1315.5	-1830.5	-210.602	123.398	-1020.6	733.398	-980.602	-2152.6	-1213.6	-1047.6	-1797.6	-1487.6	-2479.1	-1671.1	-1704.1	-1984.1	-2184.1	-904.699	-1222.7	-592.699	-1602.7	-1326.7	1033.9	375.898	1164.9	-791.102	-549.102
66	-1797.5	-1246.5	-1565.5	-1342.5	-1807.5	-114.602	220.398	-970.602	764.398	-939.602	-2159.6	-1193.6	-1044.6	-1766.6	-1481.6	-2474.1	-1646.1	-1686.1	-1978.1	-2192.1	-804.699	-1190.7	-547.699	-1577.7	-1266.7	1122.9	466.898	1261.9	-738.102	-505.102
68	-1771.5	-1290.5	-1575.5	-1328.5	-1804.5	8.39844	269.398	-934.602	838.398	-891.602	-2135.6	-1172.6	-1018.6	-1758.6	-1466.6	-2445.1	-1656.1	-1681.1	-1963.1	-2168.1	-709.699	-1127.7	-487.699	-1507.7	-1287.7	1230.9	529.898	1335.9	-704.102	-464.102
70	-1764.5	-1245.5	-1546.5	-1336.5	-1824.5	150.398	315.398	-880.602	917.398	-849.602	-2121.6	-1172.6	-1008.6	-1739.6	-1472.6	-2434.1	-1656.1	-1686.1	-1942.1	-2169.1	-612.699	-1110.7	-436.699	-1454.7	-1235.7	1341.9	577.898	1447.9	-668.102	-434.102
72	-1762.5	-1245.5	-1545.5	-1325.5	-1814.5	263.398	370.398	-860.602	990.398	-835.602	-2101.6	-1148.6	-998.602	-1708.6	-1452.6	-2418.1	-1636.1	-1675.1	-1939.1	-2170.1	-554.699	-1045.7	-368.699	-1426.7	-1205.7	1442.9	637.898	1543.9	-622.102	-401.102
74	-1751.5	-1245.5	-1559.5	-1340.5	-1832.5	381.398	420.398	-824.602	1036.4	-793.602	-2079.6	-1144.6	-998.602	-1707.6	-1457.6	-2406.1	-1648.1	-1660.1	-1915.1	-2156.1	-477.699	-1035.7	-338.699	-1392.7	-1181.7	1521.9	706.898	1618.9	-582.102	-363.102
76	-1745.5	-1245.5	-1555.5	-1342.5	-1823.5	464.398	475.398	-776.602	1086.4	-746.602	-2061.6	-1121.6	-938.602	-1684.6	-1408.6	-2415.1	-1641.1	-1666.1	-1896.1	-2145.1	-427.699	-998.699	-309.699	-1331.7	-1160.7	1567.9	761.898	1691.9	-522.102	-342.102
78	-1733.5	-1263.5	-1556.5	-1332.5	-1820.5	575.398	505.398	-729.602	1162.4	-712.602	-2057.6	-1109.6	-970.602	-1650.6	-1417.6	-2414.1	-1636.1	-1664.1	-1882.1	-2156.1	-382.699	-969.699	-234.699	-1251.7	-1134.7	1632.9	796.898	1768.9	-487.102	-322.102
80	-1720.5	-1244.5	-1543.5	-1342.5	-1825.5	649.398	550.398	-696.602	1230.4	-694.602	-2030.6	-1094.6	-951.602	-1630.6	-1431.6	-2391.1	-1610.1	-1646.1	-1858.1	-2151.1	-340.699	-938.699	-209.699	-1160.7	-1105.7	1693.9	872.898	1853.9	-411.102	-304.102
82	-1704.5	-1257.5	-1551.5	-1352.5	-1833.5	729.398	592.398	-666.602	1250.4	-671.602	-2031.6	-1098.6	-954.602	-1626.6	-1403.6	-2365.1	-1623.1	-1641.1	-1838.1	-2154.1	-324.699	-912.699	-180.699	-1108.7	-1067.7	1741.9	904.898	1912.9	-355.102	-279.102
84	-1703.5	-1267.5	-1550.5	-1339.5	-1808.5	783.398	603.398	-629.602	1315.4	-658.602	-2003.6	-1084.6	-939.602	-1601.6	-1401.6	-2335.1	-1621.1	-1657.1	-1834.1	-2144.1	-260.699	-894.699	-143.699	-1029.7	-1063.7	1785.9	950.898	1965.9	-278.102	-278.102
86	-1705.5	-1281.5	-1564.5	-1350.5	-1825.5	861.398	621.398	-604.602	1358.4	-613.602	-1992.6	-1082.6	-942.602	-1577.6	-1420.6	-2280.1	-1624.1	-1646.1	-1808.1	-2140.1	-218.699	-889.699	-99.6992	-948.699	-1028.7	1843.9	968.898	2022.9	-246.102	-270.102
88	-1692.5	-1273.5	-1563.5	-1370.5	-1824.5	918.398	661.398	-554.602	1385.4	-612.602	-1976.6	-1062.6	-930.602	-1542.6	-1377.6	-2283.1	-1629.1	-1643.1	-1786.1	-2133.1	-186.699	-875.699	-53.6992	-920.699	-1021.7	1884.9	1017.9	2087.9	-184.102	-269.102
90	-1681.5	-1279.5	-1571.5	-1348.5	-1812.5	977.398	675.398	-524.602	1447.4	-581.602	-1948.6	-1071.6	-910.602	-1508.6	-1389.6	-2241.1	-1636.1	-1660.1	-1767.1	-2134.1	-169.699	-853.699	-31.6992	-867.699	-975.699	1917.9	1048.9	2132.9	-123.102	-254.102
92	-1705.5	-1262.5	-1577.5	-1354.5	-1835.5	1016.4	707.398	-491.602	1478.4	-559.602	-1939.6	-1065.6	-884.602	-1486.6	-1396.6	-2201.1	-1620.1	-1648.1	-1726.1	-2131.1	-135.699	-844.699	-0.699219	-811.699	-971.699	1942.9	1070.9	2199.9	-79.1016	-253.102
94	-1685.5	-1261.5	-1556.5	-1343.5	-1833.5	1074.4	724.398	-459.602	1519.4	-534.602	-1918.6	-1061.6	-911.602	-1458.6	-1395.6	-2164.1	-1631.1	-1656.1	-1706.1	-2139.1	-135.699	-859.699	33.3008	-786.699	-941.699	1986.9	1094.9	2222.9	-35.1016	-243.102
96	-1678.5	-1287.5	-1577.5	-1358.5	-1831.5	1115.4	753.398	-448.602	1555.4	-512.602	-1921.6	-1072.6	-920.602	-1431.6	-1400.6	-2121.1	-1629.1	-1646.1	-1662.1	-2128.1	-101.699	-846.699	53.3008	-737.699	-947.699	2033.9	1142.9	2282.9	13.8984	-229.102
98	-1682.5	-1237.5	-1559.5	-1337.5	-1824.5	1179.4	758.398	-437.602	1583.4	-494.602	-1902.6	-1061.6	-922.602	-1386.6	-1388.6	-2102.1	-1612.1	-1632.1	-1605.1	-2131.1	-71.6992	-851.699	90.3008	-708.699	-935.699	2058.9	1160.9	2347.9	38.8984	-220.102
100	-1685.5	-1262.5	-1585.5	-1355.5	-1856.5	1192.4	792.398	-431.602	1615.4	-485.602	-1910.6	-1051.6	-900.602	-1365.6	-1375.6	-2055.1	-1610.1	-1646.1	-1574.1	-2146.1	-25.6992	-838.699	99.3008	-697.699	-914.699	2067.9	1181.9	2379.9	51.8984	-223.102
102	-1683.5	-1267.5	-1555.5	-1335.5	-1843.5	1235.4	795.398	-411.602	1628.4	-487.602	-1886.6	-1060.6	-908.602	-1344.6	-1389.6	-2040.1	-1614.1	-1623.1	-1517.1	-2145.1	-21.6992	-805.699	114.301	-680.699	-917.699	2100.9	1214.9	2403.9	88.8984	-188.102
104	-1654.5	-1292.5	-1568.5	-1346.5	-1825.5	1272.4	816.398	-400.602	1664.4	-460.602	-1861.6	-1038.6	-902.602	-1297.6	-1383.6	-2021.1	-1616.1	-1614.1	-1494.1	-2108.1	-18.6992	-796.699	136.301	-640.699	-891.699	2127.9	1240.9	2451.9	115.898	-166.102
106	-1664.5	-1266.5	-1569.5	-1324.5	-1828.5	1303.4	847.398	-403.602	1721.4	-427.602	-1853.6	-1048.6	-868.602	-1268.6	-1385.6	-1987.1	-1611.1	-1637.1	-1469.1	-2100.1	10.3008	-758.699	167.301	-645.699	-896.699	2148.9	1260.9	2499.9	117.898	-146.102
108	-1669.5	-1264.5	-1568.5	-1318.5	-1837.5	1333.4	886.398	-402.602	1739.4	-434.602	-1839.6	-1035.6	-872.602	-1266.6	-1367.6	-1958.1	-1598.1	-1609.1	-1417.1	-2117.1	35.3008	-744.699	174.301	-627.699	-869.699	2181.9	1282.9	2534.9	134.898	-125.102
110	-1673.5	-1259.5	-1564.5	-1338.5	-1811.5	1368.4	914.398	-386.602	1747.4	-431.602	-1860.6	-1007.6	-869.602	-1251.6	-1373.6	-1942.1	-1600.1	-1603.1	-1404.1	-2120.1	68.3008	-720.699	191.301	-628.699	-892.699	2193.9	1301.9	2574.9	166.898	-123.102
112	-1667.5	-1260.5	-1552.5	-1346.5	-1835.5	1393.4	933.398	-376.602	1782.4	-418.602	-1818.6	-1003.6	-863.602	-1229.6	-1357.6	-1927.1	-1593.1	-1587.1	-1379.1	-2107.1	64.3008	-681.699	196.301	-595.699	-875.699	2233.9	1328.9	2601.9	186.898	-94.1016
114	-1663.5	-1274.5	-1561.5	-1347.5	-1830.5	1428.4	940.398	-376.602	1802.4	-403.602	-1835.6	-998.602	-832.602	-1209.6	-1364.6	-1914.1	-1576.1	-1578.1	-1368.1	-2111.1	105.301	-659.699	204.301	-592.699	-853.699	2225.9	1357.9	2648.9	181.898	-75.1016
116	-1660.5	-1277.5	-1578.5	-1354.5	-1830.5	1458.4	984.398	-383.602	1835.4	-374.602	-1786.6	-989.602	-819.602	-1193.6	-1333.6	-1887.1	-1575.1	-1585.1	-1353.1	-2095.1	110.301	-628.699	219.301	-571.699	-861.699	2264.9	1361.9	2690.9	200.898	-46.1016
118	-1665.5	-1269.5	-1555.5	-1338.5	-1841.5	1485.4	1009.4	-371.602	1849.4	-369.602	-1799.6	-964.602	-828.602	-1180.6	-1356.6	-1880.1	-1585.1	-1578.1	-1326.1	-2084.1	133.301	-596.699	224.301	-572.699	-835.699	2258.9	1375.9	2737.9	205.898	-26.1016
120	-1651.5	-1268.5	-1571.5	-1331.5	-1828.5	1512.4	1036.4	-359.602	1862.4	-368.602	-1757.6	-944.602	-808.602	-1178.6	-1342.6	-1857.1	-1553.1	-1575.1	-1316.1	-2083.1	114.301	-562.699	234.301	-550.699	-830.699	2272.9	1395.9	2742.9	195.898	-5.10156
122	-1666.5	-1276.5	-1555.5	-1340.5	-1818.5	1541.4	1064.4	-346.602	1880.4	-352.602	-1721.6	-936.602	-804.602	-1162.6	-1336.6	-1856.1	-1553.1	-1567.1	-1314.1	-2083.1	158.301	-543.699	278.301	-550.699	-819.699	2283.9	1409.9	2782.9	214.898	21.8984
124	-1655.5	-1269.5	-1572.5	-1350.5	-1844.5	1572.4	1076.4	-324.602	1902.4	-337.602	-1693.6	-931.602	-771.602	-1144.6	-1304.6	-1844.1	-1546.1	-1567.1	-1305.1	-2064.1	177.301	-507.699	292.301	-538.699	-810.699	2297.9	1424.9	2792.9	240.898	52.8984
126	-1662.5	-1260.5	-1562.5	-1357.5	-1832.5	1594.4	1128.4	-331.602	1930.4	-315.602	-1682.6	-915.602	-769.602	-1129.6	-1312.6	-1812.1	-1563.1	-1560.1	-1290.1	-2076.1	204.301	-464.699	320.301	-524.699	-794.699	2298.9	1467.9	2863.9	244.898	56.8984
128	-1659.5	-1266.5	-1579.5	-1334.5	-1839.5	1626.4	1124.4	-293.602	1935.4	-295.602	-1633.6	-889.602	-762.602	-1138.6	-1303.6	-1815.1	-1540.1	-1562.1	-1279.1	-2067.1	208.301	-447.699	351.301	-537.699	-763.699	2294.9	1457.9	2890.9	252.898	66.8984
130	-1634.5	-1280.5	-1577.5	-1338.5	-1830.5	1657.4	1170.4	-273.602	1978.4	-284.602	-1591.6	-887.602	-751.602	-1109.6	-1295.6	-1802.1	-1535.1	-1549.1	-1278.1	-2059.1	213.301	-423.699	401.301	-499.699	-755.699	2304.9	1472.9	2891.9	248.898	76.8984
132	-1653.5	-1273.5	-1551.5	-1324.5	-1837.5	1690.4	1188.4	-243.602	1999.4	-267.602	-1574.6	-864.602	-737.602	-1081.6	-1262.6	-1791.1	-1508.1	-1534.1	-1270.1	-2044.1	237.301	-387.699	430.301	-509.699	-743.699	2302.9	1477.9	2927.9	307.898	116.898
134	-1629.5	-1288.5	-1553.5	-1347.5	-1828.5	1725.4	1215.4	-225.602	2024.4	-261.602	-1544.6	-844.602	-724.602	-1084.6	-1281.6	-1777.1	-1505.1	-1530.1	-1232.1	-2049.1	245.301	-358.699	468.301	-498.699	-723.699	2336.9	1477.9	2945.9	274.898	113.898
136	-1653.5	-1281.5	-1554.5	-1330.5	-1842.5	1736.4	1231.4	-202.602	2045.4	-249.602	-1491.6	-842.602	-716.602	-1062.6	-1262.6	-1770.1	-1506.1	-1523.1	-1233.1	-2042.1	255.301	-330.699	498.301	-472.699	-693.699	2339.9	1489.9	2948.9	273.898	131.898
138	-1651.5	-1272.5	-1552.5	-1361.5	-1839.5	1755.4	1268.4	-183.602	2074.4	-209.602	-1461.6	-827.602	-698.602	-1034.6	-1245.6	-1750.1	-1514.1	-1515.1	-1234.1	-2026.1	274.301	-324.699	531.301	-448.699	-667.699	2321.9	1495.9	2984.9	300.898	153.898
140	-1627.5	-1291.5	-1570.5	-1356.5	-1847.5	1778.4	1278.4	-174.602	2093.4	-216.602	-1432.6	-813.602	-684.602	-1021.6	-1237.6	-1736.1	-1479.1	-1514.1	-1214.1	-2018.1	296.301	-271.699	551.301	-470.699	-681.699	2333.9	1512.9	3013.9	296.898	163.898
142	-1637.5	-1279.5	-1567.5	-1347.5	-1822.5	1813.4	1304.4	-152.602	2134.4	-209.602	-1414.6	-792.602	-667.602	-1043.6	-1226.6	-1753.1	-1488.1	-1523.1	-1217.1	-2014.1	310.301	-257.699	582.301	-433.699	-649.699	2296.9	1494.9	3024.9	302.898	170.898
144	-1652.5	-1269.5	-1555.5	-1364.5	-1825.5	1829.4	1315.4	-122.602	2122.4	-192.602	-1390.6	-785.602	-679.602	-1016.6	-1219.6	-1730.1	-1484.1	-1503.1	-1200.1	-2002.1	310.301	-244.699	620.301	-444.699	-646.699	2295.9	1508.9	3022.9	306.898	184.898
146	-1630.5	-1278.5	-1556.5	-1365.5	-1820.5	1873.4	1321.4	-127.602	2153.4	-148.602	-1353.6	-775.602	-675.602	-1005.6	-1206.6	-1724.1	-1470.1	-1505.1	-1180.1	-1991.1	336.301	-214.699	631.301	-406.699	-622.699	2297.9	1495.9	3057.9	300.898	187.898
148	-1632.5	-1278.5	-1567.5	-1335.5	-1826.5	1894.4	1360.4	-80.6016	2161.4	-153.602	-1332.6	-761.602	-644.602	-972.602	-1203.6	-1709.1	-1471.1	-1489.1	-1168.1	-1996.1	352.301	-172.699	669.301	-424.699	-611.699	2269.9	1491.9	3057.9	316.898	204.898
150	-1633.5	-1271.5	-1566.5	-1348.5	-1811.5	1894.4	1355.4	-81.6016	2188.4	-141.602	-1300.6	-744.602	-628.602	-975.602	-1205.6	-1692.1	-1454.1	-1492.1	-1163.1	-1995.1	350.301	-159.699	722.301	-426.699	-584.699	2253.9	1510.9	3081.9	322.898	237.898
152	-1642.5	-1278.5	-1553.5	-1361.5	-1833.5	1924.4	1387.4	-62.6016	2226.4	-133.602	-1281.6	-725.602	-632.602	-953.602	-1176.6	-1693.1	-1464.1	-1475.1	-1160.1	-1990.1	355.301	-129.699	729.301	-428.699	-570.699	2254.9	1471.9	3093.9	311.898	248.898
154	-1630.5	-1261.5	-1542.5	-1352.5	-1842.5	1967.4	1392.4	-52.6016	2236.4	-110.602	-1271.6	-718.602	-600.602	-941.602	-1154.6	-1698.1	-1457.1	-1470.1	-1151.1	-1944.1	380.301	-109.699	758.301	-409.699	-554.699	2236.9	1506.9	3084.9	331.898	250.898
156	-1620.5	-1281.5	-1551.5	-1347.5	-1828.5	1955.4	1403.4	-24.6016	2239.4	-100.602	-1247.6	-728.602	-596.602	-941.602	-1163.6	-1671.1	-1448.1	-1466.1	-1129.1	-1966.1	409.301	-74.6992	789.301	-383.699	-540.699	2225.9	1473.9	3089.9	338.898	261.898
158	-1626.5	-1270.5	-1563.5	-1349.5	-1831.5	1979.4	1409.4	-4.60156	2255.4	-86.6016	-1243.6	-713.602	-572.602	-909.602	-1152.6	-1670.1	-1444.1	-1452.1	-1134.1	-1969.1	394.301	-66.6992	819.301	-387.699	-543.699	2195.9	1472.9	3105.9	341.898	274.898
160	-1627.5	-1270.5	-1549.5	-1342.5	-1826.5	1986.4	1433.4	0.398438	2267.4	-74.6016	-1190.6	-675.602	-591.602	-914.602	-1147.6	-1649.1	-1424.1	-1464.1	-1129.1	-1958.1	417.301	-34.6992	830.301	-385.699	-526.699	2176.9	1467.9	3128.9	327.898	276.898
162	-1637.5	-1284.5	-1539.5	-1363.5	-1827.5	2018.4	1426.4	32.3984	2299.4	-57.6016	-1180.6	-683.602	-563.602	-888.602	-1154.6	-1646.1	-1436.1	-1457.1	-1133.1	-1949.1	417.301	-11.6992	875.301	-375.699	-521.699	2172.9	1451.9	3127.9	337.898	294.898
164	-1623.5	-1263.5	-1544.5	-1335.5	-1819.5	2051.4	1455.4	34.3984	2306.4	-66.6016	-1183.6	-670.602	-549.602	-859.602	-1130.6	-1660.1	-1425.1	-1456.1	-1119.1	-1948.1	428.301	5.30078	883.301	-336.699	-485.699	2152.9	1454.9	3105.9	350.898	309.898
166	-1608.5	-1288.5	-1551.5	-1350.5	-1838.5	2055.4	1459.4	58.3984	2329.4	-64.6016	-1154.6	-659.602	-569.602	-856.602	-1129.6	-1647.1	-1403.1	-1454.1	-1090.1	-1935.1	453.301	23.3008	893.301	-358.699	-472.699	2131.9	1446.9	3145.9	348.898	302.898
168	-1617.5	-1269.5	-1534.5	-1341.5	-1810.5	2079.4	1454.4	62.3984	2341.4	-48.6016	-1126.6	-630.602	-543.602	-858.602	-1128.6	-1635.1	-1424.1	-1433.1	-1098.1	-1923.1	466.301	40.3008	922.301	-337.699	-471.699	2122.9	1425.9	3151.9	361.898	318.898
170	-1602.5	-1281.5	-1544.5	-1350.5	-1809.5	2077.4	1472.4	66.3984	2357.4	-37.6016	-1121.6	-641.602	-520.602	-823.602	-1110.6	-1614.1	-1398.1	-1421.1	-1093.1	-1922.1	482.301	55.3008	960.301	-344.699	-450.699	2078.9	1416.9	3144.9	368.898	335.898
172	-1623.5	-1277.5	-1555.5	-1336.5	-1815.5	2099.4	1473.4	79.3984	2367.4	-43.6016	-1086.6	-621.602	-520.602	-827.602	-1103.6	-1609.1	-1404.1	-1438.1	-1077.1	-1913.1	463.301	83.3008	963.301	-316.699	-457.699	2057.9	1426.9	3140.9	369.898	332.898
174	-1616.5	-1289.5	-1542.5	-1340.5	-1815.5	2121.4	1494.4	116.398	2376.4	-15.6016	-1094.6	-602.602	-514.602	-816.602	-1110.6	-1595.1	-1392.1	-1423.1	-1060.1	-1916.1	476.301	117.301	1014.3	-310.699	-442.699	2033.9	1407.9	3131.9	348.898	326.898
176	-1621.5	-1296.5	-1538.5	-1323.5	-1828.5	2118.4	1488.4	112.398	2386.4	-14.6016	-1082.6	-608.602	-518.602	-797.602	-1101.6	-1591.1	-1371.1	-1406.1	-1052.1	-1919.1	482.301	135.301	1026.3	-296.699	-437.699	2002.9	1391.9	3155.9	347.898	323.898
178	-1607.5	-1280.5	-1544.5	-1338.5	-1822.5	2125.4	1503.4	115.398	2407.4	-14.6016	-1071.6	-584.602	-490.602	-802.602	-1077.6	-1586.1	-1383.1	-1385.1	-1059.1	-1902.1	511.301	135.301	1024.3	-311.699	-421.699	1978.9	1377.9	3159.9	349.898	345.898
180	-1608.5	-1272.5	-1541.5	-1335.5	-1821.5	2137.4	1522.4	155.398	2393.4	-22.6016	-1051.6	-554.602	-486.602	-782.602	-1097.6	-1585.1	-1379.1	-1411.1	-1041.1	-1905.1	505.301	153.301	1045.3	-279.699	-405.699	1953.9	1365.9	3165.9	335.898	322.898
182	-1600.5	-1285.5	-1535.5	-1335.5	-1816.5	2159.4	1519.4	154.398	2414.4	0.398438	-1037.6	-566.602	-475.602	-776.602	-1075.6	-1566.1	-1375.1	-1394.1	-1031.1	-1886.1	525.301	164.301	1091.3	-284.699	-408.699	1934.9	1356.9	3148.9	357.898	352.898
184	-1583.5	-1280.5	-1542.5	-1349.5	-1835.5	2163.4	1532.4	166.398	2412.4	-4.60156	-1040.6	-551.602	-449.602	-774.602	-1051.6	-1558.1	-1367.1	-1387.1	-1027.1	-1882.1	517.301	178.301	1087.3	-269.699	-406.699	1896.9	1337.9	3113.9	358.898	350.898
186	-1583.5	-1276.5	-1540.5	-1355.5	-1821.5	2191.4	1520.4	174.398	2436.4	-6.60156	-1000.6	-540.602	-468.602	-756.602	-1079.6	-1565.1	-1343.1	-1393.1	-1028.1	-1882.1	535.301	210.301	1101.3	-286.699	-392.699	1887.9	1339.9	3125.9	339.898	353.898
188	-1592.5	-1262.5	-1533.5	-1352.5	-1818.5	2209.4	1522.4	172.398	2432.4	15.3984	-1008.6	-532.602	-460.602	-738.602	-1054.6	-1565.1	-1336.1	-1394.1	-1014.1	-1874.1	532.301	223.301	1120.3	-267.699	-366.699	1857.9	1323.9	3121.9	357.898	351.898
190	-1577.5	-1270.5	-1538.5	-1348.5	-1833.5	2212.4	1538.4	177.398	2452.4	19.3984	-988.602	-531.602	-448.602	-747.602	-1041.6	-1557.1	-1334.1	-1373.1	-1007.1	-1873.1	533.301	227.301	1139.3	-252.699	-374.699	1813.9	1287.9	3110.9	345.898	362.898
192	-1585.5	-1250.5	-1525.5	-1333.5	-1817.5	2210.4	1525.4	196.398	2464.4	20.3984	-988.602	-512.602	-440.602	-708.602	-1025.6	-1541.1	-1330.1	-1361.1	-1007.1	-1868.1	539.301	250.301	1160.3	-235.699	-371.699	1797.9	1277.9	3087.9	356.898	385.898
194	-1583.5	-1281.5	-1532.5	-1336.5	-1833.5	2211.4	1530.4	202.398	2455.4	21.3984	-955.602	-519.602	-426.602	-729.602	-1038.6	-1511.1	-1315.1	-1361.1	-1008.1	-1850.1	538.301	289.301	1147.3	-258.699	-368.699	1749.9	1250.9	3102.9	352.898	347.898
196	-1591.5	-1253.5	-1530.5	-1343.5	-1831.5	2245.4	1526.4	196.398	2481.4	33.3984	-954.602	-498.602	-422.602	-732.602	-1015.6	-1519.1	-1328.1	-1356.1	-1000.1	-1860.1	558.301	292.301	1171.3	-228.699	-352.699	1737.9	1247.9	3082.9	345.898	364.898
198	-1568.5	-1249.5	-1529.5	-1346.5	-1812.5	2215.4	1540.4	196.398	2485.4	45.3984	-909.602	-489.602	-429.602	-710.602	-1023.6	-1528.1	-1306.1	-1346.1	-1002.1	-1853.1	557.301	304.301	1140.3	-217.699	-354.699	1706.9	1232.9	3072.9	348.898	356.898
200	-1570.5	-1266.5	-1536.5	-1359.5	-1817.5	2230.4	1559.4	209.398	2470.4	49.3984	-917.602	-482.602	-421.602	-693.602	-1000.6	-1514.1	-1304.1	-1359.1	-990.102	-1848.1	573.301	320.301	1189.3	-220.699	-320.699	1691.9	1196.9	3055.9	340.898	369.898
202	-1570.5	-1273.5	-1510.5	-1326.5	-1805.5	2242.4	1554.4	211.398	2489.4	65.3984	-926.602	-473.602	-393.602	-687.602	-992.602	-1515.1	-1297.1	-1346.1	-978.102	-1840.1	568.301	332.301	1182.3	-241.699	-322.699	1687.9	1183.9	3042.9	349.898	370.898
204	-1576.5	-1274.5	-1522.5	-1337.5	-1797.5	2239.4	1535.4	214.398	2509.4	63.3984	-898.602	-453.602	-378.602	-691.602	-995.602	-1497.1	-1290.1	-1330.1	-963.102	-1822.1	569.301	352.301	1206.3	-220.699	-295.699	1646.9	1189.9	3050.9	326.898	381.898
206	-1566.5	-1256.5	-1536.5	-1342.5	-1798.5	2247.4	1555.4	237.398	2482.4	69.3984	-899.602	-442.602	-380.602	-667.602	-981.602	-1496.1	-1280.1	-1348.1	-966.102	-1829.1	565.301	367.301	1183.3	-206.699	-274.699	1631.9	1165.9	3042.9	331.898	384.898
208	-1565.5	-1245.5	-1529.5	-1333.5	-1811.5	2221.4	1559.4	219.398	2472.4	55.3984	-893.602	-452.602	-384.602	-668.602	-981.602	-1489.1	-1291.1	-1336.1	-962.102	-1815.1	586.301	376.301	1207.3	-192.699	-300.699	1604.9	1137.9	3021.9	334.898	371.898
210	-1563.5	-1259.5	-1525.5	-1340.5	-1810.5	2250.4	1550.4	251.398	2489.4	80.3984	-877.602	-427.602	-377.602	-646.602	-968.602	-1493.1	-1280.1	-1334.1	-959.102	-1796.1	571.301	401.301	1195.3	-187.699	-289.699	1565.9	1156.9	2983.9	338.898	385.898
212	-1563.5	-1245.5	-1532.5	-1329.5	-1775.5	2240.4	1549.4	243.398	2527.4	91.3984	-877.602	-417.602	-363.602	-636.602	-951.602	-1474.1	-1274.1	-1330.1	-952.102	-1800.1	574.301	387.301	1202.3	-189.699	-298.699	1524.9	1123.9	2965.9	325.898	375.898
214	-1557.5	-1261.5	-1521.5	-1324.5	-1801.5	2254.4	1556.4	236.398	2517.4	77.3984	-842.602	-413.602	-351.602	-639.602	-965.602	-1478.1	-1284.1	-1310.1	-951.102	-1803.1	589.301	430.301	1212.3	-191.699	-266.699	1521.9	1108.9	2957.9	341.898	371.898
216	-1557.5	-1247.5	-1510.5	-1318.5	-1803.5	2243.4	1568.4	259.398	2524.4	96.3984	-839.602	-417.602	-336.602	-611.602	-951.602	-1475.1	-1252.1	-1334.1	-927.102	-1783.1	580.301	435.301	1230.3	-170.699	-274.699	1483.9	1093.9	2953.9	330.898	366.898
218	-1559.5	-1259.5	-1538.5	-1348.5	-1807.5	2241.4	1540.4	257.398	2513.4	88.3984	-828.602	-394.602	-344.602	-631.602	-938.602	-1452.1	-1258.1	-1305.1	-929.102	-1775.1	585.301	448.301	1245.3	-143.699	-273.699	1469.9	1074.9	2950.9	324.898	371.898
220	-1557.5	-1256.5	-1517.5	-1310.5	-1794.5	2260.4	1522.4	277.398	2509.4	104.398	-839.602	-388.602	-326.602	-617.602	-924.602	-1452.1	-1258.1	-1301.1	-924.102	-1779.1	602.301	454.301	1241.3	-155.699	-254.699	1429.9	1052.9	2909.9	319.898	389.898
222	-1548.5	-1265.5	-1512.5	-1325.5	-1799.5	2241.4	1539.4	255.398	2542.4	92.3984	-828.602	-396.602	-325.602	-601.602	-923.602	-1429.1	-1262.1	-1305.1	-902.102	-1768.1	582.301	452.301	1237.3	-163.699	-270.699	1418.9	1039.9	2897.9	309.898	389.898
224	-1543.5	-1255.5	-1516.5	-1330.5	-1797.5	2245.4	1531.4	271.398	2531.4	118.398	-806.602	-384.602	-324.602	-593.602	-912.602	-1435.1	-1258.1	-1307.1	-888.102	-1773.1	576.301	480.301	1245.3	-131.699	-239.699	1380.9	1034.9	2873.9	299.898	386.898
226	-1563.5	-1235.5	-1506.5	-1319.5	-1809.5	2224.4	1533.4	274.398	2531.4	120.398	-823.602	-370.602	-318.602	-606.602	-914.602	-1423.1	-1229.1	-1305.1	-891.102	-1755.1	583.301	478.301	1234.3	-151.699	-235.699	1375.9	1023.9	2850.9	312.898	378.898
228	-1565.5	-1243.5	-1504.5	-1301.5	-1801.5	2220.4	1533.4	275.398	2540.4	87.3984	-799.602	-369.602	-280.602	-595.602	-900.602	-1405.1	-1243.1	-1287.1	-884.102	-1745.1	595.301	501.301	1268.3	-118.699	-252.699	1366.9	1006.9	2820.9	312.898	394.898
230	-1541.5	-1261.5	-1514.5	-1315.5	-1782.5	2230.4	1540.4	291.398	2558.4	100.398	-798.602	-365.602	-297.602	-580.602	-926.602	-1407.1	-1212.1	-1287.1	-873.102	-1737.1	597.301	494.301	1240.3	-121.699	-235.699	1341.9	1018.9	2819.9	305.898	370.898
232	-1558.5	-1254.5	-1516.5	-1316.5	-1788.5	2235.4	1530.4	308.398	2555.4	97.3984	-797.602	-358.602	-298.602	-595.602	-910.602	-1385.1	-1229.1	-1288.1	-879.102	-1746.1	598.301	503.301	1284.3	-134.699	-231.699	1317.9	978.898	2785.9	328.898	380.898
234	-1537.5	-1250.5	-1507.5	-1311.5	-1784.5	2236.4	1538.4	276.398	2569.4	105.398	-776.602	-320.602	-288.602	-585.602	-897.602	-1397.1	-1230.1	-1272.1	-880.102	-1737.1	624.301	512.301	1254.3	-141.699	-237.699	1300.9	973.898	2777.9	329.898	369.898
236	-1525.5	-1241.5	-1502.5	-1318.5	-1783.5	2242.4	1512.4	268.398	2558.4	98.3984	-756.602	-337.602	-297.602	-563.602	-883.602	-1394.1	-1211.1	-1260.1	-869.102	-1734.1	613.301	517.301	1269.3	-125.699	-231.699	1281.9	961.898	2734.9	313.898	347.898
238	-1537.5	-1247.5	-1506.5	-1312.5	-1781.5	2221.4	1526.4	273.398	2572.4	110.398	-767.602	-327.602	-286.602	-581.602	-864.602	-1393.1	-1227.1	-1264.1	-862.102	-1710.1	605.301	533.301	1264.3	-129.699	-220.699	1256.9	944.898	2721.9	305.898	358.898
240	-1531.5	-1261.5	-1492.5	-1294.5	-1790.5	2219.4	1494.4	299.398	2554.4	119.398	-751.602	-345.602	-292.602	-573.602	-876.602	-1384.1	-1198.1	-1256.1	-848.102	-1721.1	626.301	544.301	1271.3	-90.6992	-223.699	1218.9	918.898	2697.9	297.898	379.898
242	-1526.5	-1242.5	-1505.5	-1311.5	-1787.5	2227.4	1499.4	287.398	2552.4	115.398	-736.602	-313.602	-284.602	-559.602	-856.602	-1368.1	-1195.1	-1265.1	-852.102	-1716.1	599.301	555.301	1259.3	-93.6992	-220.699	1217.9	909.898	2684.9	300.898	381.898
244	-1534.5	-1252.5	-1497.5	-1319.5	-1765.5	2252.4	1524.4	288.398	2575.4	118.398	-739.602	-311.602	-268.602	-551.602	-877.602	-1356.1	-1196.1	-1260.1	-843.102	-1701.1	598.301	548.301	1281.3	-122.699	-214.699	1204.9	913.898	2647.9	298.898	373.898
246	-1524.5	-1240.5	-1505.5	-1290.5	-1783.5	2219.4	1498.4	311.398	2569.4	106.398	-719.602	-332.602	-254.602	-536.602	-847.602	-1366.1	-1186.1	-1252.1	-833.102	-1704.1	629.301	568.301	1279.3	-78.6992	-209.699	1191.9	881.898	2608.9	312.898	347.898
248	-1519.5	-1238.5	-1502.5	-1299.5	-1810.5	2234.4	1482.4	294.398	2570.4	125.398	-715.602	-308.602	-264.602	-537.602	-855.602	-1354.1	-1177.1	-1241.1	-839.102	-1692.1	605.301	562.301	1276.3	-96.6992	-213.699	1200.9	871.898	2610.9	298.898	365.898
250	-1518.5	-1255.5	-1513.5	-1310.5	-1787.5	2213.4	1484.4	278.398	2558.4	107.398	-714.602	-313.602	-249.602	-529.602	-864.602	-1329.1	-1166.1	-1259.1	-841.102	-1673.1	610.301	570.301	1276.3	-80.6992	-218.699	1158.9	870.898	2568.9	300.898	361.898
252	-1522.5	-1254.5	-1499.5	-1308.5	-1777.5	2232.4	1500.4	292.398	2556.4	110.398	-700.602	-321.602	-253.602	-519.602	-859.602	-1333.1	-1143.1	-1243.1	-823.102	-1680.1	611.301	590.301	1254.3	-104.699	-184.699	1135.9	863.898	2555.9	298.898	342.898
254	-1518.5	-1238.5	-1495.5	-1308.5	-1767.5	2226.4	1473.4	291.398	2556.4	118.398	-712.602	-308.602	-209.602	-510.602	-847.602	-1326.1	-1154.1	-1257.1	-828.102	-1646.1	624.301	587.301	1271.3	-90.6992	-213.699	1118.9	872.898	2521.9	303.898	335.898
256	-1518.5	-1227.5	-1492.5	-1303.5	-1771.5	2206.4	1461.4	283.398	2562.4	107.398	-703.602	-314.602	-236.602	-526.602	-854.602	-1313.1	-1140.1	-1226.1	-804.102	-1661.1	622.301	586.301	1284.3	-93.6992	-183.699	1103.9	839.898	2494.9	307.898	365.898
258	-1531.5	-1248.5	-1497.5	-1298.5	-1785.5	2219.4	1477.4	290.398	2571.4	119.398	-696.602	-286.602	-248.602	-502.602	-837.602	-1330.1	-1139.1	-1231.1	-815.102	-1652.1	625.301	597.301	1278.3	-64.6992	-200.699	1072.9	835.898	2470.9	298.898	345.898
260	-1538.5	-1237.5	-1486.5	-1288.5	-1787.5	2212.4	1452.4	284.398	2537.4	100.398	-690.602	-294.602	-247.602	-501.602	-842.602	-1307.1	-1143.1	-1215.1	-811.102	-1658.1	624.301	606.301	1280.3	-92.6992	-191.699	1072.9	807.898	2443.9	312.898	351.898
262	-1506.5	-1237.5	-1491.5	-1296.5	-1783.5	2226.4	1458.4	273.398	2549.4	104.398	-677.602	-291.602	-231.602	-503.602	-809.602	-1300.1	-1124.1	-1208.1	-797.102	-1653.1	598.301	619.301	1278.3	-87.6992	-187.699	1064.9	801.898	2439.9	277.898	364.898
264	-1485.5	-1242.5	-1480.5	-1283.5	-1775.5	2209.4	1440.4	269.398	2557.4	118.398	-676.602	-275.602	-221.602	-478.602	-811.602	-1292.1	-1126.1	-1208.1	-806.102	-1636.1	605.301	618.301	1267.3	-85.6992	-195.699	1078.9	786.898	2396.9	277.898	339.898
266	-1519.5	-1208.5	-1493.5	-1296.5	-1765.5	2210.4	1450.4	288.398	2552.4	112.398	-675.602	-253.602	-218.602	-473.602	-812.602	-1291.1	-1130.1	-1208.1	-809.102	-1638.1	615.301	623.301	1268.3	-80.6992	-176.699	1051.9	762.898	2375.9	308.898	326.898
268	-1511.5	-1228.5	-1494.5	-1285.5	-1767.5	2208.4	1442.4	264.398	2541.4	93.3984	-657.602	-264.602	-217.602	-473.602	-828.602	-1288.1	-1112.1	-1210.1	-783.102	-1629.1	631.301	614.301	1276.3	-74.6992	-174.699	1040.9	741.898	2365.9	300.898	331.898
270	-1475.5	-1238.5	-1468.5	-1285.5	-1760.5	2203.4	1453.4	281.398	2555.4	98.3984	-658.602	-267.602	-212.602	-462.602	-828.602	-1277.1	-1110.1	-1199.1	-770.102	-1632.1	618.301	644.301	1259.3	-58.6992	-189.699	1037.9	754.898	2332.9	322.898	330.898
272	-1494.5	-1238.5	-1481.5	-1299.5	-1771.5	2193.4	1417.4	278.398	2560.4	106.398	-651.602	-279.602	-195.602	-477.602	-806.602	-1273.1	-1112.1	-1203.1	-771.102	-1621.1	625.301	622.301	1267.3	-56.6992	-206.699	1004.9	731.898	2310.9	300.898	330.898
274	-1504.5	-1240.5	-1499.5	-1282.5	-1764.5	2196.4	1442.4	274.398	2544.4	94.3984	-655.602	-255.602	-209.602	-479.602	-797.602	-1265.1	-1095.1	-1180.1	-774.102	-1605.1	603.301	636.301	1274.3	-52.6992	-185.699	1011.9	714.898	2273.9	291.898	325.898
276	-1480.5	-1235.5	-1484.5	-1268.5	-1780.5	2191.4	1407.4	270.398	2530.4	94.3984	-633.602	-254.602	-204.602	-452.602	-793.602	-1264.1	-1103.1	-1176.1	-769.102	-1604.1	605.301	640.301	1260.3	-44.6992	-171.699	996.898	704.898	2262.9	321.898	315.898
278	-1484.5	-1223.5	-1483.5	-1273.5	-1769.5	2198.4	1414.4	260.398	2519.4	92.3984	-656.602	-255.602	-201.602	-467.602	-776.602	-1266.1	-1090.1	-1171.1	-767.102	-1591.1	605.301	632.301	1249.3	-45.6992	-179.699	975.898	710.898	2225.9	309.898	304.898
280	-1481.5	-1241.5	-1470.5	-1273.5	-1771.5	2169.4	1424.4	274.398	2560.4	85.3984	-636.602	-271.602	-205.602	-458.602	-786.602	-1255.1	-1082.1	-1159.1	-750.102	-1588.1	607.301	646.301	1243.3	-40.6992	-173.699	971.898	698.898	2229.9	311.898	289.898
282	-1466.5	-1231.5	-1472.5	-1277.5	-1756.5	2175.4	1399.4	251.398	2531.4	100.398	-644.602	-247.602	-182.602	-431.602	-759.602	-1257.1	-1081.1	-1159.1	-753.102	-1595.1	607.301	613.301	1266.3	-35.6992	-184.699	975.898	697.898	2176.9	308.898	289.898
284	-1494.5	-1220.5	-1453.5	-1293.5	-1779.5	2176.4	1397.4	265.398	2513.4	87.3984	-612.602	-240.602	-173.602	-450.602	-780.602	-1235.1	-1070.1	-1152.1	-731.102	-1567.1	613.301	649.301	1252.3	-39.6992	-170.699	948.898	672.898	2165.9	316.898	285.898
286	-1477.5	-1211.5	-1474.5	-1260.5	-1777.5	2150.4	1388.4	273.398	2516.4	88.3984	-638.602	-217.602	-202.602	-435.602	-780.602	-1228.1	-1070.1	-1160.1	-730.102	-1585.1	599.301	638.301	1232.3	-54.6992	-189.699	926.898	650.898	2134.9	322.898	262.898
288	-1475.5	-1218.5	-1492.5	-1282.5	-1765.5	2159.4	1391.4	258.398	2504.4	91.3984	-621.602	-236.602	-186.602	-436.602	-775.602	-1227.1	-1076.1	-1156.1	-711.102	-1555.1	603.301	628.301	1226.3	-26.6992	-192.699	939.898	665.898	2115.9	319.898	283.898
290	-1489.5	-1229.5	-1471.5	-1263.5	-1766.5	2148.4	1373.4	264.398	2518.4	78.3984	-626.602	-239.602	-184.602	-428.602	-784.602	-1234.1	-1072.1	-1154.1	-722.102	-1551.1	605.301	650.301	1249.3	-31.6992	-194.699	935.898	663.898	2088.9	332.898	265.898
292	-1500.5	-1207.5	-1466.5	-1278.5	-1749.5	2136.4	1369.4	255.398	2497.4	94.3984	-629.602	-246.602	-186.602	-448.602	-764.602	-1228.1	-1068.1	-1148.1	-709.102	-1549.1	602.301	653.301	1236.3	-22.6992	-188.699	911.898	653.898	2064.9	330.898	268.898
294	-1479.5	-1214.5	-1476.5	-1260.5	-1752.5	2127.4	1353.4	256.398	2502.4	105.398	-628.602	-225.602	-199.602	-428.602	-754.602	-1225.1	-1033.1	-1151.1	-705.102	-1541.1	593.301	667.301	1203.3	-3.69922	-181.699	895.898	628.898	2037.9	331.898	257.898
296	-1461.5	-1222.5	-1458.5	-1280.5	-1749.5	2136.4	1371.4	235.398	2515.4	92.3984	-628.602	-212.602	-187.602	-417.602	-760.602	-1202.1	-1044.1	-1151.1	-691.102	-1542.1	594.301	660.301	1222.3	-7.69922	-186.699	907.898	635.898	2000.9	334.898	248.898
298	-1471.5	-1216.5	-1482.5	-1257.5	-1749.5	2129.4	1355.4	249.398	2501.4	77.3984	-600.602	-216.602	-197.602	-412.602	-765.602	-1218.1	-1036.1	-1146.1	-712.102	-1541.1	592.301	651.301	1225.3	-10.6992	-170.699	882.898	649.898	1982.9	317.898	253.898
300	-1478.5	-1199.5	-1477.5	-1260.5	-1762.5	2109.4	1354.4	237.398	2490.4	76.3984	-603.602	-228.602	-192.602	-417.602	-755.602	-1181.1	-1027.1	-1137.1	-699.102	-1545.1	586.301	660.301	1220.3	-28.6992	-166.699	890.898	632.898	1949.9	323.898	232.898
	ΔFluorescence
Time [min]	NC					PC					ΔEF-Tu					ΔEF-Ts					ΔS1					+ 15 µM IF1
2	0	0	0	0	0	0	0	0	0	0	0	0	0	0	0	0	0	0	0	0	0	0	0	0	0	0	0	0	0	0
4	-73	-45	-81	-44	-74	-84	-51	-30	-40	-46	-106	-59	-46	-101	-49	-25	-43	-9	-83	5	-90	-61	-68	32	-13	-57	-29	-46	-100	2
6	-139	-92	-104	-52	-124	-136	-82	-52	-5	-43	-102	-84	-46	-118	-82	-36	-64	48	-99	8	-121	-86	-71	-20	-1	-27	14	-69	-75	31
8	-186	-123	-142	-49	-142	-137	-87	-57	49	-45	-61	-116	22	-114	-106	-41	-77	81	-88	-7	-134	-104	-49	-39	4	39	49	-13	-76	96
10	-201	-129	-139	-77	-135	-124	-58	-43	116	-41	-40	-112	25	-82	-106	-37	-77	64	-46	-14	-111	-95	-37	-30	19	122	90	25	-44	127
12	-195	-144	-172	-71	-144	-82	-53	-35	146	-49	-12	-132	35	-50	-100	-21	-97	102	-1	-16	-88	-71	48	-43	54	234	117	121	3	162
14	-198	-175	-194	-93	-168	-19	-25	-38	211	-27	45	-127	39	-7	-111	-3	-90	89	24	-23	-52	-83	160	-33	68	332	163	273	64	220
16	-182	-177	-202	-96	-161	20	12	-20	266	0	94	-113	20	12	-89	41	-87	104	71	-13	-14	-65	260	-19	107	442	208	393	114	269
18	-175	-196	-220	-101	-160	95	38	2	309	0	146	-123	56	76	-95	68	-98	112	98	-20	59	-57	335	25	119	565	263	498	158	304
20	-146	-198	-224	-126	-173	119	66	25	354	44	181	-111	61	115	-96	82	-93	118	129	-29	95	-51	405	45	139	671	308	580	208	367
22	-125	-185	-233	-117	-171	191	104	35	408	44	237	-107	73	170	-77	131	-95	124	178	-20	131	-21	463	57	169	787	347	678	263	407
24	-96	-214	-231	-128	-189	234	132	48	444	77	282	-109	48	228	-100	166	-80	121	220	-28	171	-17	505	87	194	891	409	771	327	482
26	-80	-213	-248	-129	-194	325	180	81	505	90	318	-104	76	253	-103	192	-88	109	294	-10	218	2	549	137	226	1006	458	839	405	514
28	-32	-215	-256	-119	-198	388	217	104	549	115	365	-99	81	311	-93	245	-88	147	312	-19	270	13	607	161	235	1118	500	925	452	574
30	6	-227	-245	-131	-200	480	264	113	624	149	431	-97	54	377	-75	288	-84	120	388	-18	320	42	625	202	266	1249	565	1005	516	592
32	13	-224	-264	-120	-207	554	324	143	681	182	463	-85	99	411	-66	338	-98	130	410	-33	346	80	700	246	293	1362	634	1075	596	638
34	40	-211	-242	-134	-215	641	360	167	717	198	514	-86	100	445	-97	353	-89	138	438	-27	413	85	740	298	328	1500	692	1151	650	681
36	66	-255	-273	-149	-222	726	400	190	757	234	598	-65	90	471	-97	415	-78	129	477	-20	467	121	778	326	323	1616	747	1245	737	712
38	91	-260	-251	-131	-218	829	456	219	840	268	630	-62	96	508	-90	440	-76	142	519	4	523	162	815	357	361	1760	817	1317	800	755
40	110	-245	-264	-159	-213	905	524	239	891	280	673	-55	98	519	-76	488	-74	150	523	-8	585	189	875	405	376	1870	892	1391	876	813
42	134	-239	-262	-141	-216	1012	560	267	951	314	749	-33	137	557	-65	541	-80	164	557	-4	650	207	919	430	408	2013	952	1460	924	827
44	156	-270	-259	-129	-215	1097	621	292	1019	346	817	-19	125	547	-56	568	-78	156	559	-4	696	244	970	486	438	2126	1015	1580	1026	898
46	174	-270	-267	-138	-240	1175	663	334	1087	378	848	-6	125	569	-49	605	-59	168	566	6	779	281	1017	532	452	2243	1103	1664	1089	910
48	216	-259	-269	-145	-241	1275	746	368	1154	392	902	-1	145	579	-59	672	-51	177	589	14	827	334	1082	567	472	2339	1173	1747	1152	956
50	261	-259	-269	-177	-230	1375	812	398	1210	425	954	13	146	561	-35	717	-55	174	583	15	911	374	1106	601	501	2468	1262	1842	1212	978
52	274	-273	-281	-146	-243	1475	870	409	1284	454	998	21	154	598	-41	779	-40	166	606	12	964	385	1185	637	524	2580	1321	1946	1271	1043
54	329	-267	-284	-154	-222	1573	914	461	1353	497	1051	31	155	608	-37	792	-20	202	606	17	1033	409	1229	684	549	2680	1403	2036	1326	1051
56	355	-257	-284	-158	-237	1645	991	494	1410	519	1095	56	175	590	-6	829	-33	199	622	30	1104	467	1266	731	588	2799	1484	2149	1394	1107
58	379	-261	-264	-170	-232	1732	1055	527	1488	554	1126	71	214	627	-24	846	-18	203	639	11	1189	501	1324	770	586	2933	1569	2239	1432	1160
60	402	-285	-271	-154	-250	1836	1137	569	1558	587	1158	84	214	649	-24	865	-10	213	659	30	1284	537	1375	798	639	3069	1614	2320	1467	1204
62	426	-270	-273	-159	-242	1922	1205	616	1598	616	1181	101	222	655	-6	878	-1	235	663	42	1388	593	1412	840	655	3173	1684	2452	1505	1239
64	469	-283	-261	-136	-244	2051	1234	627	1703	641	1210	103	244	657	18	902	-6	224	670	40	1480	625	1469	879	683	3313	1748	2531	1555	1275
66	467	-286	-278	-163	-221	2147	1331	677	1734	682	1203	123	247	688	24	907	19	242	676	32	1580	657	1514	904	743	3402	1839	2628	1608	1319
68	493	-330	-288	-149	-218	2270	1380	713	1808	730	1227	144	273	696	39	936	9	247	691	56	1675	720	1574	974	722	3510	1902	2702	1642	1360
70	500	-285	-259	-157	-238	2412	1426	767	1887	772	1241	144	283	715	33	947	9	242	712	55	1772	737	1625	1027	774	3621	1950	2814	1678	1390
72	502	-285	-258	-146	-228	2525	1481	787	1960	786	1261	168	293	746	53	963	29	253	715	54	1830	802	1693	1055	804	3722	2010	2910	1724	1423
74	513	-285	-272	-161	-246	2643	1531	823	2006	828	1283	172	293	747	48	975	17	268	739	68	1907	812	1723	1089	828	3801	2079	2985	1764	1461
76	519	-285	-268	-163	-237	2726	1586	871	2056	875	1301	195	353	770	97	966	24	262	758	79	1957	849	1752	1150	849	3847	2134	3058	1824	1482
78	531	-303	-269	-153	-234	2837	1616	918	2132	909	1305	207	321	804	88	967	29	264	772	68	2002	878	1827	1230	875	3912	2169	3135	1859	1502
80	544	-284	-256	-163	-239	2911	1661	951	2200	927	1332	222	340	824	74	990	55	282	796	73	2044	909	1852	1321	904	3973	2245	3220	1935	1520
82	560	-297	-264	-173	-247	2991	1703	981	2220	950	1331	218	337	828	102	1016	42	287	816	70	2060	935	1881	1373	942	4021	2277	3279	1991	1545
84	561	-307	-263	-160	-222	3045	1714	1018	2285	963	1359	232	352	853	104	1046	44	271	820	80	2124	953	1918	1452	946	4065	2323	3332	2068	1546
86	559	-321	-277	-171	-239	3123	1732	1043	2328	1008	1370	234	349	877	85	1101	41	282	846	84	2166	958	1962	1533	981	4123	2341	3389	2100	1554
88	572	-313	-276	-191	-238	3180	1772	1093	2355	1009	1386	254	361	912	128	1098	36	285	868	91	2198	972	2008	1561	988	4164	2390	3454	2162	1555
90	583	-319	-284	-169	-226	3239	1786	1123	2417	1040	1414	245	381	946	116	1140	29	268	887	90	2215	994	2030	1614	1034	4197	2421	3499	2223	1570
92	559	-302	-290	-175	-249	3278	1818	1156	2448	1062	1423	251	407	968	109	1180	45	280	928	93	2249	1003	2061	1670	1038	4222	2443	3566	2267	1571
94	579	-301	-269	-164	-247	3336	1835	1188	2489	1087	1444	255	380	996	110	1217	34	272	948	85	2249	988	2095	1695	1068	4266	2467	3589	2311	1581
96	586	-327	-290	-179	-245	3377	1864	1199	2525	1109	1441	244	371	1023	105	1260	36	282	992	96	2283	1001	2115	1744	1062	4313	2515	3649	2360	1595
98	582	-277	-272	-158	-238	3441	1869	1210	2553	1127	1460	255	369	1068	117	1279	53	296	1049	93	2313	996	2152	1773	1074	4338	2533	3714	2385	1604
100	579	-302	-298	-176	-270	3454	1903	1216	2585	1136	1452	265	391	1089	130	1326	55	282	1080	78	2359	1009	2161	1784	1095	4347	2554	3746	2398	1601
102	581	-307	-268	-156	-257	3497	1906	1236	2598	1134	1476	256	383	1110	116	1341	51	305	1137	79	2363	1042	2176	1801	1092	4380	2587	3770	2435	1636
104	610	-332	-281	-167	-239	3534	1927	1247	2634	1161	1501	278	389	1157	122	1360	49	314	1160	116	2366	1051	2198	1841	1118	4407	2613	3818	2462	1658
106	600	-306	-282	-145	-242	3565	1958	1244	2691	1194	1509	268	423	1186	120	1394	54	291	1185	124	2395	1089	2229	1836	1113	4428	2633	3866	2464	1678
108	595	-304	-281	-139	-251	3595	1997	1245	2709	1187	1523	281	419	1188	138	1423	67	319	1237	107	2420	1103	2236	1854	1140	4461	2655	3901	2481	1699
110	591	-299	-277	-159	-225	3630	2025	1261	2717	1190	1502	309	422	1203	132	1439	65	325	1250	104	2453	1127	2253	1853	1117	4473	2674	3941	2513	1701
112	597	-300	-265	-167	-249	3655	2044	1271	2752	1203	1544	313	428	1225	148	1454	72	341	1275	117	2449	1166	2258	1886	1134	4513	2701	3968	2533	1730
114	601	-314	-274	-168	-244	3690	2051	1271	2772	1218	1527	318	459	1245	141	1467	89	350	1286	113	2490	1188	2266	1889	1156	4505	2730	4015	2528	1749
116	604	-317	-291	-175	-244	3720	2095	1264	2805	1247	1576	327	472	1261	172	1494	90	343	1301	129	2495	1219	2281	1910	1148	4544	2734	4057	2547	1778
118	599	-309	-268	-159	-255	3747	2120	1276	2819	1252	1563	352	463	1274	149	1501	80	350	1328	140	2518	1251	2286	1909	1174	4538	2748	4104	2552	1798
120	613	-308	-284	-152	-242	3774	2147	1288	2832	1253	1605	372	483	1276	163	1524	112	353	1338	141	2499	1285	2296	1931	1179	4552	2768	4109	2542	1819
122	598	-316	-268	-161	-232	3803	2175	1301	2850	1269	1641	380	487	1292	169	1525	112	361	1340	141	2543	1304	2340	1931	1190	4563	2782	4149	2561	1846
124	609	-309	-285	-171	-258	3834	2187	1323	2872	1284	1669	385	520	1310	201	1537	119	361	1349	160	2562	1340	2354	1943	1199	4577	2797	4159	2587	1877
126	602	-300	-275	-178	-246	3856	2239	1316	2900	1306	1680	401	522	1325	193	1569	102	368	1364	148	2589	1383	2382	1957	1215	4578	2840	4230	2591	1881
128	605	-306	-292	-155	-253	3888	2235	1354	2905	1326	1729	427	529	1316	202	1566	125	366	1375	157	2593	1400	2413	1944	1246	4574	2830	4257	2599	1891
130	630	-320	-290	-159	-244	3919	2281	1374	2948	1337	1771	429	540	1345	210	1579	130	379	1376	165	2598	1424	2463	1982	1254	4584	2845	4258	2595	1901
132	611	-313	-264	-145	-251	3952	2299	1404	2969	1354	1788	452	554	1373	243	1590	157	394	1384	180	2622	1460	2492	1972	1266	4582	2850	4294	2654	1941
134	635	-328	-266	-168	-242	3987	2326	1422	2994	1360	1818	472	567	1370	224	1604	160	398	1422	175	2630	1489	2530	1983	1286	4616	2850	4312	2621	1938
136	611	-321	-267	-151	-256	3998	2342	1445	3015	1372	1871	474	575	1392	243	1611	159	405	1421	182	2640	1517	2560	2009	1316	4619	2862	4315	2620	1956
138	613	-312	-265	-182	-253	4017	2379	1464	3044	1412	1901	489	593	1420	260	1631	151	413	1420	198	2659	1523	2593	2033	1342	4601	2868	4351	2647	1978
140	637	-331	-283	-177	-261	4040	2389	1473	3063	1405	1930	503	607	1433	268	1645	186	414	1440	206	2681	1576	2613	2011	1328	4613	2885	4380	2643	1988
142	627	-319	-280	-168	-236	4075	2415	1495	3104	1412	1948	524	624	1411	279	1628	177	405	1437	210	2695	1590	2644	2048	1360	4576	2867	4391	2649	1995
144	612	-309	-268	-185	-239	4091	2426	1525	3092	1429	1972	531	612	1438	286	1651	181	425	1454	222	2695	1603	2682	2037	1363	4575	2881	4389	2653	2009
146	634	-318	-269	-186	-234	4135	2432	1520	3123	1473	2009	541	616	1449	299	1657	195	423	1474	233	2721	1633	2693	2075	1387	4577	2868	4424	2647	2012
148	632	-318	-280	-156	-240	4156	2471	1567	3131	1468	2030	555	647	1482	302	1672	194	439	1486	228	2737	1675	2731	2057	1398	4549	2864	4424	2663	2029
150	631	-311	-279	-169	-225	4156	2466	1566	3158	1480	2062	572	663	1479	300	1689	211	436	1491	229	2735	1688	2784	2055	1425	4533	2883	4448	2669	2062
152	622	-318	-266	-182	-247	4186	2498	1585	3196	1488	2081	591	659	1501	329	1688	201	453	1494	234	2740	1718	2791	2053	1439	4534	2844	4460	2658	2073
154	634	-301	-255	-173	-256	4229	2503	1595	3206	1511	2091	598	691	1513	351	1683	208	458	1503	280	2765	1738	2820	2072	1455	4516	2879	4451	2678	2075
156	644	-321	-264	-168	-242	4217	2514	1623	3209	1521	2115	588	695	1513	342	1710	217	462	1525	258	2794	1773	2851	2098	1469	4505	2846	4456	2685	2086
158	638	-310	-276	-170	-245	4241	2520	1643	3225	1535	2119	603	719	1545	353	1711	221	476	1520	255	2779	1781	2881	2094	1466	4475	2845	4472	2688	2099
160	637	-310	-262	-163	-240	4248	2544	1648	3237	1547	2172	641	700	1540	358	1732	241	464	1525	266	2802	1813	2892	2096	1483	4456	2840	4495	2674	2101
162	627	-324	-252	-184	-241	4280	2537	1680	3269	1564	2182	633	728	1566	351	1735	229	471	1521	275	2802	1836	2937	2106	1488	4452	2824	4494	2684	2119
164	641	-303	-257	-156	-233	4313	2566	1682	3276	1555	2179	646	742	1595	375	1721	240	472	1535	276	2813	1853	2945	2145	1524	4432	2827	4472	2697	2134
166	656	-328	-264	-171	-252	4317	2570	1706	3299	1557	2208	657	722	1598	376	1734	262	474	1564	289	2838	1871	2955	2123	1537	4411	2819	4512	2695	2127
168	647	-309	-247	-162	-224	4341	2565	1710	3311	1573	2236	686	748	1596	377	1746	241	495	1556	301	2851	1888	2984	2144	1538	4402	2798	4518	2708	2143
170	662	-321	-257	-171	-223	4339	2583	1714	3327	1584	2241	675	771	1631	395	1767	267	507	1561	302	2867	1903	3022	2137	1559	4358	2789	4511	2715	2160
172	641	-317	-268	-157	-229	4361	2584	1727	3337	1578	2276	695	771	1627	402	1772	261	490	1577	311	2848	1931	3025	2165	1552	4337	2799	4507	2716	2157
174	648	-329	-255	-161	-229	4383	2605	1764	3346	1606	2268	714	777	1638	395	1786	273	505	1594	308	2861	1965	3076	2171	1567	4313	2780	4498	2695	2151
176	643	-336	-251	-144	-242	4380	2599	1760	3356	1607	2280	708	773	1657	404	1790	294	522	1602	305	2867	1983	3088	2185	1572	4282	2764	4522	2694	2148
178	657	-320	-257	-159	-236	4387	2614	1763	3377	1607	2291	732	801	1652	428	1795	282	543	1595	322	2896	1983	3086	2170	1588	4258	2750	4526	2696	2170
180	656	-312	-254	-156	-235	4399	2633	1803	3363	1599	2311	762	805	1672	408	1796	286	517	1613	319	2890	2001	3107	2202	1604	4233	2738	4532	2682	2147
182	664	-325	-248	-156	-230	4421	2630	1802	3384	1622	2325	750	816	1678	430	1815	290	534	1623	338	2910	2012	3153	2197	1601	4214	2729	4515	2704	2177
184	681	-320	-255	-170	-249	4425	2643	1814	3382	1617	2322	765	842	1680	454	1823	298	541	1627	342	2902	2026	3149	2212	1603	4176	2710	4480	2705	2175
186	681	-316	-253	-176	-235	4453	2631	1822	3406	1615	2362	776	823	1698	426	1816	322	535	1626	342	2920	2058	3163	2195	1617	4167	2712	4492	2686	2178
188	672	-302	-246	-173	-232	4471	2633	1820	3402	1637	2354	784	831	1716	451	1816	329	534	1640	350	2917	2071	3182	2214	1643	4137	2696	4488	2704	2176
190	687	-310	-251	-169	-247	4474	2649	1825	3422	1641	2374	785	843	1707	464	1824	331	555	1647	351	2918	2075	3201	2229	1635	4093	2660	4477	2692	2187
192	679	-290	-238	-154	-231	4472	2636	1844	3434	1642	2374	804	851	1746	480	1840	335	567	1647	356	2924	2098	3222	2246	1638	4077	2650	4454	2703	2210
194	681	-321	-245	-157	-247	4473	2641	1850	3425	1643	2407	797	865	1725	467	1870	350	567	1646	374	2923	2137	3209	2223	1641	4029	2623	4469	2699	2172
196	673	-293	-243	-164	-245	4507	2637	1844	3451	1655	2408	818	869	1722	490	1862	337	572	1654	364	2943	2140	3233	2253	1657	4017	2620	4449	2692	2189
198	696	-289	-242	-167	-226	4477	2651	1844	3455	1667	2453	827	862	1744	482	1853	359	582	1652	371	2942	2152	3202	2264	1655	3986	2605	4439	2695	2181
200	694	-306	-249	-180	-231	4492	2670	1857	3440	1671	2445	834	870	1761	505	1867	361	569	1664	376	2958	2168	3251	2261	1689	3971	2569	4422	2687	2194
202	694	-313	-223	-147	-219	4504	2665	1859	3459	1687	2436	843	898	1767	513	1866	368	582	1676	384	2953	2180	3244	2240	1687	3967	2556	4409	2696	2195
204	688	-314	-235	-158	-211	4501	2646	1862	3479	1685	2464	863	913	1763	510	1884	375	598	1691	402	2954	2200	3268	2261	1714	3926	2562	4417	2673	2206
206	698	-296	-249	-163	-212	4509	2666	1885	3452	1691	2463	874	911	1787	524	1885	385	580	1688	395	2950	2215	3245	2275	1735	3911	2538	4409	2678	2209
208	699	-285	-242	-154	-225	4483	2670	1867	3442	1677	2469	864	907	1786	524	1892	374	592	1692	409	2971	2224	3269	2289	1709	3884	2510	4388	2681	2196
210	701	-299	-238	-161	-224	4512	2661	1899	3459	1702	2485	889	914	1808	537	1888	385	594	1695	428	2956	2249	3257	2294	1720	3845	2529	4350	2685	2210
212	701	-285	-245	-150	-189	4502	2660	1891	3497	1713	2485	899	928	1818	554	1907	391	598	1702	424	2959	2235	3264	2292	1711	3804	2496	4332	2672	2200
214	707	-301	-234	-145	-215	4516	2667	1884	3487	1699	2520	903	940	1815	540	1903	381	618	1703	421	2974	2278	3274	2290	1743	3801	2481	4324	2688	2196
216	707	-287	-223	-139	-217	4505	2679	1907	3494	1718	2523	899	955	1843	554	1906	413	594	1727	441	2965	2283	3292	2311	1735	3763	2466	4320	2677	2191
218	705	-299	-251	-169	-221	4503	2651	1905	3483	1710	2534	922	947	1823	567	1929	407	623	1725	449	2970	2296	3307	2338	1736	3749	2447	4317	2671	2196
220	707	-296	-230	-131	-208	4522	2633	1925	3479	1726	2523	928	965	1837	581	1929	407	627	1730	445	2987	2302	3303	2326	1755	3709	2425	4276	2666	2214
222	716	-305	-225	-146	-213	4503	2650	1903	3512	1714	2534	920	966	1853	582	1952	403	623	1752	456	2967	2300	3299	2318	1739	3698	2412	4264	2656	2214
224	721	-295	-229	-151	-211	4507	2642	1919	3501	1740	2556	932	967	1861	593	1946	407	621	1766	451	2961	2328	3307	2350	1770	3660	2407	4240	2646	2211
226	701	-275	-219	-140	-223	4486	2644	1922	3501	1742	2539	946	973	1848	591	1958	436	623	1763	469	2968	2326	3296	2330	1774	3655	2396	4217	2659	2203
228	699	-283	-217	-122	-215	4482	2644	1923	3510	1709	2563	947	1011	1859	605	1976	422	641	1770	479	2980	2349	3330	2363	1757	3646	2379	4187	2659	2219
230	723	-301	-227	-136	-196	4492	2651	1939	3528	1722	2564	951	994	1874	579	1974	453	641	1781	487	2982	2342	3302	2360	1774	3621	2391	4186	2652	2195
232	706	-294	-229	-137	-202	4497	2641	1956	3525	1719	2565	958	993	1859	595	1996	436	640	1775	478	2983	2351	3346	2347	1778	3597	2351	4152	2675	2205
234	727	-290	-220	-132	-198	4498	2649	1924	3539	1727	2586	996	1003	1869	608	1984	435	656	1774	487	3009	2360	3316	2340	1772	3580	2346	4144	2676	2194
236	739	-281	-215	-139	-197	4504	2623	1916	3528	1720	2606	979	994	1891	622	1987	454	668	1785	490	2998	2365	3331	2356	1778	3561	2334	4101	2660	2172
238	727	-287	-219	-133	-195	4483	2637	1921	3542	1732	2595	989	1005	1873	641	1988	438	664	1792	514	2990	2381	3326	2352	1789	3536	2317	4088	2652	2183
240	733	-301	-205	-115	-204	4481	2605	1947	3524	1741	2611	971	999	1881	629	1997	467	672	1806	503	3011	2392	3333	2391	1786	3498	2291	4064	2644	2204
242	738	-282	-218	-132	-201	4489	2610	1935	3522	1737	2626	1003	1007	1895	649	2013	470	663	1802	508	2984	2403	3321	2388	1789	3497	2282	4051	2647	2206
244	730	-292	-210	-140	-179	4514	2635	1936	3545	1740	2623	1005	1023	1903	628	2025	469	668	1811	523	2983	2396	3343	2359	1795	3484	2286	4014	2645	2198
246	740	-280	-218	-111	-197	4481	2609	1959	3539	1728	2643	984	1037	1918	658	2015	479	676	1821	520	3014	2416	3341	2403	1800	3471	2254	3975	2659	2172
248	745	-278	-215	-120	-224	4496	2593	1942	3540	1747	2647	1008	1027	1917	650	2027	488	687	1815	532	2990	2410	3338	2385	1796	3480	2244	3977	2645	2190
250	746	-295	-226	-131	-201	4475	2595	1926	3528	1729	2648	1003	1042	1925	641	2052	499	669	1813	551	2995	2418	3338	2401	1791	3438	2243	3935	2647	2186
252	742	-294	-212	-129	-191	4494	2611	1940	3526	1732	2662	995	1038	1935	646	2048	522	685	1831	544	2996	2438	3316	2377	1825	3415	2236	3922	2645	2167
254	746	-278	-208	-129	-181	4488	2584	1939	3526	1740	2650	1008	1082	1944	658	2055	511	671	1826	578	3009	2435	3333	2391	1796	3398	2245	3888	2650	2160
256	746	-267	-205	-124	-185	4468	2572	1931	3532	1729	2659	1002	1055	1928	651	2068	525	702	1850	563	3007	2434	3346	2388	1826	3383	2212	3861	2654	2190
258	733	-288	-210	-119	-199	4481	2588	1938	3541	1741	2666	1030	1043	1952	668	2051	526	697	1839	572	3010	2445	3340	2417	1809	3352	2208	3837	2645	2170
260	726	-277	-199	-109	-201	4474	2563	1932	3507	1722	2672	1022	1044	1953	663	2074	522	713	1843	566	3009	2454	3342	2389	1818	3352	2180	3810	2659	2176
262	758	-277	-204	-117	-197	4488	2569	1921	3519	1726	2685	1025	1060	1951	696	2081	541	720	1857	571	2983	2467	3340	2394	1822	3344	2174	3806	2624	2189
264	779	-282	-193	-104	-189	4471	2551	1917	3527	1740	2686	1041	1070	1976	694	2089	539	720	1848	588	2990	2466	3329	2396	1814	3358	2159	3763	2624	2164
266	745	-248	-206	-117	-179	4472	2561	1936	3522	1734	2687	1063	1073	1981	693	2090	535	720	1845	586	3000	2471	3330	2401	1833	3331	2135	3742	2655	2151
268	753	-268	-207	-106	-181	4470	2553	1912	3511	1715	2705	1052	1074	1981	677	2093	553	718	1871	595	3016	2462	3338	2407	1835	3320	2114	3732	2647	2156
270	789	-278	-181	-106	-174	4465	2564	1929	3525	1720	2704	1049	1079	1992	677	2104	555	729	1884	592	3003	2492	3321	2423	1820	3317	2127	3699	2669	2155
272	770	-278	-194	-120	-185	4455	2528	1926	3530	1728	2711	1037	1096	1977	699	2108	553	725	1883	603	3010	2470	3329	2425	1803	3284	2104	3677	2647	2155
274	760	-280	-212	-103	-178	4458	2553	1922	3514	1716	2707	1061	1082	1975	708	2116	570	748	1880	619	2988	2484	3336	2429	1824	3291	2087	3640	2638	2150
276	784	-275	-197	-89	-194	4453	2518	1918	3500	1716	2729	1062	1087	2002	712	2117	562	752	1885	620	2990	2488	3322	2437	1838	3276	2077	3629	2668	2140
278	780	-263	-196	-94	-183	4460	2525	1908	3489	1714	2706	1061	1090	1987	729	2115	575	757	1887	633	2990	2480	3311	2436	1830	3255	2083	3592	2656	2129
280	783	-281	-183	-94	-185	4431	2535	1922	3530	1707	2726	1045	1086	1996	719	2126	583	769	1904	636	2992	2494	3305	2441	1836	3251	2071	3596	2658	2114
282	798	-271	-185	-98	-170	4437	2510	1899	3501	1722	2718	1069	1109	2023	746	2124	584	769	1901	629	2992	2461	3328	2446	1825	3255	2070	3543	2655	2114
284	770	-260	-166	-114	-193	4438	2508	1913	3483	1709	2750	1076	1118	2004	725	2146	595	776	1923	657	2998	2497	3314	2442	1839	3228	2045	3532	2663	2110
286	787	-251	-187	-81	-191	4412	2499	1921	3486	1710	2724	1099	1089	2019	725	2153	595	768	1924	639	2984	2486	3294	2427	1820	3206	2023	3501	2669	2087
288	789	-258	-205	-103	-179	4421	2502	1906	3474	1713	2741	1080	1105	2018	730	2154	589	772	1943	669	2988	2476	3288	2455	1817	3219	2038	3482	2666	2108
290	775	-269	-184	-84	-180	4410	2484	1912	3488	1700	2736	1077	1107	2026	721	2147	593	774	1932	673	2990	2498	3311	2450	1815	3215	2036	3455	2679	2090
292	764	-247	-179	-99	-163	4398	2480	1903	3467	1716	2733	1070	1105	2006	741	2153	597	780	1945	675	2987	2501	3298	2459	1821	3191	2026	3431	2677	2093
294	785	-254	-189	-81	-166	4389	2464	1904	3472	1727	2734	1091	1092	2026	751	2156	632	777	1949	683	2978	2515	3265	2478	1828	3175	2001	3404	2678	2082
296	803	-262	-171	-101	-163	4398	2482	1883	3485	1714	2734	1104	1104	2037	745	2179	621	777	1963	682	2979	2508	3284	2474	1823	3187	2008	3367	2681	2073
298	793	-256	-195	-78	-163	4391	2466	1897	3471	1699	2762	1100	1094	2042	740	2163	629	782	1942	683	2977	2499	3287	2471	1839	3162	2022	3349	2664	2078
300	786	-239	-190	-81	-176	4371	2465	1885	3460	1698	2759	1088	1099	2037	750	2200	638	791	1955	679	2971	2508	3282	2453	1843	3170	2005	3316	2670	2057

## Sheet: Figure_5D+F
[F30-Bro(-)]MS2(-) + MS2rep in PURE
	Fluorescence
Time [min]	NC					PC					ΔEF-Tu					ΔEF-Ts					ΔS1					+ 15 µM IF1
2	-1922.8	-2529.8	-2571.8	-2839.8	-1092.8	-921.699	-1676.7	-1037.7	-1602.7	-28.6992	-1096.2	-1338.2	-1466.2	-1703.2	-750.199	-1929.1	-2105.1	-1890.1	-2651.1	-1367.1	-1593.2	-1529.2	-1063.2	-1825.2	-327.199	-2298.8	-1580.8	-1366.8	-2559.8	-715.801
4	-1983.8	-2556.8	-2556.8	-2895.8	-1137.8	-970.699	-1670.7	-1069.7	-1622.7	-125.699	-1161.2	-1403.2	-1477.2	-1745.2	-785.199	-1978.1	-2153.1	-1876.1	-2735.1	-1198.1	-1630.2	-1583.2	-1110.2	-1665.2	-334.199	-2176.8	-1415.8	-1206.8	-2288.8	-577.801
6	-2015.8	-2570.8	-2614.8	-2941.8	-1188.8	-958.699	-1655.7	-1067.7	-1611.7	-96.6992	-1220.2	-1435.2	-1519.2	-1787.2	-801.199	-1992.1	-2184.1	-1903.1	-2731.1	-1247.1	-1633.2	-1547.2	-1109.2	-1649.2	-305.199	-1980.8	-1212.8	-979.801	-2112.8	-410.801
8	-2013.8	-2609.8	-2637.8	-2965.8	-1211.8	-935.699	-1636.7	-1044.7	-1559.7	-86.6992	-1216.2	-1454.2	-1541.2	-1759.2	-823.199	-1982.1	-2187.1	-1922.1	-2732.1	-1249.1	-1594.2	-1511.2	-1073.2	-1600.2	-248.199	-1790.8	-1045.8	-762.801	-1972.8	-223.801
10	-2037.8	-2603.8	-2673.8	-2990.8	-1230.8	-887.699	-1621.7	-1050.7	-1529.7	-53.6992	-1235.2	-1463.2	-1538.2	-1763.2	-827.199	-1986.1	-2206.1	-1937.1	-2702.1	-1229.1	-1546.2	-1460.2	-1030.2	-1566.2	-173.199	-1630.8	-871.801	-561.801	-1773.8	-82.8008
12	-2080.8	-2653.8	-2674.8	-2948.8	-1250.8	-872.699	-1588.7	-1031.7	-1488.7	-4.69922	-1233.2	-1435.2	-1546.2	-1764.2	-827.199	-1974.1	-2192.1	-1934.1	-2659.1	-1270.1	-1508.2	-1436.2	-1005.2	-1531.2	-122.199	-1486.8	-685.801	-368.801	-1608.8	76.1992
14	-2040.8	-2648.8	-2700.8	-2966.8	-1262.8	-835.699	-1564.7	-1001.7	-1420.7	37.3008	-1248.2	-1461.2	-1531.2	-1747.2	-800.199	-1974.1	-2194.1	-1917.1	-2615.1	-1258.1	-1470.2	-1410.2	-953.199	-1501.2	-71.1992	-1311.8	-516.801	-154.801	-1446.8	245.199
16	-2094.8	-2658.8	-2697.8	-2984.8	-1270.8	-790.699	-1521.7	-957.699	-1390.7	68.3008	-1223.2	-1474.2	-1496.2	-1740.2	-818.199	-1991.1	-2193.1	-1924.1	-2579.1	-1256.1	-1424.2	-1377.2	-946.199	-1472.2	-46.1992	-1160.8	-365.801	58.1992	-1290.8	384.199
18	-2092.8	-2645.8	-2693.8	-2973.8	-1282.8	-766.699	-1495.7	-932.699	-1352.7	116.301	-1211.2	-1441.2	-1519.2	-1728.2	-804.199	-1981.1	-2181.1	-1920.1	-2539.1	-1252.1	-1414.2	-1321.2	-911.199	-1436.2	25.8008	-1020.8	-187.801	235.199	-1141.8	522.199
20	-2079.8	-2683.8	-2727.8	-2983.8	-1291.8	-717.699	-1452.7	-904.699	-1324.7	178.301	-1188.2	-1439.2	-1494.2	-1690.2	-822.199	-1968.1	-2185.1	-1904.1	-2509.1	-1243.1	-1360.2	-1307.2	-878.199	-1397.2	85.8008	-850.801	-18.8008	427.199	-1002.8	670.199
22	-2066.8	-2662.8	-2744.8	-3011.8	-1316.8	-686.699	-1410.7	-863.699	-1282.7	190.301	-1206.2	-1428.2	-1510.2	-1706.2	-799.199	-1965.1	-2153.1	-1905.1	-2483.1	-1247.1	-1316.2	-1225.2	-833.199	-1359.2	109.801	-727.801	156.199	607.199	-850.801	816.199
24	-2065.8	-2670.8	-2723.8	-3007.8	-1281.8	-636.699	-1388.7	-827.699	-1248.7	259.301	-1200.2	-1412.2	-1475.2	-1681.2	-778.199	-1956.1	-2163.1	-1900.1	-2473.1	-1214.1	-1315.2	-1209.2	-806.199	-1349.2	194.801	-605.801	321.199	800.199	-717.801	978.199
26	-2078.8	-2678.8	-2728.8	-2987.8	-1314.8	-587.699	-1337.7	-782.699	-1207.7	307.301	-1176.2	-1395.2	-1497.2	-1668.2	-769.199	-1968.1	-2152.1	-1868.1	-2437.1	-1234.1	-1258.2	-1179.2	-767.199	-1300.2	245.801	-450.801	505.199	987.199	-580.801	1124.2
28	-2080.8	-2663.8	-2737.8	-3001.8	-1305.8	-578.699	-1310.7	-754.699	-1157.7	354.301	-1149.2	-1388.2	-1485.2	-1651.2	-757.199	-1925.1	-2141.1	-1889.1	-2431.1	-1218.1	-1238.2	-1127.2	-734.199	-1259.2	282.801	-318.801	688.199	1153.2	-458.801	1264.2
30	-2105.8	-2655.8	-2753.8	-2997.8	-1332.8	-529.699	-1269.7	-702.699	-1117.7	397.301	-1145.2	-1387.2	-1463.2	-1640.2	-761.199	-1929.1	-2148.1	-1871.1	-2415.1	-1219.1	-1224.2	-1083.2	-675.199	-1243.2	322.801	-177.801	842.199	1367.2	-320.801	1382.2
32	-2094.8	-2677.8	-2745.8	-2981.8	-1334.8	-498.699	-1232.7	-679.699	-1073.7	435.301	-1139.2	-1367.2	-1477.2	-1614.2	-754.199	-1916.1	-2134.1	-1872.1	-2401.1	-1213.1	-1175.2	-1041.2	-671.199	-1192.2	384.801	-51.8008	1038.2	1528.2	-179.801	1555.2
34	-2083.8	-2697.8	-2747.8	-2998.8	-1335.8	-448.699	-1161.7	-609.699	-1026.7	486.301	-1139.2	-1354.2	-1446.2	-1601.2	-724.199	-1910.1	-2122.1	-1844.1	-2394.1	-1220.1	-1140.2	-1009.2	-639.199	-1166.2	402.801	81.1992	1221.2	1732.2	-47.8008	1676.2
36	-2069.8	-2655.8	-2733.8	-2983.8	-1325.8	-400.699	-1147.7	-593.699	-1007.7	530.301	-1141.2	-1359.2	-1421.2	-1622.2	-723.199	-1906.1	-2111.1	-1842.1	-2377.1	-1198.1	-1121.2	-964.199	-588.199	-1121.2	471.801	222.199	1414.2	1907.2	91.1992	1830.2
38	-2076.8	-2639.8	-2761.8	-2996.8	-1351.8	-353.699	-1081.7	-533.699	-977.699	562.301	-1105.2	-1309.2	-1407.2	-1573.2	-709.199	-1883.1	-2087.1	-1832.1	-2356.1	-1184.1	-1089.2	-952.199	-544.199	-1092.2	535.801	322.199	1603.2	2099.2	245.199	1968.2
40	-2071.8	-2675.8	-2768.8	-2981.8	-1346.8	-322.699	-1052.7	-506.699	-922.699	633.301	-1102.2	-1330.2	-1413.2	-1566.2	-700.199	-1892.1	-2078.1	-1822.1	-2339.1	-1169.1	-1042.2	-909.199	-509.199	-1063.2	574.801	464.199	1797.2	2298.2	349.199	2103.2
42	-2120.8	-2664.8	-2770.8	-2987.8	-1340.8	-260.699	-1017.7	-449.699	-880.699	679.301	-1060.2	-1295.2	-1396.2	-1541.2	-694.199	-1877.1	-2071.1	-1821.1	-2316.1	-1168.1	-1011.2	-844.199	-489.199	-1016.2	603.801	601.199	1974.2	2484.2	480.199	2240.2
44	-2087.8	-2665.8	-2755.8	-2993.8	-1310.8	-223.699	-977.699	-423.699	-838.699	738.301	-1063.2	-1287.2	-1367.2	-1540.2	-667.199	-1861.1	-2064.1	-1818.1	-2316.1	-1147.1	-979.199	-812.199	-461.199	-992.199	632.801	705.199	2177.2	2693.2	626.199	2418.2
46	-2101.8	-2677.8	-2754.8	-2964.8	-1341.8	-169.699	-926.699	-405.699	-808.699	798.301	-1033.2	-1263.2	-1343.2	-1534.2	-659.199	-1846.1	-2052.1	-1780.1	-2295.1	-1157.1	-976.199	-766.199	-385.199	-948.199	709.801	839.199	2365.2	2881.2	746.199	2550.2
48	-2088.8	-2697.8	-2753.8	-2957.8	-1334.8	-102.699	-889.699	-348.699	-768.699	851.301	-1013.2	-1239.2	-1313.2	-1502.2	-650.199	-1831.1	-2029.1	-1765.1	-2297.1	-1155.1	-902.199	-728.199	-349.199	-907.199	746.801	968.199	2565.2	3088.2	890.199	2716.2
50	-2092.8	-2672.8	-2752.8	-2943.8	-1317.8	-72.6992	-836.699	-289.699	-734.699	887.301	-1004.2	-1256.2	-1305.2	-1502.2	-630.199	-1827.1	-2016.1	-1758.1	-2283.1	-1139.1	-884.199	-702.199	-298.199	-867.199	788.801	1114.2	2759.2	3287.2	1030.2	2861.2
52	-2090.8	-2657.8	-2752.8	-2973.8	-1347.8	-18.6992	-774.699	-276.699	-683.699	948.301	-1001.2	-1237.2	-1295.2	-1477.2	-612.199	-1815.1	-2002.1	-1747.1	-2276.1	-1128.1	-847.199	-634.199	-297.199	-856.199	805.801	1237.2	2959.2	3485.2	1135.2	3015.2
54	-2089.8	-2686.8	-2745.8	-2961.8	-1372.8	28.3008	-740.699	-213.699	-631.699	971.301	-974.199	-1226.2	-1271.2	-1474.2	-621.199	-1802.1	-1995.1	-1751.1	-2260.1	-1110.1	-803.199	-601.199	-248.199	-812.199	900.801	1365.2	3171.2	3723.2	1276.2	3166.2
56	-2099.8	-2696.8	-2738.8	-2972.8	-1358.8	84.3008	-688.699	-175.699	-620.699	1037.3	-979.199	-1203.2	-1250.2	-1452.2	-618.199	-1788.1	-1992.1	-1731.1	-2254.1	-1097.1	-790.199	-551.199	-163.199	-772.199	922.801	1499.2	3380.2	3921.2	1398.2	3321.2
58	-2083.8	-2678.8	-2769.8	-2957.8	-1355.8	152.301	-657.699	-124.699	-573.699	1096.3	-964.199	-1192.2	-1244.2	-1428.2	-590.199	-1783.1	-1968.1	-1707.1	-2232.1	-1102.1	-749.199	-501.199	-146.199	-736.199	992.801	1616.2	3560.2	4148.2	1539.2	3485.2
60	-2080.8	-2677.8	-2756.8	-2976.8	-1333.8	189.301	-597.699	-78.6992	-526.699	1158.3	-943.199	-1172.2	-1217.2	-1440.2	-538.199	-1749.1	-1952.1	-1706.1	-2221.1	-1082.1	-721.199	-457.199	-71.1992	-676.199	1027.8	1741.2	3763.2	4355.2	1672.2	3658.2
62	-2096.8	-2675.8	-2745.8	-2982.8	-1333.8	261.301	-563.699	-22.6992	-465.699	1197.3	-924.199	-1139.2	-1196.2	-1426.2	-571.199	-1740.1	-1946.1	-1687.1	-2217.1	-1092.1	-657.199	-433.199	-25.1992	-662.199	1096.8	1882.2	3979.2	4596.2	1784.2	3795.2
64	-2082.8	-2678.8	-2748.8	-2970.8	-1345.8	308.301	-508.699	30.3008	-428.699	1264.3	-904.199	-1127.2	-1205.2	-1410.2	-571.199	-1744.1	-1920.1	-1679.1	-2210.1	-1069.1	-631.199	-386.199	13.8008	-628.199	1113.8	1998.2	4172.2	4827.2	1916.2	3955.2
66	-2072.8	-2673.8	-2760.8	-2968.8	-1344.8	360.301	-474.699	63.3008	-391.699	1310.3	-882.199	-1119.2	-1175.2	-1390.2	-529.199	-1730.1	-1934.1	-1649.1	-2193.1	-1049.1	-619.199	-342.199	82.8008	-598.199	1154.8	2108.2	4400.2	5031.2	2051.2	4130.2
68	-2093.8	-2656.8	-2740.8	-2955.8	-1334.8	408.301	-405.699	126.301	-344.699	1355.3	-881.199	-1091.2	-1159.2	-1364.2	-545.199	-1703.1	-1910.1	-1654.1	-2181.1	-1046.1	-577.199	-287.199	101.801	-562.199	1215.8	2246.2	4614.2	5220.2	2152.2	4304.2
70	-2078.8	-2694.8	-2752.8	-2973.8	-1346.8	469.301	-364.699	143.301	-295.699	1392.3	-839.199	-1053.2	-1132.2	-1382.2	-517.199	-1674.1	-1899.1	-1627.1	-2170.1	-1026.1	-562.199	-279.199	160.801	-507.199	1249.8	2394.2	4790.2	5485.2	2289.2	4441.2
72	-2073.8	-2674.8	-2754.8	-2965.8	-1345.8	511.301	-307.699	207.301	-264.699	1448.3	-814.199	-1079.2	-1102.2	-1362.2	-478.199	-1684.1	-1891.1	-1629.1	-2162.1	-1024.1	-517.199	-241.199	189.801	-471.199	1269.8	2527.2	4982.2	5695.2	2376.2	4606.2
74	-2085.8	-2680.8	-2757.8	-2945.8	-1344.8	578.301	-291.699	243.301	-216.699	1504.3	-825.199	-1053.2	-1086.2	-1350.2	-477.199	-1673.1	-1861.1	-1598.1	-2149.1	-1006.1	-485.199	-160.199	248.801	-427.199	1345.8	2652.2	5184.2	5903.2	2518.2	4785.2
76	-2073.8	-2668.8	-2747.8	-2945.8	-1318.8	652.301	-247.699	285.301	-171.699	1561.3	-780.199	-1019.2	-1113.2	-1320.2	-481.199	-1652.1	-1857.1	-1583.1	-2141.1	-987.102	-464.199	-143.199	282.801	-377.199	1399.8	2760.2	5402.2	6129.2	2610.2	4914.2
78	-2058.8	-2680.8	-2762.8	-2926.8	-1339.8	660.301	-185.699	340.301	-143.699	1607.3	-757.199	-1012.2	-1044.2	-1328.2	-451.199	-1648.1	-1855.1	-1575.1	-2129.1	-993.102	-428.199	-107.199	329.801	-374.199	1404.8	2891.2	5607.2	6350.2	2724.2	5089.2
80	-2053.8	-2676.8	-2744.8	-2949.8	-1327.8	724.301	-157.699	341.301	-105.699	1648.3	-730.199	-980.199	-1049.2	-1305.2	-418.199	-1641.1	-1816.1	-1557.1	-2113.1	-974.102	-380.199	-53.1992	361.801	-325.199	1468.8	3004.2	5813.2	6543.2	2856.2	5255.2
82	-2085.8	-2677.8	-2781.8	-2932.8	-1328.8	759.301	-121.699	435.301	-85.6992	1701.3	-716.199	-970.199	-1015.2	-1275.2	-418.199	-1635.1	-1825.1	-1546.1	-2087.1	-971.102	-318.199	-13.1992	442.801	-303.199	1484.8	3124.2	6017.2	6744.2	2944.2	5393.2
84	-2063.8	-2671.8	-2735.8	-2931.8	-1356.8	813.301	-81.6992	453.301	-34.6992	1762.3	-703.199	-978.199	-1009.2	-1268.2	-414.199	-1623.1	-1807.1	-1533.1	-2115.1	-949.102	-303.199	20.8008	502.801	-270.199	1548.8	3220.2	6181.2	6945.2	3063.2	5537.2
86	-2081.8	-2660.8	-2755.8	-2934.8	-1347.8	852.301	-44.6992	486.301	-11.6992	1800.3	-682.199	-970.199	-1001.2	-1250.2	-359.199	-1608.1	-1776.1	-1531.1	-2098.1	-949.102	-286.199	57.8008	516.801	-260.199	1549.8	3345.2	6371.2	7134.2	3141.2	5675.2
88	-2068.8	-2669.8	-2746.8	-2950.8	-1326.8	907.301	-8.69922	516.301	24.3008	1816.3	-663.199	-968.199	-980.199	-1249.2	-386.199	-1592.1	-1782.1	-1527.1	-2078.1	-922.102	-278.199	89.8008	553.801	-232.199	1588.8	3457.2	6554.2	7334.2	3267.2	5826.2
90	-2090.8	-2679.8	-2753.8	-2935.8	-1332.8	926.301	25.3008	539.301	63.3008	1874.3	-657.199	-939.199	-964.199	-1234.2	-361.199	-1578.1	-1774.1	-1503.1	-2056.1	-914.102	-240.199	111.801	583.801	-191.199	1614.8	3571.2	6727.2	7556.2	3363.2	5933.2
92	-2057.8	-2674.8	-2743.8	-2938.8	-1326.8	982.301	65.3008	569.301	88.3008	1914.3	-658.199	-957.199	-1019.2	-1208.2	-336.199	-1572.1	-1752.1	-1484.1	-2054.1	-903.102	-227.199	172.801	624.801	-181.199	1618.8	3674.2	6914.2	7728.2	3465.2	6063.2
94	-2056.8	-2681.8	-2757.8	-2930.8	-1331.8	1023.3	82.3008	590.301	102.301	1961.3	-611.199	-915.199	-981.199	-1209.2	-346.199	-1554.1	-1760.1	-1477.1	-2061.1	-894.102	-194.199	199.801	632.801	-161.199	1642.8	3765.2	7116.2	7910.2	3538.2	6183.2
96	-2069.8	-2655.8	-2755.8	-2926.8	-1334.8	1079.3	135.301	619.301	151.301	2005.3	-589.199	-880.199	-952.199	-1166.2	-321.199	-1561.1	-1743.1	-1457.1	-2046.1	-904.102	-207.199	214.801	699.801	-150.199	1662.8	3874.2	7285.2	8109.2	3632.2	6321.2
98	-2056.8	-2705.8	-2774.8	-2929.8	-1324.8	1136.3	160.301	656.301	155.301	2051.3	-620.199	-904.199	-934.199	-1185.2	-307.199	-1572.1	-1729.1	-1457.1	-2045.1	-898.102	-164.199	258.801	734.801	-142.199	1722.8	3961.2	7454.2	8337.2	3718.2	6435.2
100	-2048.8	-2667.8	-2726.8	-2914.8	-1331.8	1162.3	173.301	656.301	191.301	2086.3	-571.199	-908.199	-931.199	-1171.2	-313.199	-1548.1	-1739.1	-1464.1	-2015.1	-880.102	-153.199	281.801	760.801	-129.199	1704.8	4037.2	7662.2	8479.2	3809.2	6551.2
102	-2063.8	-2685.8	-2750.8	-2909.8	-1331.8	1197.3	240.301	687.301	229.301	2124.3	-573.199	-852.199	-920.199	-1158.2	-304.199	-1550.1	-1724.1	-1469.1	-2004.1	-876.102	-145.199	305.801	792.801	-112.199	1731.8	4128.2	7829.2	8662.2	3899.2	6720.2
104	-2064.8	-2652.8	-2737.8	-2912.8	-1330.8	1241.3	253.301	725.301	265.301	2163.3	-586.199	-831.199	-924.199	-1152.2	-292.199	-1538.1	-1705.1	-1446.1	-2008.1	-886.102	-121.199	356.801	815.801	-104.199	1765.8	4216.2	7988.2	8819.2	3967.2	6828.2
106	-2037.8	-2660.8	-2726.8	-2909.8	-1355.8	1298.3	293.301	748.301	250.301	2213.3	-571.199	-843.199	-889.199	-1158.2	-276.199	-1522.1	-1708.1	-1432.1	-2000.1	-864.102	-111.199	370.801	841.801	-53.1992	1804.8	4296.2	8154.2	9025.2	4055.2	6942.2
108	-2039.8	-2674.8	-2755.8	-2921.8	-1320.8	1364.3	327.301	773.301	310.301	2237.3	-552.199	-802.199	-883.199	-1128.2	-273.199	-1501.1	-1705.1	-1424.1	-1991.1	-849.102	-110.199	430.801	865.801	-34.1992	1796.8	4352.2	8360.2	9188.2	4110.2	7031.2
110	-2065.8	-2656.8	-2724.8	-2910.8	-1346.8	1400.3	381.301	799.301	327.301	2287.3	-553.199	-798.199	-881.199	-1120.2	-276.199	-1504.1	-1682.1	-1419.1	-2003.1	-856.102	-126.199	437.801	885.801	-33.1992	1839.8	4451.2	8565.2	9365.2	4176.2	7126.2
112	-2051.8	-2640.8	-2746.8	-2904.8	-1344.8	1431.3	399.301	821.301	353.301	2314.3	-555.199	-754.199	-871.199	-1110.2	-263.199	-1498.1	-1681.1	-1417.1	-1980.1	-857.102	-79.1992	473.801	923.801	-16.1992	1868.8	4510.2	8696.2	9520.2	4274.2	7230.2
114	-2032.8	-2656.8	-2738.8	-2912.8	-1340.8	1495.3	437.301	863.301	384.301	2366.3	-508.199	-738.199	-873.199	-1110.2	-245.199	-1463.1	-1657.1	-1386.1	-1969.1	-847.102	-75.1992	513.801	961.801	5.80078	1868.8	4568.2	8882.2	9716.2	4343.2	7376.2
116	-2053.8	-2654.8	-2716.8	-2901.8	-1348.8	1536.3	468.301	887.301	406.301	2396.3	-486.199	-700.199	-826.199	-1111.2	-213.199	-1459.1	-1642.1	-1394.1	-1986.1	-824.102	-64.1992	506.801	979.801	24.8008	1953.8	4624.2	9008.2	9889.2	4435.2	7480.2
118	-2059.8	-2657.8	-2745.8	-2889.8	-1336.8	1604.3	514.301	923.301	453.301	2439.3	-469.199	-739.199	-802.199	-1054.2	-224.199	-1468.1	-1652.1	-1369.1	-1971.1	-838.102	-61.1992	553.801	1028.8	33.8008	1977.8	4684.2	9183.2	10045.2	4492.2	7596.2
120	-2041.8	-2670.8	-2726.8	-2879.8	-1333.8	1639.3	536.301	960.301	458.301	2482.3	-433.199	-706.199	-810.199	-1079.2	-183.199	-1465.1	-1615.1	-1365.1	-1971.1	-809.102	-48.1992	574.801	1050.8	53.8008	2009.8	4724.2	9360.2	10208.2	4536.2	7688.2
122	-2063.8	-2639.8	-2726.8	-2887.8	-1339.8	1692.3	587.301	961.301	471.301	2507.3	-429.199	-676.199	-793.199	-1066.2	-203.199	-1416.1	-1621.1	-1342.1	-1953.1	-819.102	-36.1992	627.801	1064.8	57.8008	2018.8	4793.2	9525.2	10386.2	4629.2	7804.2
124	-2068.8	-2659.8	-2713.8	-2907.8	-1323.8	1745.3	618.301	1020.3	495.301	2540.3	-431.199	-634.199	-755.199	-1070.2	-219.199	-1436.1	-1605.1	-1342.1	-1966.1	-810.102	-14.1992	653.801	1075.8	99.8008	2091.8	4845.2	9681.2	10519.2	4672.2	7889.2
126	-2034.8	-2662.8	-2700.8	-2893.8	-1363.8	1796.3	653.301	1052.3	506.301	2573.3	-381.199	-653.199	-758.199	-1053.2	-189.199	-1417.1	-1584.1	-1326.1	-1977.1	-783.102	-2.19922	692.801	1131.8	113.801	2128.8	4870.2	9860.2	10707.2	4701.2	7985.2
128	-2028.8	-2646.8	-2715.8	-2918.8	-1324.8	1830.3	690.301	1053.3	527.301	2605.3	-395.199	-628.199	-726.199	-1005.2	-159.199	-1429.1	-1573.1	-1304.1	-1957.1	-768.102	17.8008	694.801	1140.8	120.801	2127.8	4904.2	9974.2	10864.2	4783.2	8091.2
130	-2028.8	-2634.8	-2721.8	-2894.8	-1356.8	1890.3	714.301	1087.3	574.301	2656.3	-388.199	-578.199	-707.199	-1051.2	-135.199	-1405.1	-1555.1	-1303.1	-1961.1	-776.102	37.8008	729.801	1178.8	147.801	2161.8	4958.2	10113.2	11037.2	4836.2	8178.2
132	-2029.8	-2641.8	-2704.8	-2900.8	-1331.8	1914.3	769.301	1116.3	586.301	2697.3	-327.199	-583.199	-700.199	-1001.2	-143.199	-1405.1	-1557.1	-1291.1	-1930.1	-784.102	38.8008	762.801	1193.8	167.801	2214.8	4968.2	10276.2	11156.2	4952.2	8297.2
134	-2024.8	-2628.8	-2701.8	-2881.8	-1335.8	1986.3	794.301	1152.3	616.301	2725.3	-327.199	-570.199	-688.199	-997.199	-137.199	-1392.1	-1534.1	-1283.1	-1950.1	-770.102	71.8008	800.801	1207.8	197.801	2217.8	5011.2	10390.2	11269.2	5009.2	8383.2
136	-2041.8	-2632.8	-2713.8	-2926.8	-1334.8	2061.3	832.301	1163.3	644.301	2773.3	-319.199	-506.199	-667.199	-987.199	-119.199	-1375.1	-1534.1	-1270.1	-1937.1	-763.102	87.8008	827.801	1251.8	221.801	2251.8	5014.2	10521.2	11429.2	5038.2	8496.2
138	-2020.8	-2657.8	-2753.8	-2882.8	-1321.8	2077.3	859.301	1186.3	657.301	2784.3	-300.199	-527.199	-638.199	-992.199	-91.1992	-1355.1	-1513.1	-1269.1	-1911.1	-741.102	118.801	874.801	1265.8	215.801	2256.8	5021.2	10656.2	11563.2	5118.2	8587.2
140	-2022.8	-2645.8	-2691.8	-2892.8	-1329.8	2120.3	876.301	1225.3	690.301	2822.3	-267.199	-503.199	-623.199	-994.199	-89.1992	-1365.1	-1521.1	-1242.1	-1914.1	-716.102	132.801	863.801	1303.8	266.801	2317.8	5075.2	10754.2	11713.2	5171.2	8685.2
142	-2008.8	-2618.8	-2711.8	-2875.8	-1331.8	2177.3	929.301	1252.3	717.301	2849.3	-258.199	-491.199	-616.199	-932.199	-88.1992	-1339.1	-1489.1	-1222.1	-1904.1	-708.102	121.801	923.801	1342.8	270.801	2336.8	5098.2	10857.2	11812.2	5201.2	8756.2
144	-1986.8	-2654.8	-2713.8	-2882.8	-1310.8	2239.3	958.301	1264.3	733.301	2881.3	-234.199	-464.199	-586.199	-925.199	-57.1992	-1323.1	-1488.1	-1238.1	-1898.1	-704.102	168.801	916.801	1337.8	303.801	2364.8	5064.2	10989.2	11964.2	5252.2	8862.2
146	-2008.8	-2633.8	-2711.8	-2893.8	-1366.8	2258.3	991.301	1293.3	741.301	2893.3	-213.199	-460.199	-571.199	-912.199	-49.1992	-1321.1	-1472.1	-1216.1	-1864.1	-723.102	183.801	943.801	1392.8	299.801	2385.8	5105.2	11072.2	12070.2	5292.2	8920.2
148	-2006.8	-2637.8	-2710.8	-2882.8	-1324.8	2325.3	1003.3	1293.3	769.301	2940.3	-210.199	-470.199	-559.199	-944.199	-54.1992	-1318.1	-1477.1	-1212.1	-1874.1	-695.102	183.801	978.801	1400.8	325.801	2432.8	5103.2	11174.2	12247.2	5317.2	9024.2
150	-2015.8	-2615.8	-2708.8	-2873.8	-1313.8	2358.3	1061.3	1324.3	781.301	2975.3	-172.199	-400.199	-564.199	-891.199	-14.1992	-1297.1	-1454.1	-1194.1	-1874.1	-711.102	215.801	1032.8	1423.8	366.801	2429.8	5106.2	11315.2	12344.2	5371.2	9101.2
152	-2013.8	-2605.8	-2707.8	-2877.8	-1303.8	2407.3	1047.3	1344.3	786.301	3005.3	-170.199	-407.199	-508.199	-873.199	-14.1992	-1297.1	-1441.1	-1174.1	-1859.1	-683.102	237.801	1044.8	1458.8	405.801	2444.8	5102.2	11370.2	12410.2	5414.2	9195.2
154	-1985.8	-2630.8	-2681.8	-2879.8	-1304.8	2448.3	1096.3	1379.3	820.301	3034.3	-131.199	-379.199	-525.199	-850.199	0.800781	-1286.1	-1431.1	-1159.1	-1851.1	-682.102	263.801	1047.8	1456.8	405.801	2504.8	5121.2	11490.2	12535.2	5444.2	9257.2
156	-2000.8	-2597.8	-2697.8	-2877.8	-1302.8	2485.3	1115.3	1400.3	835.301	3049.3	-127.199	-373.199	-507.199	-843.199	5.80078	-1263.1	-1418.1	-1145.1	-1856.1	-646.102	254.801	1072.8	1503.8	400.801	2478.8	5115.2	11578.2	12615.2	5479.2	9345.2
158	-1993.8	-2617.8	-2699.8	-2891.8	-1322.8	2528.3	1157.3	1401.3	836.301	3071.3	-98.1992	-363.199	-515.199	-848.199	-2.19922	-1259.1	-1436.1	-1158.1	-1835.1	-645.102	274.801	1111.8	1496.8	444.801	2543.8	5106.2	11612.2	12742.2	5518.2	9414.2
160	-2000.8	-2609.8	-2707.8	-2879.8	-1299.8	2584.3	1172.3	1430.3	877.301	3093.3	-75.1992	-371.199	-473.199	-834.199	34.8008	-1239.1	-1403.1	-1128.1	-1833.1	-629.102	281.801	1122.8	1567.8	454.801	2550.8	5106.2	11705.2	12855.2	5553.2	9472.2
162	-1999.8	-2611.8	-2699.8	-2864.8	-1300.8	2621.3	1189.3	1447.3	891.301	3119.3	-64.1992	-311.199	-474.199	-846.199	20.8008	-1251.1	-1400.1	-1149.1	-1826.1	-609.102	315.801	1176.8	1575.8	484.801	2596.8	5087.2	11768.2	12933.2	5588.2	9544.2
164	-1986.8	-2625.8	-2703.8	-2890.8	-1289.8	2678.3	1233.3	1475.3	913.301	3178.3	-69.1992	-302.199	-458.199	-824.199	57.8008	-1234.1	-1392.1	-1118.1	-1830.1	-609.102	328.801	1180.8	1616.8	451.801	2576.8	5085.2	11834.2	13013.2	5623.2	9629.2
166	-2002.8	-2608.8	-2715.8	-2847.8	-1293.8	2705.3	1260.3	1463.3	914.301	3179.3	-30.1992	-298.199	-433.199	-794.199	64.8008	-1234.1	-1371.1	-1104.1	-1794.1	-613.102	311.801	1201.8	1629.8	508.801	2593.8	5081.2	11913.2	13106.2	5678.2	9694.2
168	-1995.8	-2611.8	-2681.8	-2843.8	-1313.8	2753.3	1270.3	1502.3	943.301	3199.3	-26.1992	-321.199	-441.199	-785.199	60.8008	-1227.1	-1383.1	-1105.1	-1799.1	-608.102	335.801	1211.8	1657.8	508.801	2627.8	5084.2	11962.2	13193.2	5678.2	9757.2
170	-1990.8	-2606.8	-2691.8	-2868.8	-1306.8	2805.3	1306.3	1513.3	941.301	3240.3	-5.19922	-260.199	-420.199	-773.199	93.8008	-1200.1	-1364.1	-1091.1	-1799.1	-592.102	350.801	1256.8	1644.8	555.801	2641.8	5061.2	11993.2	13243.2	5707.2	9790.2
172	-1972.8	-2604.8	-2690.8	-2864.8	-1283.8	2817.3	1313.3	1539.3	957.301	3243.3	-2.19922	-291.199	-407.199	-769.199	108.801	-1212.1	-1348.1	-1075.1	-1785.1	-583.102	357.801	1271.8	1709.8	547.801	2677.8	5057.2	12069.2	13351.2	5713.2	9838.2
174	-1980.8	-2607.8	-2722.8	-2884.8	-1313.8	2862.3	1341.3	1530.3	973.301	3250.3	15.8008	-249.199	-375.199	-755.199	112.801	-1181.1	-1336.1	-1078.1	-1765.1	-572.102	383.801	1275.8	1718.8	568.801	2687.8	5032.2	12108.2	13402.2	5731.2	9885.2
176	-1962.8	-2615.8	-2690.8	-2850.8	-1312.8	2905.3	1363.3	1551.3	983.301	3287.3	28.8008	-241.199	-346.199	-753.199	128.801	-1173.1	-1339.1	-1063.1	-1764.1	-557.102	394.801	1304.8	1719.8	576.801	2737.8	5008.2	12148.2	13453.2	5748.2	9956.2
178	-1966.8	-2594.8	-2688.8	-2889.8	-1315.8	2926.3	1390.3	1575.3	1019.3	3303.3	36.8008	-231.199	-348.199	-748.199	109.801	-1174.1	-1341.1	-1056.1	-1759.1	-563.102	396.801	1326.8	1763.8	593.801	2744.8	4993.2	12216.2	13547.2	5749.2	9984.2
180	-1964.8	-2592.8	-2700.8	-2862.8	-1311.8	2979.3	1411.3	1591.3	1011.3	3359.3	68.8008	-199.199	-361.199	-749.199	134.801	-1151.1	-1304.1	-1027.1	-1760.1	-543.102	391.801	1347.8	1766.8	618.801	2722.8	4996.2	12227.2	13615.2	5781.2	9997.2
182	-1955.8	-2599.8	-2689.8	-2850.8	-1307.8	3009.3	1426.3	1595.3	1037.3	3347.3	64.8008	-178.199	-332.199	-716.199	140.801	-1161.1	-1314.1	-1040.1	-1737.1	-537.102	396.801	1360.8	1770.8	620.801	2750.8	4978.2	12243.2	13639.2	5780.2	10047.2
184	-1991.8	-2618.8	-2678.8	-2862.8	-1302.8	3058.3	1458.3	1619.3	1041.3	3374.3	101.801	-202.199	-308.199	-693.199	131.801	-1151.1	-1294.1	-1039.1	-1751.1	-540.102	415.801	1405.8	1799.8	648.801	2791.8	4961.2	12279.2	13695.2	5778.2	10090.2
186	-1992.8	-2590.8	-2683.8	-2824.8	-1295.8	3083.3	1461.3	1606.3	1059.3	3390.3	93.8008	-156.199	-312.199	-699.199	179.801	-1140.1	-1293.1	-1003.1	-1735.1	-541.102	423.801	1397.8	1807.8	621.801	2796.8	4958.2	12309.2	13716.2	5814.2	10127.2
188	-1948.8	-2601.8	-2694.8	-2847.8	-1315.8	3107.3	1506.3	1636.3	1096.3	3411.3	117.801	-155.199	-292.199	-696.199	163.801	-1147.1	-1296.1	-1026.1	-1734.1	-514.102	466.801	1437.8	1825.8	638.801	2783.8	4924.2	12327.2	13762.2	5850.2	10110.2
190	-1942.8	-2629.8	-2665.8	-2842.8	-1304.8	3137.3	1507.3	1638.3	1093.3	3426.3	135.801	-141.199	-294.199	-667.199	193.801	-1125.1	-1272.1	-1003.1	-1746.1	-517.102	454.801	1422.8	1826.8	654.801	2822.8	4894.2	12319.2	13800.2	5853.2	10167.2
192	-1949.8	-2597.8	-2688.8	-2843.8	-1294.8	3188.3	1530.3	1648.3	1085.3	3450.3	152.801	-156.199	-269.199	-689.199	188.801	-1124.1	-1270.1	-991.102	-1723.1	-510.102	451.801	1455.8	1834.8	662.801	2841.8	4877.2	12366.2	13800.2	5848.2	10222.2
194	-1947.8	-2610.8	-2686.8	-2826.8	-1292.8	3208.3	1556.3	1692.3	1112.3	3454.3	165.801	-121.199	-281.199	-673.199	201.801	-1123.1	-1256.1	-965.102	-1708.1	-513.102	470.801	1467.8	1849.8	686.801	2859.8	4842.2	12358.2	13892.2	5874.2	10204.2
196	-1965.8	-2599.8	-2663.8	-2855.8	-1316.8	3253.3	1583.3	1698.3	1113.3	3476.3	169.801	-133.199	-256.199	-665.199	211.801	-1097.1	-1267.1	-954.102	-1722.1	-510.102	465.801	1476.8	1866.8	678.801	2873.8	4822.2	12354.2	13912.2	5851.2	10258.2
198	-1956.8	-2612.8	-2683.8	-2840.8	-1305.8	3300.3	1563.3	1694.3	1125.3	3493.3	134.801	-112.199	-239.199	-661.199	218.801	-1104.1	-1252.1	-952.102	-1704.1	-517.102	462.801	1507.8	1919.8	689.801	2890.8	4821.2	12373.2	13906.2	5833.2	10230.2
200	-1943.8	-2593.8	-2663.8	-2850.8	-1285.8	3321.3	1586.3	1708.3	1153.3	3514.3	177.801	-78.1992	-227.199	-662.199	208.801	-1085.1	-1239.1	-965.102	-1681.1	-509.102	481.801	1527.8	1912.8	712.801	2896.8	4791.2	12375.2	13919.2	5841.2	10270.2
202	-1929.8	-2588.8	-2671.8	-2828.8	-1303.8	3342.3	1610.3	1729.3	1155.3	3525.3	198.801	-83.1992	-241.199	-651.199	233.801	-1084.1	-1211.1	-950.102	-1671.1	-490.102	485.801	1538.8	1932.8	737.801	2906.8	4771.2	12363.2	13966.2	5838.2	10282.2
204	-1924.8	-2601.8	-2673.8	-2852.8	-1303.8	3391.3	1625.3	1732.3	1142.3	3541.3	199.801	-91.1992	-229.199	-593.199	231.801	-1070.1	-1220.1	-916.102	-1670.1	-468.102	476.801	1559.8	1962.8	733.801	2899.8	4754.2	12376.2	14007.2	5835.2	10306.2
206	-1938.8	-2607.8	-2661.8	-2822.8	-1294.8	3395.3	1636.3	1726.3	1176.3	3560.3	223.801	-57.1992	-219.199	-629.199	252.801	-1064.1	-1206.1	-941.102	-1668.1	-465.102	523.801	1579.8	1973.8	761.801	2895.8	4728.2	12363.2	13960.2	5835.2	10331.2
208	-1943.8	-2607.8	-2658.8	-2825.8	-1283.8	3451.3	1639.3	1763.3	1193.3	3568.3	250.801	-44.1992	-208.199	-592.199	240.801	-1047.1	-1209.1	-925.102	-1654.1	-488.102	508.801	1585.8	1951.8	750.801	2927.8	4700.2	12357.2	13987.2	5842.2	10327.2
210	-1935.8	-2592.8	-2669.8	-2812.8	-1286.8	3445.3	1644.3	1740.3	1200.3	3578.3	248.801	-40.1992	-197.199	-618.199	282.801	-1047.1	-1200.1	-936.102	-1658.1	-465.102	546.801	1566.8	2006.8	768.801	2944.8	4681.2	12330.2	13962.2	5831.2	10348.2
212	-1961.8	-2575.8	-2684.8	-2795.8	-1277.8	3472.3	1661.3	1759.3	1202.3	3578.3	254.801	-31.1992	-214.199	-598.199	265.801	-1055.1	-1167.1	-926.102	-1652.1	-470.102	533.801	1604.8	2026.8	786.801	2956.8	4633.2	12290.2	13977.2	5838.2	10344.2
214	-1924.8	-2604.8	-2656.8	-2809.8	-1273.8	3506.3	1667.3	1778.3	1210.3	3576.3	260.801	-29.1992	-195.199	-575.199	281.801	-1058.1	-1182.1	-936.102	-1633.1	-436.102	552.801	1618.8	2004.8	775.801	2986.8	4625.2	12288.2	13986.2	5812.2	10330.2
216	-1912.8	-2561.8	-2665.8	-2805.8	-1287.8	3527.3	1693.3	1774.3	1226.3	3601.3	259.801	-1.19922	-170.199	-603.199	286.801	-1057.1	-1157.1	-903.102	-1620.1	-451.102	536.801	1628.8	2021.8	794.801	2950.8	4614.2	12279.2	13955.2	5834.2	10317.2
218	-1922.8	-2558.8	-2666.8	-2788.8	-1279.8	3560.3	1698.3	1786.3	1255.3	3626.3	273.801	6.80078	-147.199	-581.199	274.801	-1020.1	-1169.1	-901.102	-1635.1	-428.102	547.801	1637.8	2016.8	795.801	2999.8	4604.2	12222.2	13954.2	5788.2	10368.2
220	-1922.8	-2578.8	-2664.8	-2814.8	-1274.8	3585.3	1712.3	1783.3	1271.3	3621.3	282.801	13.8008	-179.199	-556.199	279.801	-1022.1	-1159.1	-904.102	-1620.1	-418.102	540.801	1657.8	2050.8	822.801	2968.8	4565.2	12217.2	13954.2	5811.2	10339.2
222	-1914.8	-2584.8	-2662.8	-2805.8	-1285.8	3615.3	1714.3	1794.3	1273.3	3615.3	311.801	8.80078	-156.199	-546.199	313.801	-1016.1	-1166.1	-882.102	-1626.1	-439.102	560.801	1680.8	2040.8	813.801	2990.8	4534.2	12180.2	13931.2	5775.2	10351.2
224	-1923.8	-2564.8	-2655.8	-2801.8	-1255.8	3622.3	1715.3	1805.3	1267.3	3641.3	294.801	17.8008	-152.199	-550.199	320.801	-1010.1	-1145.1	-890.102	-1600.1	-424.102	554.801	1661.8	2062.8	795.801	3014.8	4490.2	12160.2	13900.2	5760.2	10328.2
226	-1915.8	-2597.8	-2644.8	-2793.8	-1241.8	3667.3	1726.3	1822.3	1290.3	3640.3	315.801	25.8008	-141.199	-514.199	330.801	-1019.1	-1181.1	-893.102	-1593.1	-415.102	555.801	1677.8	2116.8	824.801	3021.8	4492.2	12150.2	13883.2	5755.2	10307.2
228	-1914.8	-2578.8	-2646.8	-2795.8	-1250.8	3680.3	1735.3	1824.3	1274.3	3637.3	333.801	9.80078	-164.199	-509.199	372.801	-989.102	-1146.1	-895.102	-1605.1	-422.102	563.801	1680.8	2074.8	850.801	3031.8	4453.2	12084.2	13870.2	5771.2	10317.2
230	-1912.8	-2576.8	-2619.8	-2777.8	-1281.8	3681.3	1745.3	1832.3	1292.3	3657.3	347.801	72.8008	-113.199	-506.199	345.801	-967.102	-1144.1	-871.102	-1600.1	-398.102	578.801	1691.8	2118.8	843.801	2995.8	4458.2	12073.2	13828.2	5744.2	10315.2
232	-1899.8	-2576.8	-2648.8	-2787.8	-1279.8	3720.3	1746.3	1823.3	1295.3	3654.3	387.801	52.8008	-94.1992	-485.199	331.801	-976.102	-1146.1	-856.102	-1573.1	-392.102	577.801	1703.8	2093.8	854.801	3056.8	4413.2	12014.2	13791.2	5749.2	10295.2
234	-1898.8	-2566.8	-2649.8	-2776.8	-1275.8	3739.3	1749.3	1829.3	1317.3	3668.3	352.801	26.8008	-99.1992	-496.199	354.801	-977.102	-1116.1	-852.102	-1551.1	-395.102	582.801	1718.8	2128.8	894.801	3069.8	4371.2	11999.2	13830.2	5713.2	10240.2
236	-1889.8	-2559.8	-2642.8	-2805.8	-1276.8	3755.3	1765.3	1840.3	1325.3	3680.3	349.801	65.8008	-76.1992	-481.199	353.801	-979.102	-1111.1	-851.102	-1582.1	-398.102	593.801	1744.8	2109.8	893.801	3086.8	4356.2	11954.2	13762.2	5715.2	10268.2
238	-1899.8	-2534.8	-2659.8	-2777.8	-1261.8	3782.3	1768.3	1865.3	1356.3	3702.3	371.801	54.8008	-67.1992	-458.199	351.801	-943.102	-1116.1	-866.102	-1558.1	-371.102	612.801	1738.8	2121.8	905.801	3037.8	4337.2	11919.2	13742.2	5684.2	10230.2
240	-1872.8	-2550.8	-2654.8	-2819.8	-1273.8	3818.3	1783.3	1840.3	1317.3	3669.3	371.801	94.8008	-59.1992	-460.199	368.801	-927.102	-1111.1	-840.102	-1551.1	-375.102	592.801	1746.8	2156.8	876.801	3079.8	4329.2	11876.2	13658.2	5644.2	10238.2
242	-1885.8	-2542.8	-2652.8	-2776.8	-1269.8	3825.3	1791.3	1857.3	1332.3	3701.3	355.801	93.8008	-45.1992	-465.199	339.801	-940.102	-1092.1	-824.102	-1536.1	-366.102	605.801	1732.8	2161.8	894.801	3070.8	4289.2	11842.2	13672.2	5642.2	10245.2
244	-1853.8	-2563.8	-2631.8	-2788.8	-1279.8	3828.3	1783.3	1837.3	1344.3	3693.3	400.801	75.8008	-82.1992	-452.199	375.801	-942.102	-1099.1	-834.102	-1566.1	-371.102	602.801	1736.8	2153.8	919.801	3099.8	4266.2	11790.2	13581.2	5660.2	10186.2
246	-1852.8	-2566.8	-2623.8	-2769.8	-1262.8	3860.3	1785.3	1861.3	1349.3	3682.3	420.801	95.8008	-62.1992	-461.199	371.801	-922.102	-1094.1	-828.102	-1565.1	-369.102	583.801	1740.8	2183.8	882.801	3089.8	4254.2	11732.2	13575.2	5639.2	10167.2
248	-1864.8	-2559.8	-2634.8	-2770.8	-1263.8	3867.3	1785.3	1862.3	1361.3	3686.3	409.801	99.8008	-66.1992	-431.199	374.801	-928.102	-1077.1	-816.102	-1523.1	-344.102	607.801	1761.8	2169.8	913.801	3093.8	4211.2	11716.2	13553.2	5595.2	10144.2
250	-1864.8	-2546.8	-2615.8	-2756.8	-1247.8	3877.3	1785.3	1881.3	1348.3	3722.3	415.801	110.801	-33.1992	-449.199	384.801	-904.102	-1062.1	-808.102	-1532.1	-353.102	605.801	1780.8	2185.8	909.801	3125.8	4212.2	11659.2	13499.2	5590.2	10150.2
252	-1862.8	-2549.8	-2631.8	-2771.8	-1266.8	3919.3	1788.3	1858.3	1372.3	3691.3	431.801	132.801	-53.1992	-428.199	409.801	-916.102	-1062.1	-813.102	-1534.1	-336.102	608.801	1765.8	2197.8	926.801	3079.8	4146.2	11638.2	13450.2	5593.2	10119.2
254	-1851.8	-2539.8	-2627.8	-2746.8	-1255.8	3936.3	1805.3	1855.3	1334.3	3698.3	409.801	113.801	-52.1992	-425.199	412.801	-894.102	-1056.1	-804.102	-1533.1	-330.102	599.801	1743.8	2192.8	948.801	3137.8	4130.2	11591.2	13446.2	5558.2	10097.2
256	-1832.8	-2558.8	-2600.8	-2748.8	-1274.8	3967.3	1810.3	1850.3	1388.3	3701.3	458.801	116.801	-35.1992	-406.199	417.801	-901.102	-1075.1	-812.102	-1514.1	-332.102	610.801	1778.8	2199.8	951.801	3089.8	4112.2	11521.2	13382.2	5526.2	10079.2
258	-1831.8	-2550.8	-2610.8	-2784.8	-1249.8	3983.3	1800.3	1866.3	1391.3	3711.3	439.801	150.801	-22.1992	-407.199	411.801	-891.102	-1058.1	-785.102	-1523.1	-325.102	598.801	1794.8	2211.8	926.801	3117.8	4081.2	11459.2	13351.2	5490.2	10041.2
260	-1856.8	-2541.8	-2643.8	-2743.8	-1259.8	3985.3	1828.3	1865.3	1389.3	3725.3	449.801	145.801	2.80078	-398.199	406.801	-886.102	-1043.1	-786.102	-1523.1	-320.102	632.801	1806.8	2212.8	946.801	3147.8	4076.2	11403.2	13289.2	5512.2	10035.2
262	-1823.8	-2547.8	-2614.8	-2755.8	-1266.8	3990.3	1820.3	1878.3	1398.3	3703.3	447.801	172.801	-25.1992	-372.199	401.801	-883.102	-1038.1	-771.102	-1503.1	-295.102	617.801	1812.8	2235.8	983.801	3150.8	4059.2	11379.2	13270.2	5450.2	9994.2
264	-1858.8	-2543.8	-2640.8	-2772.8	-1274.8	4012.3	1804.3	1863.3	1407.3	3717.3	481.801	168.801	14.8008	-410.199	425.801	-872.102	-1036.1	-777.102	-1497.1	-298.102	636.801	1811.8	2243.8	984.801	3126.8	4050.2	11297.2	13189.2	5440.2	9969.2
266	-1811.8	-2548.8	-2599.8	-2739.8	-1265.8	4036.3	1805.3	1869.3	1412.3	3718.3	476.801	150.801	4.80078	-386.199	424.801	-880.102	-1040.1	-776.102	-1494.1	-324.102	618.801	1813.8	2246.8	994.801	3115.8	4019.2	11242.2	13163.2	5429.2	9947.2
268	-1855.8	-2551.8	-2617.8	-2753.8	-1247.8	4043.3	1817.3	1883.3	1413.3	3702.3	468.801	164.801	-12.1992	-352.199	465.801	-857.102	-1027.1	-759.102	-1474.1	-320.102	607.801	1825.8	2233.8	985.801	3125.8	3976.2	11204.2	13129.2	5429.2	9910.2
270	-1803.8	-2532.8	-2608.8	-2741.8	-1267.8	4058.3	1815.3	1868.3	1396.3	3722.3	496.801	187.801	-3.19922	-370.199	439.801	-850.102	-1034.1	-763.102	-1481.1	-294.102	634.801	1783.8	2260.8	969.801	3142.8	3953.2	11130.2	13110.2	5438.2	9905.2
272	-1804.8	-2546.8	-2616.8	-2745.8	-1250.8	4052.3	1831.3	1881.3	1393.3	3726.3	480.801	196.801	9.80078	-354.199	450.801	-868.102	-1012.1	-767.102	-1487.1	-293.102	623.801	1822.8	2233.8	968.801	3168.8	3939.2	11076.2	13028.2	5380.2	9864.2
274	-1829.8	-2534.8	-2624.8	-2731.8	-1263.8	4070.3	1818.3	1880.3	1389.3	3715.3	490.801	189.801	13.8008	-345.199	451.801	-851.102	-1017.1	-757.102	-1464.1	-330.102	617.801	1828.8	2254.8	965.801	3154.8	3917.2	11030.2	12972.2	5344.2	9862.2
276	-1788.8	-2539.8	-2618.8	-2711.8	-1248.8	4081.3	1832.3	1880.3	1412.3	3715.3	521.801	179.801	19.8008	-366.199	461.801	-848.102	-1004.1	-754.102	-1476.1	-284.102	621.801	1837.8	2253.8	975.801	3154.8	3905.2	11008.2	12902.2	5344.2	9843.2
278	-1797.8	-2532.8	-2628.8	-2740.8	-1243.8	4083.3	1825.3	1884.3	1435.3	3719.3	531.801	217.801	23.8008	-348.199	437.801	-843.102	-1016.1	-751.102	-1451.1	-266.102	631.801	1827.8	2251.8	972.801	3142.8	3865.2	10977.2	12853.2	5304.2	9791.2
280	-1809.8	-2518.8	-2622.8	-2726.8	-1268.8	4099.3	1804.3	1882.3	1430.3	3719.3	485.801	253.801	46.8008	-354.199	435.801	-846.102	-1001.1	-728.102	-1468.1	-272.102	639.801	1828.8	2291.8	976.801	3171.8	3841.2	10890.2	12830.2	5295.2	9756.2
282	-1815.8	-2487.8	-2598.8	-2738.8	-1255.8	4098.3	1831.3	1876.3	1403.3	3731.3	539.801	183.801	24.8008	-354.199	456.801	-842.102	-994.102	-734.102	-1449.1	-271.102	614.801	1851.8	2271.8	971.801	3135.8	3795.2	10827.2	12790.2	5259.2	9723.2
284	-1792.8	-2523.8	-2620.8	-2722.8	-1250.8	4133.3	1834.3	1876.3	1418.3	3706.3	541.801	215.801	34.8008	-327.199	472.801	-823.102	-993.102	-737.102	-1449.1	-246.102	613.801	1831.8	2281.8	972.801	3122.8	3797.2	10813.2	12746.2	5238.2	9710.2
286	-1817.8	-2522.8	-2606.8	-2737.8	-1233.8	4123.3	1823.3	1866.3	1415.3	3729.3	554.801	234.801	36.8008	-322.199	480.801	-823.102	-1000.1	-727.102	-1428.1	-272.102	606.801	1860.8	2302.8	998.801	3143.8	3767.2	10741.2	12690.2	5210.2	9661.2
288	-1786.8	-2508.8	-2587.8	-2715.8	-1233.8	4129.3	1824.3	1881.3	1442.3	3706.3	544.801	216.801	54.8008	-318.199	491.801	-803.102	-991.102	-718.102	-1435.1	-246.102	609.801	1863.8	2310.8	972.801	3137.8	3741.2	10699.2	12633.2	5193.2	9617.2
290	-1782.8	-2509.8	-2610.8	-2724.8	-1235.8	4137.3	1816.3	1890.3	1428.3	3694.3	538.801	215.801	32.8008	-306.199	509.801	-829.102	-987.102	-712.102	-1429.1	-238.102	630.801	1857.8	2282.8	988.801	3149.8	3736.2	10671.2	12559.2	5184.2	9638.2
292	-1781.8	-2514.8	-2603.8	-2739.8	-1220.8	4126.3	1801.3	1867.3	1423.3	3718.3	560.801	260.801	48.8008	-298.199	461.801	-816.102	-975.102	-726.102	-1432.1	-236.102	597.801	1850.8	2281.8	969.801	3143.8	3701.2	10616.2	12534.2	5146.2	9589.2
294	-1763.8	-2505.8	-2601.8	-2714.8	-1264.8	4133.3	1831.3	1869.3	1414.3	3710.3	592.801	270.801	56.8008	-312.199	478.801	-788.102	-968.102	-720.102	-1431.1	-250.102	632.801	1849.8	2296.8	951.801	3159.8	3670.2	10542.2	12502.2	5138.2	9556.2
296	-1761.8	-2509.8	-2624.8	-2701.8	-1251.8	4141.3	1793.3	1868.3	1422.3	3699.3	568.801	255.801	47.8008	-284.199	478.801	-806.102	-972.102	-706.102	-1423.1	-236.102	633.801	1879.8	2306.8	965.801	3139.8	3663.2	10510.2	12461.2	5113.2	9544.2
298	-1784.8	-2526.8	-2611.8	-2734.8	-1257.8	4169.3	1791.3	1854.3	1423.3	3692.3	572.801	249.801	52.8008	-300.199	496.801	-791.102	-952.102	-705.102	-1411.1	-268.102	608.801	1853.8	2276.8	974.801	3130.8	3619.2	10466.2	12407.2	5088.2	9510.2
300	-1771.8	-2493.8	-2607.8	-2728.8	-1225.8	4169.3	1810.3	1849.3	1399.3	3677.3	556.801	267.801	60.8008	-293.199	498.801	-796.102	-951.102	-694.102	-1405.1	-259.102	618.801	1857.8	2285.8	975.801	3114.8	3599.2	10420.2	12364.2	5067.2	9472.2
	ΔFluorescence
Time [min]	NC					PC					ΔEF-Tu					ΔEF-Ts					ΔS1					+ 15 µM IF1
2	0	0	0	0	0	0	0	0	0	0	0	0	0	0	0	0	0	0	0	0	0	0	0	0	0	0	0	0	0	0
4	-61	-27	15	-56	-45	-49	6	-32	-20	-97	-65	-65	-11	-42	-35	-49	-48	14	-84	169	-37	-54	-47	160	-7	122	165	160	271	138
6	-93	-41	-43	-102	-96	-37	21	-30	-9	-68	-124	-97	-53	-84	-51	-63	-79	-13	-80	120	-40	-18	-46	176	22	318	368	387	447	305
8	-91	-80	-66	-126	-119	-14	40	-7	43	-58	-120	-116	-75	-56	-73	-53	-82	-32	-81	118	-1	18	-10	225	79	508	535	604	587	492
10	-115	-74	-102	-151	-138	34	55	-13	73	-25	-139	-125	-72	-60	-77	-57	-101	-47	-51	138	47	69	33	259	154	668	709	805	786	633
12	-158	-124	-103	-109	-158	49	88	6	114	24	-137	-97	-80	-61	-77	-45	-87	-44	-8	97	85	93	58	294	205	812	895	998	951	792
14	-118	-119	-129	-127	-170	86	112	36	182	66	-152	-123	-65	-44	-50	-45	-89	-27	36	109	123	119	110	324	256	987	1064	1212	1113	961
16	-172	-129	-126	-145	-178	131	155	80	212	97	-127	-136	-30	-37	-68	-62	-88	-34	72	111	169	152	117	353	281	1138	1215	1425	1269	1100
18	-170	-116	-122	-134	-190	155	181	105	250	145	-115	-103	-53	-25	-54	-52	-76	-30	112	115	179	208	152	389	353	1278	1393	1602	1418	1238
20	-157	-154	-156	-144	-199	204	224	133	278	207	-92	-101	-28	13	-72	-39	-80	-14	142	124	233	222	185	428	413	1448	1562	1794	1557	1386
22	-144	-133	-173	-172	-224	235	266	174	320	219	-110	-90	-44	-3	-49	-36	-48	-15	168	120	277	304	230	466	437	1571	1737	1974	1709	1532
24	-143	-141	-152	-168	-189	285	288	210	354	288	-104	-74	-9	22	-28	-27	-58	-10	178	153	278	320	257	476	522	1693	1902	2167	1842	1694
26	-156	-149	-157	-148	-222	334	339	255	395	336	-80	-57	-31	35	-19	-39	-47	22	214	133	335	350	296	525	573	1848	2086	2354	1979	1840
28	-158	-134	-166	-162	-213	343	366	283	445	383	-53	-50	-19	52	-7	4	-36	1	220	149	355	402	329	566	610	1980	2269	2520	2101	1980
30	-183	-126	-182	-158	-240	392	407	335	485	426	-49	-49	3	63	-11	0	-43	19	236	148	369	446	388	582	650	2121	2423	2734	2239	2098
32	-172	-148	-174	-142	-242	423	444	358	529	464	-43	-29	-11	89	-4	13	-29	18	250	154	418	488	392	633	712	2247	2619	2895	2380	2271
34	-161	-168	-176	-159	-243	473	515	428	576	515	-43	-16	20	102	26	19	-17	46	257	147	453	520	424	659	730	2380	2802	3099	2512	2392
36	-147	-126	-162	-144	-233	521	529	444	595	559	-45	-21	45	81	27	23	-6	48	274	169	472	565	475	704	799	2521	2995	3274	2651	2546
38	-154	-110	-190	-157	-259	568	595	504	625	591	-9	29	59	130	41	46	18	58	295	183	504	577	519	733	863	2621	3184	3466	2805	2684
40	-149	-146	-197	-142	-254	599	624	531	680	662	-6	8	53	137	50	37	27	68	312	198	551	620	554	762	902	2763	3378	3665	2909	2819
42	-198	-135	-199	-148	-248	661	659	588	722	708	36	43	70	162	56	52	34	69	335	199	582	685	574	809	931	2900	3555	3851	3040	2956
44	-165	-136	-184	-154	-218	698	699	614	764	767	33	51	99	163	83	68	41	72	335	220	614	717	602	833	960	3004	3758	4060	3186	3134
46	-179	-148	-183	-125	-249	752	750	632	794	827	63	75	123	169	91	83	53	110	356	210	617	763	678	877	1037	3138	3946	4248	3306	3266
48	-166	-168	-182	-118	-242	819	787	689	834	880	83	99	153	201	100	98	76	125	354	212	691	801	714	918	1074	3267	4146	4455	3450	3432
50	-170	-143	-181	-104	-225	849	840	748	868	916	92	82	161	201	120	102	89	132	368	228	709	827	765	958	1116	3413	4340	4654	3590	3577
52	-168	-128	-181	-134	-255	903	902	761	919	977	95	101	171	226	138	114	103	143	375	239	746	895	766	969	1133	3536	4540	4852	3695	3731
54	-167	-157	-174	-122	-280	950	936	824	971	1000	122	112	195	229	129	127	110	139	391	257	790	928	815	1013	1228	3664	4752	5090	3836	3882
56	-177	-167	-167	-133	-266	1006	988	862	982	1066	117	135	216	251	132	141	113	159	397	270	803	978	900	1053	1250	3798	4961	5288	3958	4037
58	-161	-149	-198	-118	-263	1074	1019	913	1029	1125	132	146	222	275	160	146	137	183	419	265	844	1028	917	1089	1320	3915	5141	5515	4099	4201
60	-158	-148	-185	-137	-241	1111	1079	959	1076	1187	153	166	249	263	212	180	153	184	430	285	872	1072	992	1149	1355	4040	5344	5722	4232	4374
62	-174	-146	-174	-143	-241	1183	1113	1015	1137	1226	172	199	270	277	179	189	159	203	434	275	936	1096	1038	1163	1424	4181	5560	5963	4344	4511
64	-160	-149	-177	-131	-253	1230	1168	1068	1174	1293	192	211	261	293	179	185	185	211	441	298	962	1143	1077	1197	1441	4297	5753	6194	4476	4671
66	-150	-144	-189	-129	-252	1282	1202	1101	1211	1339	214	219	291	313	221	199	171	241	458	318	974	1187	1146	1227	1482	4407	5981	6398	4611	4846
68	-171	-127	-169	-116	-242	1330	1271	1164	1258	1384	215	247	307	339	205	226	195	236	470	321	1016	1242	1165	1263	1543	4545	6195	6587	4712	5020
70	-156	-165	-181	-134	-254	1391	1312	1181	1307	1421	257	285	334	321	233	255	206	263	481	341	1031	1250	1224	1318	1577	4693	6371	6852	4849	5157
72	-151	-145	-183	-126	-253	1433	1369	1245	1338	1477	282	259	364	341	272	245	214	261	489	343	1076	1288	1253	1354	1597	4826	6563	7062	4936	5322
74	-163	-151	-186	-106	-252	1500	1385	1281	1386	1533	271	285	380	353	273	256	244	292	502	361	1108	1369	1312	1398	1673	4951	6765	7270	5078	5501
76	-151	-139	-176	-106	-226	1574	1429	1323	1431	1590	316	319	353	383	269	277	248	307	510	380	1129	1386	1346	1448	1727	5059	6983	7496	5170	5630
78	-136	-151	-191	-87	-247	1582	1491	1378	1459	1636	339	326	422	375	299	281	250	315	522	374	1165	1422	1393	1451	1732	5190	7188	7717	5284	5805
80	-131	-147	-173	-110	-235	1646	1519	1379	1497	1677	366	358	417	398	332	288	289	333	538	393	1213	1476	1425	1500	1796	5303	7394	7910	5416	5971
82	-163	-148	-210	-93	-236	1681	1555	1473	1517	1730	380	368	451	428	332	294	280	344	564	396	1275	1516	1506	1522	1812	5423	7598	8111	5504	6109
84	-141	-142	-164	-92	-264	1735	1595	1491	1568	1791	393	360	457	435	336	306	298	357	536	418	1290	1550	1566	1555	1876	5519	7762	8312	5623	6253
86	-159	-131	-184	-95	-255	1774	1632	1524	1591	1829	414	368	465	453	391	321	329	359	553	418	1307	1587	1580	1565	1877	5644	7952	8501	5701	6391
88	-146	-140	-175	-111	-234	1829	1668	1554	1627	1845	433	370	486	454	364	337	323	363	573	445	1315	1619	1617	1593	1916	5756	8135	8701	5827	6542
90	-168	-150	-182	-96	-240	1848	1702	1577	1666	1903	439	399	502	469	389	351	331	387	595	453	1353	1641	1647	1634	1942	5870	8308	8923	5923	6649
92	-135	-145	-172	-99	-234	1904	1742	1607	1691	1943	438	381	447	495	414	357	353	406	597	464	1366	1702	1688	1644	1946	5973	8495	9095	6025	6779
94	-134	-152	-186	-91	-239	1945	1759	1628	1705	1990	485	423	485	494	404	375	345	413	590	473	1399	1729	1696	1664	1970	6064	8697	9277	6098	6899
96	-147	-126	-184	-87	-242	2001	1812	1657	1754	2034	507	458	514	537	429	368	362	433	605	463	1386	1744	1763	1675	1990	6173	8866	9476	6192	7037
98	-134	-176	-203	-90	-232	2058	1837	1694	1758	2080	476	434	532	518	443	357	376	433	606	469	1429	1788	1798	1683	2050	6260	9035	9704	6278	7151
100	-126	-138	-155	-75	-239	2084	1850	1694	1794	2115	525	430	535	532	437	381	366	426	636	487	1440	1811	1824	1696	2032	6336	9243	9846	6369	7267
102	-141	-156	-179	-70	-239	2119	1917	1725	1832	2153	523	486	546	545	446	379	381	421	647	491	1448	1835	1856	1713	2059	6427	9410	10029	6459	7436
104	-142	-123	-166	-73	-238	2163	1930	1763	1868	2192	510	507	542	551	458	391	400	444	643	481	1472	1886	1879	1721	2093	6515	9569	10186	6527	7544
106	-115	-131	-155	-70	-263	2220	1970	1786	1853	2242	525	495	577	545	474	407	397	458	651	503	1482	1900	1905	1772	2132	6595	9735	10392	6615	7658
108	-117	-145	-184	-82	-228	2286	2004	1811	1913	2266	544	536	583	575	477	428	400	466	660	518	1483	1960	1929	1791	2124	6651	9941	10555	6670	7747
110	-143	-127	-153	-71	-254	2322	2058	1837	1930	2316	543	540	585	583	474	425	423	471	648	511	1467	1967	1949	1792	2167	6750	10146	10732	6736	7842
112	-129	-111	-175	-65	-252	2353	2076	1859	1956	2343	541	584	595	593	487	431	424	473	671	510	1514	2003	1987	1809	2196	6809	10277	10887	6834	7946
114	-110	-127	-167	-73	-248	2417	2114	1901	1987	2395	588	600	593	593	505	466	448	504	682	520	1518	2043	2025	1831	2196	6867	10463	11083	6903	8092
116	-131	-125	-145	-62	-256	2458	2145	1925	2009	2425	610	638	640	592	537	470	463	496	665	543	1529	2036	2043	1850	2281	6923	10589	11256	6995	8196
118	-137	-128	-174	-50	-244	2526	2191	1961	2056	2468	627	599	664	649	526	461	453	521	680	529	1532	2083	2092	1859	2305	6983	10764	11412	7052	8312
120	-119	-141	-155	-40	-241	2561	2213	1998	2061	2511	663	632	656	624	567	464	490	525	680	558	1545	2104	2114	1879	2337	7023	10941	11575	7096	8404
122	-141	-110	-155	-48	-247	2614	2264	1999	2074	2536	667	662	673	637	547	513	484	548	698	548	1557	2157	2128	1883	2346	7092	11106	11753	7189	8520
124	-146	-130	-142	-68	-231	2667	2295	2058	2098	2569	665	704	711	633	531	493	500	548	685	557	1579	2183	2139	1925	2419	7144	11262	11886	7232	8605
126	-112	-133	-129	-54	-271	2718	2330	2090	2109	2602	715	685	708	650	561	512	521	564	674	584	1591	2222	2195	1939	2456	7169	11441	12074	7261	8701
128	-106	-117	-144	-79	-232	2752	2367	2091	2130	2634	701	710	740	698	591	500	532	586	694	599	1611	2224	2204	1946	2455	7203	11555	12231	7343	8807
130	-106	-105	-150	-55	-264	2812	2391	2125	2177	2685	708	760	759	652	615	524	550	587	690	591	1631	2259	2242	1973	2489	7257	11694	12404	7396	8894
132	-107	-112	-133	-61	-239	2836	2446	2154	2189	2726	769	755	766	702	607	524	548	599	721	583	1632	2292	2257	1993	2542	7267	11857	12523	7512	9013
134	-102	-99	-130	-42	-243	2908	2471	2190	2219	2754	769	768	778	706	613	537	571	607	701	597	1665	2330	2271	2023	2545	7310	11971	12636	7569	9099
136	-119	-103	-142	-87	-242	2983	2509	2201	2247	2802	777	832	799	716	631	554	571	620	714	604	1681	2357	2315	2047	2579	7313	12102	12796	7598	9212
138	-98	-128	-182	-43	-229	2999	2536	2224	2260	2813	796	811	828	711	659	574	592	621	740	626	1712	2404	2329	2041	2584	7320	12237	12930	7678	9303
140	-100	-116	-120	-53	-237	3042	2553	2263	2293	2851	829	835	843	709	661	564	584	648	737	651	1726	2393	2367	2092	2645	7374	12335	13080	7731	9401
142	-86	-89	-140	-36	-239	3099	2606	2290	2320	2878	838	847	850	771	662	590	616	668	747	659	1715	2453	2406	2096	2664	7397	12438	13179	7761	9472
144	-64	-125	-142	-43	-218	3161	2635	2302	2336	2910	862	874	880	778	693	606	617	652	753	663	1762	2446	2401	2129	2692	7363	12570	13331	7812	9578
146	-86	-104	-140	-54	-274	3180	2668	2331	2344	2922	883	878	895	791	701	608	633	674	787	644	1777	2473	2456	2125	2713	7404	12653	13437	7852	9636
148	-84	-108	-139	-43	-232	3247	2680	2331	2372	2969	886	868	907	759	696	611	628	678	777	672	1777	2508	2464	2151	2760	7402	12755	13614	7877	9740
150	-93	-86	-137	-34	-221	3280	2738	2362	2384	3004	924	938	902	812	736	632	651	696	777	656	1809	2562	2487	2192	2757	7405	12896	13711	7931	9817
152	-91	-76	-136	-38	-211	3329	2724	2382	2389	3034	926	931	958	830	736	632	664	716	792	684	1831	2574	2522	2231	2772	7401	12951	13777	7974	9911
154	-63	-101	-110	-40	-212	3370	2773	2417	2423	3063	965	959	941	853	751	643	674	731	800	685	1857	2577	2520	2231	2832	7420	13071	13902	8004	9973
156	-78	-68	-126	-38	-210	3407	2792	2438	2438	3078	969	965	959	860	756	666	687	745	795	721	1848	2602	2567	2226	2806	7414	13159	13982	8039	10061
158	-71	-88	-128	-52	-230	3450	2834	2439	2439	3100	998	975	951	855	748	670	669	732	816	722	1868	2641	2560	2270	2871	7405	13193	14109	8078	10130
160	-78	-80	-136	-40	-207	3506	2849	2468	2480	3122	1021	967	993	869	785	690	702	762	818	738	1875	2652	2631	2280	2878	7405	13286	14222	8113	10188
162	-77	-82	-128	-25	-208	3543	2866	2485	2494	3148	1032	1027	992	857	771	678	705	741	825	758	1909	2706	2639	2310	2924	7386	13349	14300	8148	10260
164	-64	-96	-132	-51	-197	3600	2910	2513	2516	3207	1027	1036	1008	879	808	695	713	772	821	758	1922	2710	2680	2277	2904	7384	13415	14380	8183	10345
166	-80	-79	-144	-8	-201	3627	2937	2501	2517	3208	1066	1040	1033	909	815	695	734	786	857	754	1905	2731	2693	2334	2921	7380	13494	14473	8238	10410
168	-73	-82	-110	-4	-221	3675	2947	2540	2546	3228	1070	1017	1025	918	811	702	722	785	852	759	1929	2741	2721	2334	2955	7383	13543	14560	8238	10473
170	-68	-77	-120	-29	-214	3727	2983	2551	2544	3269	1091	1078	1046	930	844	729	741	799	852	775	1944	2786	2708	2381	2969	7360	13574	14610	8267	10506
172	-50	-75	-119	-25	-191	3739	2990	2577	2560	3272	1094	1047	1059	934	859	717	757	815	866	784	1951	2801	2773	2373	3005	7356	13650	14718	8273	10554
174	-58	-78	-151	-45	-221	3784	3018	2568	2576	3279	1112	1089	1091	948	863	748	769	812	886	795	1977	2805	2782	2394	3015	7331	13689	14769	8291	10601
176	-40	-86	-119	-11	-220	3827	3040	2589	2586	3316	1125	1097	1120	950	879	756	766	827	887	810	1988	2834	2783	2402	3065	7307	13729	14820	8308	10672
178	-44	-65	-117	-50	-223	3848	3067	2613	2622	3332	1133	1107	1118	955	860	755	764	834	892	804	1990	2856	2827	2419	3072	7292	13797	14914	8309	10700
180	-42	-63	-129	-23	-219	3901	3088	2629	2614	3388	1165	1139	1105	954	885	778	801	863	891	824	1985	2877	2830	2444	3050	7295	13808	14982	8341	10713
182	-33	-70	-118	-11	-215	3931	3103	2633	2640	3376	1161	1160	1134	987	891	768	791	850	914	830	1990	2890	2834	2446	3078	7277	13824	15006	8340	10763
184	-69	-89	-107	-23	-210	3980	3135	2657	2644	3403	1198	1136	1158	1010	882	778	811	851	900	827	2009	2935	2863	2474	3119	7260	13860	15062	8338	10806
186	-70	-61	-112	15	-203	4005	3138	2644	2662	3419	1190	1182	1154	1004	930	789	812	887	916	826	2017	2927	2871	2447	3124	7257	13890	15083	8374	10843
188	-26	-72	-123	-8	-223	4029	3183	2674	2699	3440	1214	1183	1174	1007	914	782	809	864	917	853	2060	2967	2889	2464	3111	7223	13908	15129	8410	10826
190	-20	-100	-94	-3	-212	4059	3184	2676	2696	3455	1232	1197	1172	1036	944	804	833	887	905	850	2048	2952	2890	2480	3150	7193	13900	15167	8413	10883
192	-27	-68	-117	-4	-202	4110	3207	2686	2688	3479	1249	1182	1197	1014	939	805	835	899	928	857	2045	2985	2898	2488	3169	7176	13947	15167	8408	10938
194	-25	-81	-115	13	-200	4130	3233	2730	2715	3483	1262	1217	1185	1030	952	806	849	925	943	854	2064	2997	2913	2512	3187	7141	13939	15259	8434	10920
196	-43	-70	-92	-16	-224	4175	3260	2736	2716	3505	1266	1205	1210	1038	962	832	838	936	929	857	2059	3006	2930	2504	3201	7121	13935	15279	8411	10974
198	-34	-83	-112	-1	-213	4222	3240	2732	2728	3522	1231	1226	1227	1042	969	825	853	938	947	850	2056	3037	2983	2515	3218	7120	13954	15273	8393	10946
200	-21	-64	-92	-11	-193	4243	3263	2746	2756	3543	1274	1260	1239	1041	959	844	866	925	970	858	2075	3057	2976	2538	3224	7090	13956	15286	8401	10986
202	-7	-59	-100	11	-211	4264	3287	2767	2758	3554	1295	1255	1225	1052	984	845	894	940	980	877	2079	3068	2996	2563	3234	7070	13944	15333	8398	10998
204	-2	-72	-102	-13	-211	4313	3302	2770	2745	3570	1296	1247	1237	1110	982	859	885	974	981	899	2070	3089	3026	2559	3227	7053	13957	15374	8395	11022
206	-16	-78	-90	17	-202	4317	3313	2764	2779	3589	1320	1281	1247	1074	1003	865	899	949	983	902	2117	3109	3037	2587	3223	7027	13944	15327	8395	11047
208	-21	-78	-87	14	-191	4373	3316	2801	2796	3597	1347	1294	1258	1111	991	882	896	965	997	879	2102	3115	3015	2576	3255	6999	13938	15354	8402	11043
210	-13	-63	-98	27	-194	4367	3321	2778	2803	3607	1345	1298	1269	1085	1033	882	905	954	993	902	2140	3096	3070	2594	3272	6980	13911	15329	8391	11064
212	-39	-46	-113	44	-185	4394	3338	2797	2805	3607	1351	1307	1252	1105	1016	874	938	964	999	897	2127	3134	3090	2612	3284	6932	13871	15344	8398	11060
214	-2	-75	-85	30	-181	4428	3344	2816	2813	3605	1357	1309	1271	1128	1032	871	923	954	1018	931	2146	3148	3068	2601	3314	6924	13869	15353	8372	11046
216	10	-32	-94	34	-195	4449	3370	2812	2829	3630	1356	1337	1296	1100	1037	872	948	987	1031	916	2130	3158	3085	2620	3278	6913	13860	15322	8394	11033
218	0	-29	-95	51	-187	4482	3375	2824	2858	3655	1370	1345	1319	1122	1025	909	936	989	1016	939	2141	3167	3080	2621	3327	6903	13803	15321	8348	11084
220	0	-49	-93	25	-182	4507	3389	2821	2874	3650	1379	1352	1287	1147	1030	907	946	986	1031	949	2134	3187	3114	2648	3296	6864	13798	15321	8371	11055
222	8	-55	-91	34	-193	4537	3391	2832	2876	3644	1408	1347	1310	1157	1064	913	939	1008	1025	928	2154	3210	3104	2639	3318	6833	13761	15298	8335	11067
224	-1	-35	-84	38	-163	4544	3392	2843	2870	3670	1391	1356	1314	1153	1071	919	960	1000	1051	943	2148	3191	3126	2621	3342	6789	13741	15267	8320	11044
226	7	-68	-73	46	-149	4589	3403	2860	2893	3669	1412	1364	1325	1189	1081	910	924	997	1058	952	2149	3207	3180	2650	3349	6791	13731	15250	8315	11023
228	8	-49	-75	44	-158	4602	3412	2862	2877	3666	1430	1348	1302	1194	1123	940	959	995	1046	945	2157	3210	3138	2676	3359	6752	13665	15237	8331	11033
230	10	-47	-48	62	-189	4603	3422	2870	2895	3686	1444	1411	1353	1197	1096	962	961	1019	1051	969	2172	3221	3182	2669	3323	6757	13654	15195	8304	11031
232	23	-47	-77	52	-187	4642	3423	2861	2898	3683	1484	1391	1372	1218	1082	953	959	1034	1078	975	2171	3233	3157	2680	3384	6712	13595	15158	8309	11011
234	24	-37	-78	63	-183	4661	3426	2867	2920	3697	1449	1365	1367	1207	1105	952	989	1038	1100	972	2176	3248	3192	2720	3397	6670	13580	15197	8273	10956
236	33	-30	-71	34	-184	4677	3442	2878	2928	3709	1446	1404	1390	1222	1104	950	994	1039	1069	969	2187	3274	3173	2719	3414	6655	13535	15129	8275	10984
238	23	-5	-88	62	-169	4704	3445	2903	2959	3731	1468	1393	1399	1245	1102	986	989	1024	1093	996	2206	3268	3185	2731	3365	6636	13500	15109	8244	10946
240	50	-21	-83	20	-181	4740	3460	2878	2920	3698	1468	1433	1407	1243	1119	1002	994	1050	1100	992	2186	3276	3220	2702	3407	6628	13457	15025	8204	10954
242	37	-13	-81	63	-177	4747	3468	2895	2935	3730	1452	1432	1421	1238	1090	989	1013	1066	1115	1001	2199	3262	3225	2720	3398	6588	13423	15039	8202	10961
244	69	-34	-60	51	-187	4750	3460	2875	2947	3722	1497	1414	1384	1251	1126	987	1006	1056	1085	996	2196	3266	3217	2745	3427	6565	13371	14948	8220	10902
246	70	-37	-52	70	-170	4782	3462	2899	2952	3711	1517	1434	1404	1242	1122	1007	1011	1062	1086	998	2177	3270	3247	2708	3417	6553	13313	14942	8199	10883
248	58	-30	-63	69	-171	4789	3462	2900	2964	3715	1506	1438	1400	1272	1125	1001	1028	1074	1128	1023	2201	3291	3233	2739	3421	6510	13297	14920	8155	10860
250	58	-17	-44	83	-155	4799	3462	2919	2951	3751	1512	1449	1433	1254	1135	1025	1043	1082	1119	1014	2199	3310	3249	2735	3453	6511	13240	14866	8150	10866
252	60	-20	-60	68	-174	4841	3465	2896	2975	3720	1528	1471	1413	1275	1160	1013	1043	1077	1117	1031	2202	3295	3261	2752	3407	6445	13219	14817	8153	10835
254	71	-10	-56	93	-163	4858	3482	2893	2937	3727	1506	1452	1414	1278	1163	1035	1049	1086	1118	1037	2193	3273	3256	2774	3465	6429	13172	14813	8118	10813
256	90	-29	-29	91	-182	4889	3487	2888	2991	3730	1555	1455	1431	1297	1168	1028	1030	1078	1137	1035	2204	3308	3263	2777	3417	6411	13102	14749	8086	10795
258	91	-21	-39	55	-157	4905	3477	2904	2994	3740	1536	1489	1444	1296	1162	1038	1047	1105	1128	1042	2192	3324	3275	2752	3445	6380	13040	14718	8050	10757
260	66	-12	-72	96	-167	4907	3505	2903	2992	3754	1546	1484	1469	1305	1157	1043	1062	1104	1128	1047	2226	3336	3276	2772	3475	6375	12984	14656	8072	10751
262	99	-18	-43	84	-174	4912	3497	2916	3001	3732	1544	1511	1441	1331	1152	1046	1067	1119	1148	1072	2211	3342	3299	2809	3478	6358	12960	14637	8010	10710
264	64	-14	-69	67	-182	4934	3481	2901	3010	3746	1578	1507	1481	1293	1176	1057	1069	1113	1154	1069	2230	3341	3307	2810	3454	6349	12878	14556	8000	10685
266	111	-19	-28	100	-173	4958	3482	2907	3015	3747	1573	1489	1471	1317	1175	1049	1065	1114	1157	1043	2212	3343	3310	2820	3443	6318	12823	14530	7989	10663
268	67	-22	-46	86	-155	4965	3494	2921	3016	3731	1565	1503	1454	1351	1216	1072	1078	1131	1177	1047	2201	3355	3297	2811	3453	6275	12785	14496	7989	10626
270	119	-3	-37	98	-175	4980	3492	2906	2999	3751	1593	1526	1463	1333	1190	1079	1071	1127	1170	1073	2228	3313	3324	2795	3470	6252	12711	14477	7998	10621
272	118	-17	-45	94	-158	4974	3508	2919	2996	3755	1577	1535	1476	1349	1201	1061	1093	1123	1164	1074	2217	3352	3297	2794	3496	6238	12657	14395	7940	10580
274	93	-5	-53	108	-171	4992	3495	2918	2992	3744	1587	1528	1480	1358	1202	1078	1088	1133	1187	1037	2211	3358	3318	2791	3482	6216	12611	14339	7904	10578
276	134	-10	-47	128	-156	5003	3509	2918	3015	3744	1618	1518	1486	1337	1212	1081	1101	1136	1175	1083	2215	3367	3317	2801	3482	6204	12589	14269	7904	10559
278	125	-3	-57	99	-151	5005	3502	2922	3038	3748	1628	1556	1490	1355	1188	1086	1089	1139	1200	1101	2225	3357	3315	2798	3470	6164	12558	14220	7864	10507
280	113	11	-51	113	-176	5021	3481	2920	3033	3748	1582	1592	1513	1349	1186	1083	1104	1162	1183	1095	2233	3358	3355	2802	3499	6140	12471	14197	7855	10472
282	107	42	-27	101	-163	5020	3508	2914	3006	3760	1636	1522	1491	1349	1207	1087	1111	1156	1202	1096	2208	3381	3335	2797	3463	6094	12408	14157	7819	10439
284	130	6	-49	117	-158	5055	3511	2914	3021	3735	1638	1554	1501	1376	1223	1106	1112	1153	1202	1121	2207	3361	3345	2798	3450	6096	12394	14113	7798	10426
286	105	7	-35	102	-141	5045	3500	2904	3018	3758	1651	1573	1503	1381	1231	1106	1105	1163	1223	1095	2200	3390	3366	2824	3471	6066	12322	14057	7770	10377
288	136	21	-16	124	-141	5051	3501	2919	3045	3735	1641	1555	1521	1385	1242	1126	1114	1172	1216	1121	2203	3393	3374	2798	3465	6040	12280	14000	7753	10333
290	140	20	-39	115	-143	5059	3493	2928	3031	3723	1635	1554	1499	1397	1260	1100	1118	1178	1222	1129	2224	3387	3346	2814	3477	6035	12252	13926	7744	10354
292	141	15	-32	100	-128	5048	3478	2905	3026	3747	1657	1599	1515	1405	1212	1113	1130	1164	1219	1131	2191	3380	3345	2795	3471	6000	12197	13901	7706	10305
294	159	24	-30	125	-172	5055	3508	2907	3017	3739	1689	1609	1523	1391	1229	1141	1137	1170	1220	1117	2226	3379	3360	2777	3487	5969	12123	13869	7698	10272
296	161	20	-53	138	-159	5063	3470	2906	3025	3728	1665	1594	1514	1419	1229	1123	1133	1184	1228	1131	2227	3409	3370	2791	3467	5962	12091	13828	7673	10260
298	138	3	-40	105	-165	5091	3468	2892	3026	3721	1669	1588	1519	1403	1247	1138	1153	1185	1240	1099	2202	3383	3340	2800	3458	5918	12047	13774	7648	10226
300	151	36	-36	111	-133	5091	3487	2887	3002	3706	1653	1606	1527	1410	1249	1133	1154	1196	1246	1108	2212	3387	3349	2801	3442	5898	12001	13731	7627	10188

## Sheet: Figure_6C
MSRP-22 replication with MS2rep
												in Figure6C
									L	RiboRuler Low Range		yes
									1	MS2rep only	0 minutes	yes
									2	MS2rep only	5 minutes	yes
									3	MS2rep only	10 minutes	yes
									4	MS2rep only	15 minutes	yes
									5	MS2rep only	30 minutes	no
									6	MS2rep only	45 minutes	no
									7	MS2rep only	60 minutes	no
									8	MS2rep only	90 minutes	no
									L	RiboRuler Low Range		yes
									9	MS2rep + 5 nM MSRP-22	0 minutes	yes
									10	MS2rep + 5 nM MSRP-22	5 minutes	yes
									11	MS2rep + 5 nM MSRP-22	10 minutes	yes
									12	MS2rep + 5 nM MSRP-22	15 minutes	yes
									13	MS2rep + 5 nM MSRP-22	30 minutes	no
									14	MS2rep + 5 nM MSRP-22	45 minutes	no
									15	MS2rep + 5 nM MSRP-22	60 minutes	no
									16	MS2rep + 5 nM MSRP-22	90 minutes	no
									L	RiboRuler Low Range		yes
									17	MS2rep + 15 nM MSRP-22	0 minutes	yes
									18	MS2rep + 15 nM MSRP-22	5 minutes	yes
									19	MS2rep + 15 nM MSRP-22	10 minutes	yes
									20	MS2rep + 15 nM MSRP-22	15 minutes	yes
									21	MS2rep + 15 nM MSRP-22	30 minutes	no
									22	MS2rep + 15 nM MSRP-22	45 minutes	no
									23	MS2rep + 15 nM MSRP-22	60 minutes	no
									24	MS2rep + 15 nM MSRP-22	90 minutes	no
									L	RiboRuler Low Range		no
									25	MS2rep + 50 nM MSRP-22	0 minutes	yes
									26	MS2rep + 50 nM MSRP-22	5 minutes	yes
									27	MS2rep + 50 nM MSRP-22	10 minutes	yes
									28	MS2rep + 50 nM MSRP-22	15 minutes	yes
									29	MS2rep + 50 nM MSRP-22	30 minutes	no
									30	MS2rep + 50 nM MSRP-22	45 minutes	no
									31	MS2rep + 50 nM MSRP-22	60 minutes	no
									32	MS2rep + 50 nM MSRP-22	90 minutes	no
									L	RiboRuler Low Range		yes	duplicated for MS2rep + 50 nM MSRP-22
									33	MSRP-22 only	0 minutes	yes
									34	MSRP-22 only	5 minutes	yes
									35	MSRP-22 only	10 minutes	yes
									36	MSRP-22 only	15 minutes	yes
									37	MSRP-22 only	30 minutes	no
									38	MSRP-22 only	45 minutes	no
									39	MSRP-22 only	60 minutes	no
									40	MSRP-22 only	90 minutes	no
									L	RiboRuler Low Range		yes
									41	MS2rep + RQ135 50 nM	0 minutes	yes
									42	MS2rep + RQ135 50 nM	5 minutes	yes
									43	MS2rep + RQ135 50 nM	10 minutes	yes
									44	MS2rep + RQ135 50 nM	15 minutes	yes
									45	MS2rep + RQ135 50 nM	30 minutes	no
									46	MS2rep + RQ135 50 nM	45 minutes	no
									47	MS2rep + RQ135 50 nM	60 minutes	no
									48	MS2rep + RQ135 50 nM	90 minutes	no

## Sheet: SuppFigure_1
Post purification comparison
						Lane	Original	in SF1
						1	MS2rep-6xHis, additional preparation	no
						2	BlueClassic Prestained Protein Marker	yes
						3	EF-Tu-6xHis	yes
						4	EF-Ts-6xHis	yes
						5	S1-6xHis	yes
						6	6xHis-IF1	yes
						7	6xHis-IF3	yes
						8	MS2rep-6xHis	yes
						9	6xHis-MS2rep	no
						10	6xHis-Qβrep	yes

## Sheet: SuppFigure_2A
Effect of IF1/IF3 on Fluorescence
Cycle =	Fluorescence
Time [min]	[F30-Bro(+)]UTR(+) 50 nM			+ IF1 1.5 µM			+ IF1 5 µM			+ IF1 15 µM			+ IF3 1.5 µM			+ IF3 5 µM			+ IF3 15 µM
1	25761.1	28018.1	24522.1	23374.8	22252.8	22208.8	24243.9	19836.9	20491.9	21775.6	18189.6	22150.6	24947.2	31114.2	21414.2	14443.6	23986.6	18051.6	15357.7	25472.7	16037.7
2	29267.1	31416.1	27596.1	26973.8	26733.8	25375.8	28699.9	25986.9	23932.9	25777.6	23998.6	25767.6	30373.2	35002.2	25347.2	20053.6	27148.6	22795.6	21591.7	29441.7	21305.7
3	30066.1	32219.1	28360.1	28087.8	28233.8	26581.8	30237.9	28881.9	25196.9	27177.6	27179.6	26908.6	32192.2	36294.2	26871.2	22713.6	28106.6	25141.6	24633.7	30704.7	24183.7
4	30562.1	32514.1	28795.1	28634.8	29123.8	27108.8	31116.9	30399.9	25998.9	27970.6	28872.6	27551.6	32988.2	36923.2	27705.2	24028.6	28675.6	26516.6	26180.7	31349.7	25742.7
5	30924.1	32710.1	29106.1	29084.8	29716.8	27488.8	31757.9	31271.9	26566.9	28539.6	29900.6	28037.6	33523.2	37389.2	28263.2	24808.6	28992.6	27270.6	27037.7	31733.7	26704.7
6	31181.1	32888.1	29362.1	29529.8	30018.8	27902.8	32257.9	31822.9	27020.9	29054.6	30519.6	28280.6	33908.2	37683.2	28688.2	25452.6	29317.6	27702.6	27553.7	32045.7	27244.7
7	31404.1	33062.1	29619.1	29689.8	30331.8	28155.8	32630.9	32222.9	27408.9	29445.6	30988.6	28645.6	34203.2	37961.2	29057.2	25766.6	29532.6	28038.6	27849.7	32227.7	27662.7
8	31640.1	33090.1	29833.1	30073.8	30511.8	28292.8	32985.9	32439.9	27836.9	29785.6	31312.6	28776.6	34397.2	38187.2	29338.2	26008.6	29636.6	28282.6	28092.7	32387.7	27859.7
9	31808.1	33222.1	30046.1	30172.8	30880.8	28514.8	33229.9	32610.9	28079.9	30018.6	31407.6	29002.6	34590.2	38310.2	29562.2	26162.6	29831.6	28450.6	28250.7	32544.7	27958.7
10	31938.1	33256.1	30180.1	30354.8	31028.8	28664.8	33365.9	32675.9	28336.9	30255.6	31575.6	29109.6	34705.2	38345.2	29729.2	26413.6	29827.6	28595.6	28371.7	32596.7	28010.7
11	32001.1	33252.1	30322.1	30318.8	31081.8	28808.8	33600.9	32768.9	28491.9	30420.6	31635.6	29170.6	34856.2	38465.2	29910.2	26477.6	29872.6	28605.6	28489.7	32640.7	28025.7
12	32116.1	33337.1	30414.1	30459.8	31307.8	28929.8	33667.9	32896.9	28660.9	30474.6	31595.6	29297.6	34912.2	38501.2	29945.2	26511.6	29897.6	28684.6	28435.7	32630.7	28042.7
13	32134.1	33323.1	30552.1	30454.8	31489.8	28955.8	33783.9	32921.9	28762.9	30675.6	31617.6	29317.6	34977.2	38553.2	30042.2	26617.6	29926.6	28712.6	28565.7	32647.7	28029.7
14	32191.1	33320.1	30589.1	30502.8	31470.8	29027.8	33890.9	32950.9	28865.9	30707.6	31609.6	29335.6	35054.2	38584.2	30089.2	26706.6	29942.6	28821.6	28536.7	32643.7	27941.7
15	32171.1	33377.1	30637.1	30794.8	31478.8	29131.8	33907.9	33018.9	28931.9	30687.6	31693.6	29321.6	35103.2	38601.2	30118.2	26797.6	29848.6	28751.6	28572.7	32633.7	27913.7
16	32236.1	33333.1	30705.1	30862.8	31408.8	29180.8	33930.9	33003.9	28982.9	30834.6	31662.6	29377.6	35066.2	38599.2	30130.2	26736.6	29905.6	28618.6	28602.7	32653.7	27926.7
17	32200.1	33269.1	30722.1	30867.8	31533.8	29241.8	33928.9	32985.9	29049.9	30793.6	31629.6	29422.6	35090.2	38572.2	30155.2	26932.6	29922.6	28810.6	28558.7	32558.7	27792.7
18	32264.1	33261.1	30738.1	30702.8	31557.8	29386.8	33993.9	32979.9	29046.9	30894.6	31476.6	29364.6	35099.2	38531.2	30167.2	26817.6	29818.6	28690.6	28561.7	32488.7	27747.7
19	32229.1	33257.1	30772.1	30677.8	31651.8	29329.8	34003.9	32937.9	29101.9	30941.6	31443.6	29357.6	35082.2	38490.2	30169.2	26782.6	29768.6	28642.6	28572.7	32457.7	27672.7
20	32248.1	33240.1	30782.1	30936.8	31644.8	29292.8	34028.9	32920.9	29152.9	30930.6	31380.6	29329.6	35080.2	38432.2	30217.2	26903.6	29723.6	28592.6	28484.7	32418.7	27557.7
21	32211.1	33202.1	30802.1	30672.8	31616.8	29280.8	34087.9	32940.9	29172.9	30981.6	31334.6	29264.6	35075.2	38388.2	30220.2	26784.6	29746.6	28658.6	28487.7	32394.7	27488.7
22	32200.1	33126.1	30812.1	30734.8	31477.8	29232.8	34045.9	32894.9	29210.9	30878.6	31338.6	29341.6	35069.2	38311.2	30229.2	26822.6	29728.6	28581.6	28418.7	32339.7	27401.7
23	32228.1	33086.1	30784.1	30704.8	31653.8	29284.8	34050.9	32846.9	29214.9	30961.6	31249.6	29220.6	35060.2	38285.2	30201.2	26838.6	29633.6	28493.6	28371.7	32257.7	27303.7
24	32174.1	33021.1	30808.1	30910.8	31628.8	29275.8	34049.9	32797.9	29178.9	30966.6	31124.6	29184.6	35012.2	38226.2	30207.2	26741.6	29543.6	28384.6	28290.7	32208.7	27272.7
25	32143.1	32970.1	30791.1	30833.8	31538.8	29159.8	34103.9	32724.9	29198.9	31114.6	31048.6	29204.6	34986.2	38141.2	30188.2	26792.6	29478.6	28325.6	28265.7	32108.7	27112.7
26	32149.1	32931.1	30781.1	30752.8	31594.8	29212.8	34099.9	32686.9	29211.9	30953.6	30950.6	29059.6	34924.2	38043.2	30192.2	26645.6	29397.6	28329.6	28226.7	32089.7	27074.7
27	32175.1	32831.1	30730.1	30754.8	31411.8	29128.8	34071.9	32664.9	29175.9	30989.6	30897.6	29061.6	34912.2	38015.2	30193.2	26561.6	29455.6	28247.6	28055.7	32018.7	26950.7
28	32152.1	32769.1	30737.1	30737.8	31472.8	29236.8	34057.9	32585.9	29153.9	31013.6	30745.6	29055.6	34869.2	37963.2	30175.2	26702.6	29348.6	28157.6	27983.7	31934.7	26908.7
29	32172.1	32722.1	30746.1	30604.8	31438.8	29189.8	34023.9	32549.9	29178.9	30967.6	30667.6	28984.6	34880.2	37842.2	30173.2	26573.6	29286.6	28026.6	27944.7	31889.7	26746.7
30	32221.1	32623.1	30706.1	30500.8	31500.8	29133.8	34046.9	32488.9	29200.9	31015.6	30610.6	28930.6	34794.2	37772.2	30145.2	26604.6	29217.6	28137.6	27878.7	31795.7	26638.7
31	32112.1	32617.1	30694.1	30465.8	31549.8	29029.8	33997.9	32494.9	29191.9	31083.6	30462.6	28832.6	34756.2	37690.2	30165.2	26472.6	29103.6	27953.6	27733.7	31668.7	26517.7
32	32109.1	32488.1	30722.1	30476.8	31529.8	28894.8	33993.9	32404.9	29180.9	31048.6	30329.6	28852.6	34702.2	37670.2	30122.2	26359.6	29034.6	28008.6	27705.7	31656.7	26423.7
33	32038.1	32432.1	30688.1	30592.8	31387.8	28970.8	33902.9	32299.9	29146.9	30974.6	30246.6	28797.6	34605.2	37549.2	30069.2	26443.6	29097.6	27896.6	27561.7	31592.7	26316.7
34	32004.1	32359.1	30680.1	30534.8	31453.8	28982.8	33850.9	32269.9	29109.9	31080.6	30142.6	28731.6	34557.2	37507.2	30021.2	26329.6	29082.6	27763.6	27486.7	31495.7	26186.7
35	31993.1	32284.1	30641.1	30420.8	31414.8	28896.8	33868.9	32191.9	29091.9	30976.6	30015.6	28701.6	34542.2	37407.2	30041.2	26194.6	28860.6	27724.6	27450.7	31389.7	26097.7
36	31964.1	32217.1	30633.1	30520.8	31350.8	28756.8	33844.9	32144.9	29101.9	30927.6	29870.6	28664.6	34507.2	37347.2	30049.2	26194.6	28829.6	27701.6	27322.7	31337.7	26041.7
37	31973.1	32158.1	30639.1	30362.8	31325.8	28822.8	33795.9	32128.9	29054.9	30919.6	29848.6	28626.6	34446.2	37288.2	30000.2	26182.6	28796.6	27530.6	27226.7	31254.7	25880.7
38	31926.1	32091.1	30634.1	30309.8	31495.8	28919.8	33747.9	32019.9	29017.9	30965.6	29656.6	28571.6	34368.2	37172.2	29973.2	26166.6	28679.6	27639.6	27126.7	31153.7	25789.7
39	31926.1	31986.1	30590.1	30389.8	31192.8	28788.8	33756.9	31992.9	28969.9	30918.6	29512.6	28492.6	34285.2	37071.2	29950.2	25956.6	28665.6	27540.6	27012.7	31073.7	25670.7
40	31880.1	31951.1	30603.1	30492.8	31206.8	28779.8	33691.9	31938.9	28957.9	30811.6	29447.6	28434.6	34194.2	36969.2	29899.2	26044.6	28538.6	27530.6	26935.7	31082.7	25597.7
41	31868.1	31829.1	30538.1	30163.8	31187.8	28700.8	33631.9	31871.9	28984.9	30734.6	29247.6	28359.6	34190.2	36967.2	29837.2	25956.6	28549.6	27514.6	26825.7	30926.7	25433.7
42	31792.1	31772.1	30508.1	30344.8	31009.8	28572.8	33566.9	31858.9	28900.9	30809.6	29169.6	28316.6	34103.2	36796.2	29790.2	25783.6	28516.6	27378.6	26713.7	30851.7	25359.7
43	31725.1	31747.1	30517.1	30093.8	31055.8	28527.8	33506.9	31799.9	28860.9	30647.6	29088.6	28368.6	34025.2	36731.2	29741.2	25766.6	28393.6	27234.6	26622.7	30802.7	25239.7
44	31768.1	31674.1	30453.1	30143.8	31171.8	28560.8	33462.9	31714.9	28810.9	30762.6	28932.6	28230.6	33949.2	36645.2	29670.2	25752.6	28394.6	27396.6	26519.7	30677.7	25121.7
45	31691.1	31548.1	30444.1	30173.8	30899.8	28539.8	33462.9	31625.9	28774.9	30580.6	28910.6	28098.6	33879.2	36564.2	29673.2	25630.6	28213.6	27116.6	26436.7	30600.7	24980.7
46	31621.1	31533.1	30428.1	30186.8	30984.8	28423.8	33390.9	31571.9	28750.9	30547.6	28806.6	28140.6	33858.2	36477.2	29636.2	25526.6	28121.6	27152.6	26334.7	30526.7	24898.7
47	31552.1	31421.1	30362.1	30268.8	30916.8	28286.8	33317.9	31480.9	28679.9	30524.6	28630.6	27991.6	33772.2	36460.2	29608.2	25596.6	28050.6	27055.6	26264.7	30394.7	24788.7
48	31502.1	31381.1	30343.1	30097.8	30757.8	28315.8	33277.9	31405.9	28659.9	30421.6	28564.6	28044.6	33713.2	36291.2	29540.2	25475.6	28080.6	26987.6	26101.7	30260.7	24679.7
49	31435.1	31336.1	30362.1	29957.8	30693.8	28279.8	33208.9	31343.9	28599.9	30462.6	28498.6	27928.6	33710.2	36260.2	29516.2	25399.6	27990.6	27018.6	26027.7	30305.7	24572.7
50	31416.1	31299.1	30310.1	29912.8	30661.8	28252.8	33185.9	31256.9	28559.9	30521.6	28322.6	27828.6	33612.2	36161.2	29448.2	25330.6	27857.6	26850.6	25920.7	30168.7	24476.7
51	31362.1	31193.1	30231.1	29958.8	30812.8	28150.8	33127.9	31177.9	28543.9	30356.6	28112.6	27799.6	33538.2	36053.2	29461.2	25415.6	27861.6	26838.6	25805.7	30052.7	24315.7
52	31303.1	31130.1	30209.1	29720.8	30657.8	28044.8	33043.9	31139.9	28477.9	30420.6	28069.6	27714.6	33471.2	35996.2	29401.2	25162.6	27826.6	26803.6	25747.7	30020.7	24208.7
53	31218.1	31087.1	30178.1	29977.8	30661.8	28156.8	32986.9	31049.9	28433.9	30300.6	27993.6	27649.6	33425.2	35900.2	29377.2	25100.6	27727.6	26549.6	25637.7	29854.7	24112.7
54	31149.1	31016.1	30139.1	29782.8	30639.8	27984.8	32904.9	30968.9	28406.9	30155.6	27804.6	27623.6	33369.2	35798.2	29323.2	25193.6	27678.6	26630.6	25528.7	29804.7	24014.7
55	31053.1	30940.1	30113.1	29581.8	30358.8	27866.8	32862.9	30896.9	28381.9	30222.6	27703.6	27563.6	33323.2	35736.2	29285.2	25039.6	27534.6	26593.6	25429.7	29698.7	23903.7
56	31047.1	30865.1	30083.1	29578.8	30497.8	27837.8	32751.9	30817.9	28274.9	30181.6	27592.6	27531.6	33219.2	35622.2	29273.2	25046.6	27402.6	26537.6	25344.7	29646.7	23846.7
57	30941.1	30799.1	30045.1	29559.8	30259.8	27798.8	32665.9	30750.9	28243.9	29999.6	27484.6	27471.6	33159.2	35559.2	29219.2	25010.6	27431.6	26323.6	25227.7	29566.7	23725.7
58	30906.1	30737.1	29976.1	29428.8	30298.8	27856.8	32619.9	30669.9	28229.9	30050.6	27402.6	27376.6	33064.2	35527.2	29156.2	24862.6	27189.6	26208.6	25086.7	29503.7	23603.7
59	30788.1	30667.1	29951.1	29560.8	30253.8	27637.8	32549.9	30618.9	28185.9	29956.6	27259.6	27349.6	33022.2	35344.2	29112.2	24885.6	27274.6	26211.6	25063.7	29428.7	23494.7
60	30742.1	30622.1	29885.1	29463.8	30133.8	27581.8	32506.9	30474.9	28109.9	29958.6	27135.6	27324.6	32968.2	35273.2	29094.2	24701.6	27095.6	26199.6	24916.7	29386.7	23374.7

[truncated: 10 more sheets: SuppFigure_2B, SuppFigure_2C, SuppFigure_3A, SuppFigure_3B, SuppFigure_4A, SuppFigure_4B-D, SuppFigure_5, SuppFigure_6A, SuppFigure_6B, SuppFigure_6C]
