# Supplementary material for: In vitro characterisation of the MS2 RNA polymerase complex reveals host factors that modulate emesviral replicase activity
Source: Commun Biol. 2022 Mar 25;5:264. doi: 10.1038/s42003-022-03178-2 (PMC8956599; doi:10.1038/s42003-022-03178-2)
Supplement: Supplementary file 6 — Supplementary Data 3 [file 42003_2022_3178_MOESM6_ESM.zip]

Archive with 1 entries (1 files):
- 42003_2022_3178_MOESM6_ESM.xml
